# Supplementary material for: Quantitative proteomics revealed modulation of macrophages by MetQ gene of Streptococcus suis serotype 2
Source: AMB Express. 2020 Oct 30;10:195. doi: 10.1186/s13568-020-01131-2 (PMC7599288; doi:10.1186/s13568-020-01131-2)
Supplement: Supplementary file 1 — Additional file 1: Table S1. All proteins identified by LC–MS. [file 13568_2020_1131_MOESM1_ESM.xlsx]

## Sheet: Journal information
Journal name: AMB Express Manuscript Title: Quantitative proteomics revealed modulation of macrophages by MetQ gene of Streptococcus suis serotype 2 The names of the authors: Xiaomeng Pei, Junchi Liu, Mingxing Liu, Hong Zhou, Xiaomin Wang, Hongjie Fan Xiaomeng Pei, MOE Joint International Research Laboratory of Animal Health and Food Safety, College of Veterinary Medicine, Nanjing Agricultural Un…

## Sheet: Sheet1
Protein IDs	Majority protein IDs	Protein names	Gene names	Fasta headers	Proteins	Peptides	Razor + unique peptides	Unique peptides	Peptides P17655_A_1	Peptides P17655_A_2	Razor + unique peptides P17655_A_1	Razor + unique peptides P17655_A_2	Unique peptides P17655_A_1	Unique peptides P17655_A_2	Sequence coverage [%]	Mol. weight [kDa]	Sequence length	PEP	Ratio H/L normalized P17655_A_1	Ratio H/L normalized P17655_A_2	Sequence coverage P17655_A_1 [%]	Sequence coverage P17655_A_2 [%]	Intensity L P17655_A_1	Intensity H P17655_A_1	Intensity L P17655_A_2	Intensity H P17655_A_2	Contaminant
Q9QXS1;Q6S385;Q6S387;Q6S393;Q6S392;Q6S388;Q6S390;E9Q3W4;F6R059;A0A0R4J218;Q499F9;A0A0R4J221;E9Q9J6;Q8C8S5;Q05CR3;A0A0R4J223;E9PW24	Q9QXS1;Q6S385;Q6S387;Q6S393;Q6S392;Q6S388;Q6S390;E9Q3W4	Plectin	Plec	>sp|Q9QXS1|PLEC_MOUSE Plectin OS=Mus musculus GN=Plec PE=1 SV=3;>tr|Q6S385|Q6S385_MOUSE Plectin 10 OS=Mus musculus GN=Plec PE=2 SV=1;>tr|Q6S387|Q6S387_MOUSE Plectin 8 OS=Mus musculus GN=Plec PE=2 SV=1;>tr|Q6S393|Q6S393_MOUSE Plectin 2 OS=Mus musculus GN=Pl	17	122	122	121	91	83	91	83	91	82	27.2	534.18	4691	0	1.1068	1.2354	21.2	19.6	1649700000	1668300000	1241300000	1374700000
E9Q616;Q6UL10;A0PJF4;Q61484;Q8VDN3;Q8BKS2;A0JLR7;Q6UIL4;Q8CGE7;Q8BRB8;Q3UYW8;Q8CEX7;Q8R2L7;G5E8K8;REV__P56375	E9Q616		Ahnak	>tr|E9Q616|E9Q616_MOUSE AHNAK nucleoprotein (desmoyokin) OS=Mus musculus GN=Ahnak PE=1 SV=1	15	115	115	115	102	78	102	78	102	78	44.5	604.25	5656	0	0.94994	1.0022	39.9	31.2	3156100000	2666400000	2008000000	1894600000
P26039;Q80TM2;Q3UHS6;Q0V930;Q3TBC3;A2AIM2;Q8C9Z8;Q3TKJ2;F6S1V7;F6SX70	P26039;Q80TM2;Q3UHS6;Q0V930	Talin-1	Tln1	>sp|P26039|TLN1_MOUSE Talin-1 OS=Mus musculus GN=Tln1 PE=1 SV=2;>tr|Q80TM2|Q80TM2_MOUSE MKIAA1027 protein (Fragment) OS=Mus musculus GN=Tln1 PE=2 SV=4;>tr|Q3UHS6|Q3UHS6_MOUSE Putative uncharacterized protein OS=Mus musculus GN=Tln1 PE=2 SV=1;>tr|Q0V930|Q0V	10	89	89	75	77	62	77	62	65	56	41.9	269.82	2541	0	0.97393	0.95424	37.4	31.6	3514300000	2991400000	2517600000	2190200000
CON__ENSEMBL:ENSBTAP00000024146;A0A0N4SVU1;P28665	CON__ENSEMBL:ENSBTAP00000024146			>ENSEMBL:ENSBTAP00000024146 (Bos taurus) similar to alpha-2-macroglobulin isoform 1	3	65	65	64	56	62	56	62	55	61	54.6	164.34	1477	0	0.063706	0.065835	52.1	52.7	20105000000	676830000	24275000000	804250000	+
Q8VDD5;Q3UFT0;Q811J9;Q99JJ3;Q3UH59;Q5SV64;Q61879;Q80T68;Q7TQJ6;Q8BIE2;Q69ZX3;E9QPE7;O08638;Q8BLI1;Q8BLI3;Q8BWI3;Q14B05;Q8BIM8;A2VCK0;F2Z494;Q4KMN4;Q6PB65;Q8BXF2;Q7TQH2;O89055;E9Q264;Q6P8P3;Q5BKR0;Q3UQQ3	Q8VDD5;Q3UFT0	Myosin-9	Myh9	>sp|Q8VDD5|MYH9_MOUSE Myosin-9 OS=Mus musculus GN=Myh9 PE=1 SV=4;>tr|Q3UFT0|Q3UFT0_MOUSE Putative uncharacterized protein (Fragment) OS=Mus musculus GN=Myh9 PE=2 SV=1	29	74	74	68	60	56	60	56	54	51	41.1	226.37	1960	0	1.0119	0.9803	33.3	33.6	3025500000	2628300000	1879200000	1651200000
B9EKP5;Q8BTM8;B7FAU9;B7FAV1;Q6KAM8;Q3U7N9;F6XC15;Q4FZG4;J3JS91;F6Z2C0;I7HPX4;Q9JJ37	B9EKP5;Q8BTM8;B7FAU9;B7FAV1;Q6KAM8	Filamin-A	Flna	>tr|B9EKP5|B9EKP5_MOUSE Filamin, alpha OS=Mus musculus GN=Flna PE=2 SV=1;>sp|Q8BTM8|FLNA_MOUSE Filamin-A OS=Mus musculus GN=Flna PE=1 SV=5;>tr|B7FAU9|B7FAU9_MOUSE Filamin, alpha OS=Mus musculus GN=Flna PE=1 SV=1;>tr|B7FAV1|B7FAV1_MOUSE Filamin, alpha (Frag	12	75	75	67	66	49	66	49	60	44	39.9	280.47	2639	0	0.94542	0.9469	35.2	27.3	2926600000	2412900000	1752500000	1378500000
Q9JHU4;Q80U36;Q3TAZ3;Q8C6T5;F6ZX84;O08821;Q923F5;Q3UA73;O70182	Q9JHU4	Cytoplasmic dynein 1 heavy chain 1	Dync1h1	>sp|Q9JHU4|DYHC1_MOUSE Cytoplasmic dynein 1 heavy chain 1 OS=Mus musculus GN=Dync1h1 PE=1 SV=2	9	75	75	75	63	39	63	39	63	39	18.3	532.04	4644	0	0.99924	0.95945	15.6	10.4	781630000	703650000	652740000	481140000
Q80UW7	Q80UW7		Iqgap1	>tr|Q80UW7|Q80UW7_MOUSE IQ motif containing GTPase activating protein 1 OS=Mus musculus GN=Iqgap1 PE=2 SV=1	1	52	52	1	49	38	49	38	1	1	41.2	188.77	1657	0	0.99208	0.96452	38.9	28.9	2064600000	1788600000	1158400000	1005500000
Q9JKF1;Q6ZQK2;Q8CDT3;Q3TU98;Q05CQ4;Q8CGH5;Q8BPA6;Q3TPD2;Q3TR56;Q8CDW9;Q9D408;Q8CC64;A0A0U1RNG5;A0A0U1RPU3;Q8C9I3;Q8BV47;A0A0U1RPI2	Q9JKF1;Q6ZQK2;Q8CDT3;Q3TU98;Q05CQ4;Q8CGH5	Ras GTPase-activating-like protein IQGAP1	Iqgap1	>sp|Q9JKF1|IQGA1_MOUSE Ras GTPase-activating-like protein IQGAP1 OS=Mus musculus GN=Iqgap1 PE=1 SV=2;>tr|Q6ZQK2|Q6ZQK2_MOUSE MKIAA0051 protein (Fragment) OS=Mus musculus GN=Iqgap1 PE=2 SV=1;>tr|Q8CDT3|Q8CDT3_MOUSE Putative uncharacterized protein (Fragment	17	52	1	1	49	38	1	1	1	1	40.9	188.74	1657	0	0.93179	0.90552	38.6	28.6	40261000	41372000	41891000	34698000
P19096;Q3UHT6;A0A0U1RNJ1;Q3TB22;O89060	P19096;Q3UHT6;A0A0U1RNJ1;Q3TB22	Fatty acid synthase;[Acyl-carrier-protein] S-acetyltransferase;[Acyl-carrier-protein] S-malonyltransferase;3-oxoacyl-[acyl-carrier-protein] synthase;3-oxoacyl-[acyl-carrier-protein] reductase;3-hydroxypalmitoyl-[acyl-carrier-protein] dehydratase;Enoyl-[acyl-carrier-protein] reductase;Oleoyl-[acyl-carrier-protein] hydrolase	Fasn	>sp|P19096|FAS_MOUSE Fatty acid synthase OS=Mus musculus GN=Fasn PE=1 SV=2;>tr|Q3UHT6|Q3UHT6_MOUSE Putative uncharacterized protein OS=Mus musculus GN=Fasn PE=2 SV=1;>tr|A0A0U1RNJ1|A0A0U1RNJ1_MOUSE Fatty acid synthase OS=Mus musculus GN=Fasn PE=1 SV=1;>tr|	5	51	51	51	41	36	41	36	41	36	25.6	272.43	2504	2.0496e-294	1.0086	0.99187	21.1	17.6	1511800000	1107400000	1147900000	2100400000
P52480;A0A1L1SU37;A0A1L1SQV8;A0A1L1STV8;A0A1L1SSN6;A0A1L1SUV0;A0A1L1ST52;G3X925;P53657;A7MCU9;Q3UEI4;E9Q509;Q3UEH4;A0A1L1SVH2	P52480	Pyruvate kinase isozymes M1/M2	Pkm2	>sp|P52480|KPYM_MOUSE Pyruvate kinase PKM OS=Mus musculus GN=Pkm PE=1 SV=4	14	39	39	39	33	35	33	35	33	35	68.7	57.844	531	0	0.90272	0.92075	61.8	66.1	29095000000	23136000000	17334000000	14096000000
CON__P04264	CON__P04264			>P04264 SWISS-PROT:P04264 Tax_Id=9606 Gene_Symbol=KRT1 Keratin, type II cytoskeletal 1	1	36	36	21	32	35	32	35	18	21	53.9	66.017	644	0	0.08956	0.10666	50.3	53.9	8175800000	626670000	10747000000	777680000	+
Q80X90;Q3T9V9	Q80X90	Filamin-B	Flnb	>sp|Q80X90|FLNB_MOUSE Filamin-B OS=Mus musculus GN=Flnb PE=1 SV=3	2	55	50	46	46	31	42	28	39	27	27.5	277.82	2602	8.5961e-194	1.005	1.0099	23.4	16.1	725220000	700470000	522440000	483750000
P09405;Q3TL52;Q8CD23;Q3TGR3;Q3TT41;Q8CE30;Q9CT46;A0A087WRM5	P09405;Q3TL52;Q8CD23;Q3TGR3;Q3TT41;Q8CE30	Nucleolin	Ncl	>sp|P09405|NUCL_MOUSE Nucleolin OS=Mus musculus GN=Ncl PE=1 SV=2;>tr|Q3TL52|Q3TL52_MOUSE Putative uncharacterized protein OS=Mus musculus GN=Ncl PE=2 SV=1;>tr|Q8CD23|Q8CD23_MOUSE Putative uncharacterized protein OS=Mus musculus GN=Ncl PE=2 SV=1;>tr|Q3TGR3|	8	37	37	37	34	31	34	31	34	31	40.9	76.722	707	0	1.0787	1.1309	39.5	36.8	4878800000	4645500000	2835700000	2800900000
P58252;Q3TJZ1;Q3TK17;Q3TLB1;Q3TWX1;Q3UDC8;Q3UMI7;Q3UZ14;Q3TX47;Q3UBL9;Q8BMA8;Q6P9L9;Q8C153;Q3TW58;Q3TSK4;Q3TPG2;Q99LT6;Q61509;O89069;O89070	P58252;Q3TJZ1;Q3TK17;Q3TLB1;Q3TWX1;Q3UDC8;Q3UMI7;Q3UZ14;Q3TX47;Q3UBL9;Q8BMA8;Q6P9L9;Q8C153;Q3TW58	Elongation factor 2	Eef2	>sp|P58252|EF2_MOUSE Elongation factor 2 OS=Mus musculus GN=Eef2 PE=1 SV=2;>tr|Q3TJZ1|Q3TJZ1_MOUSE Putative uncharacterized protein OS=Mus musculus GN=Eef2 PE=2 SV=1;>tr|Q3TK17|Q3TK17_MOUSE Putative uncharacterized protein OS=Mus musculus GN=Eef2 PE=2 SV=1	20	39	39	39	31	30	31	30	31	30	50.5	95.313	858	0	0.95342	0.96846	41.6	39.5	3303700000	2949900000	2403700000	2068100000
CON__P13645;CON__P02535-1;P02535;A2A513;CON__Q7Z3Y7;CON__Q7Z3Y8;CON__Q148H6;CON__Q2M2I5;CON__Q7Z3Z0	CON__P13645			>P13645 SWISS-PROT:P13645 Tax_Id=9606 Gene_Symbol=KRT10 Keratin, type I cytoskeletal 10	9	29	28	23	28	29	27	28	22	23	47.4	59.51	593	0	0.099215	0.11368	42.8	47.4	4899400000	511890000	5315500000	676710000	+
Q3TJX0;Q61233;Q3U6N7;Q3U9M7;Q3U6Z1;D3Z311;D3Z7D9;D3YVW8;D3YZ25	Q3TJX0;Q61233;Q3U6N7;Q3U9M7;Q3U6Z1	Plastin-2	Lcp1	>tr|Q3TJX0|Q3TJX0_MOUSE Putative uncharacterized protein OS=Mus musculus GN=Lcp1 PE=2 SV=1;>sp|Q61233|PLSL_MOUSE Plastin-2 OS=Mus musculus GN=Lcp1 PE=1 SV=4;>tr|Q3U6N7|Q3U6N7_MOUSE Putative uncharacterized protein OS=Mus musculus GN=Lcp1 PE=2 SV=1;>tr|Q3U9	9	33	33	30	28	29	28	29	26	26	65.4	70.134	627	0	0.98957	1.0021	51.5	59.8	5238100000	4678300000	2885600000	2494500000
CON__P35527	CON__P35527			>P35527 SWISS-PROT:P35527 Tax_Id=9606 Gene_Symbol=KRT9 Keratin, type I cytoskeletal 9	1	30	30	29	23	29	23	29	22	28	59.2	62.129	623	0	0.11773	0.12023	49.9	56.3	3125400000	317820000	4790000000	445610000	+
P20029;Q3TWF2;Q3U9G2;Q3TI47;Q3TKF8;Q9DC41;Q3U6V3;Q3U7T8;Q3UEM8;Q3TUS2	P20029;Q3TWF2;Q3U9G2;Q3TI47;Q3TKF8;Q9DC41;Q3U6V3;Q3U7T8;Q3UEM8	78 kDa glucose-regulated protein	Hspa5	>sp|P20029|GRP78_MOUSE 78 kDa glucose-regulated protein OS=Mus musculus GN=Hspa5 PE=1 SV=3;>tr|Q3TWF2|Q3TWF2_MOUSE Putative uncharacterized protein OS=Mus musculus GN=Hspa5 PE=2 SV=1;>tr|Q3U9G2|Q3U9G2_MOUSE Putative uncharacterized protein OS=Mus musculus	10	33	30	30	33	28	30	26	30	26	46.6	72.421	655	0	0.97471	0.94411	46.6	40.6	9671000000	8268400000	5218100000	4373900000
CON__P35908;CON__Q32MB2;CON__Q7RTS7;CON__Q9R0H5;Q9R0H5;Q6IFZ9;CON__Q3SY84;CON__Q6IME9;Q6IME9;CON__Q14CN4-1	CON__P35908			>P35908 SWISS-PROT:P35908 Tax_Id=9606 Gene_Symbol=KRT2 Keratin, type II cytoskeletal 2 epidermal	10	31	28	21	26	28	23	25	17	19	65.3	65.865	645	0	0.13206	0.16312	44.3	62.9	1684200000	187290000	1851000000	268700000	+
E9PVY8;B1ARU4;Q9QXZ0;E9QA63;A0A0A0MQA6;E9QNP1;F6Q750;F6SHS0;Q5DTZ2;A0A0A6YXR1	E9PVY8;B1ARU4;Q9QXZ0;E9QA63;A0A0A0MQA6;E9QNP1;F6Q750	Microtubule-actin cross-linking factor 1	Macf1	>tr|E9PVY8|E9PVY8_MOUSE Microtubule-actin cross-linking factor 1 OS=Mus musculus GN=Macf1 PE=1 SV=2;>tr|B1ARU4|B1ARU4_MOUSE Microtubule-actin cross-linking factor 1 OS=Mus musculus GN=Macf1 PE=1 SV=1;>sp|Q9QXZ0|MACF1_MOUSE Microtubule-actin cross-linking f	10	67	66	1	55	27	55	26	1	1	10.7	831.87	7355	1.1398e-132	1.0341	1.0315	9	4.4	274720000	274140000	230730000	205610000
P11499;Q71LX8;Q811H6;Q80YC2;E9Q3D6;E9Q0C3;E9PX27;D3Z1R1;REV__Q8BL66;Q922F6	P11499;Q71LX8	Heat shock protein HSP 90-beta	Hsp90ab1	>sp|P11499|HS90B_MOUSE Heat shock protein HSP 90-beta OS=Mus musculus GN=Hsp90ab1 PE=1 SV=3;>tr|Q71LX8|Q71LX8_MOUSE Heat shock protein 84b OS=Mus musculus GN=Hsp90ab1 PE=1 SV=1	10	36	36	21	34	27	34	27	19	17	50.1	83.28	724	0	1.0043	0.98094	47.2	38.7	8315600000	7412100000	4858000000	4281500000
B9EIU1;Q8CGC7;Q8BTR1;Q3UGD4;Q9CRF9;Q3TMX9;A0A0A6YWA4;A0A0A6YWH3	B9EIU1;Q8CGC7	Bifunctional glutamate/proline--tRNA ligase;Glutamate--tRNA ligase;Proline--tRNA ligase	Eprs	>tr|B9EIU1|B9EIU1_MOUSE Glutamyl-prolyl-tRNA synthetase OS=Mus musculus GN=Eprs PE=2 SV=1;>sp|Q8CGC7|SYEP_MOUSE Bifunctional glutamate/proline--tRNA ligase OS=Mus musculus GN=Eprs PE=1 SV=4	8	36	36	35	30	27	30	27	29	26	30.4	169.96	1512	4.0728e-256	0.93328	0.93328	25.7	24.5	710170000	573720000	588260000	461830000
P48678;D3YUF7;Q8BNX5;Q9CTL2	P48678	Prelamin-A/C;Lamin-A/C	Lmna	>sp|P48678|LMNA_MOUSE Prelamin-A/C OS=Mus musculus GN=Lmna PE=1 SV=2	4	30	30	30	29	27	29	27	29	27	45	74.237	665	0	1.1569	1.1588	41.5	41.1	5329800000	5762900000	2563600000	2525500000
P63017;Q3TEK2;Q3TH56;Q3TQ13;Q3U9L2;Q3UBA6;Q504P4;Q3TZJ3;Q3TF16;Q3TRH3;Q3ULM1;Q3UDS0;Q3KQJ4;Q3TB63;Q3TH04;Q3UXU1;Q3UBR0;D3Z5E2;Q9QZ38	P63017;Q3TEK2;Q3TH56;Q3TQ13;Q3U9L2;Q3UBA6;Q504P4;Q3TZJ3;Q3TF16;Q3TRH3;Q3ULM1;Q3UDS0;Q3KQJ4;Q3TB63;Q3TH04;Q3UXU1	Heat shock cognate 71 kDa protein	Hspa8	>sp|P63017|HSP7C_MOUSE Heat shock cognate 71 kDa protein OS=Mus musculus GN=Hspa8 PE=1 SV=1;>tr|Q3TEK2|Q3TEK2_MOUSE Putative uncharacterized protein OS=Mus musculus GN=Hspa8 PE=2 SV=1;>tr|Q3TH56|Q3TH56_MOUSE Putative uncharacterized protein OS=Mus musculus	19	34	34	23	34	26	34	26	23	19	55.1	70.87	646	0	1.0582	1.0272	55.1	42.3	14877000000	13752000000	7036400000	6434000000
Q80U89;Q5SXR6;Q68FD5;Q3UPJ3;Q3U0H2;Q3TYQ2;Q8K2I5;Q3TAN1;Q3TJ98;F6Z1R4	Q80U89;Q5SXR6;Q68FD5;Q3UPJ3	Clathrin heavy chain 1	Cltc	>tr|Q80U89|Q80U89_MOUSE MKIAA0034 protein (Fragment) OS=Mus musculus GN=mKIAA0034 PE=4 SV=2;>tr|Q5SXR6|Q5SXR6_MOUSE Clathrin heavy chain OS=Mus musculus GN=Cltc PE=1 SV=1;>sp|Q68FD5|CLH1_MOUSE Clathrin heavy chain 1 OS=Mus musculus GN=Cltc PE=1 SV=3;>tr|Q3	10	42	42	42	34	26	34	26	34	26	31.2	192.48	1684	0	0.98939	0.97495	25.8	19.4	1327100000	1102400000	833190000	714650000
P20152;Q3V2S4;Q5FWJ3;Q3U6S1;Q3TFD9;A0A0A6YWC8;Q3TWV0;Q3UAX1;Q3UD36;A4IF59;A2AKJ2;P31001;Q3V1K9;Q3V2C6;G3X981;G5E846;P15331;Q9JJY2	P20152;Q3V2S4;Q5FWJ3;Q3U6S1;Q3TFD9;A0A0A6YWC8;Q3TWV0;Q3UAX1;Q3UD36	Vimentin	Vim	>sp|P20152|VIME_MOUSE Vimentin OS=Mus musculus GN=Vim PE=1 SV=3;>tr|Q3V2S4|Q3V2S4_MOUSE Putative uncharacterized protein OS=Mus musculus GN=Vim PE=2 SV=1;>tr|Q5FWJ3|Q5FWJ3_MOUSE Putative uncharacterized protein OS=Mus musculus GN=Vim PE=1 SV=1;>tr|Q3U6S1|Q	18	29	29	26	23	26	23	26	21	23	55.2	53.687	466	7.1388e-278	1.1165	1.428	42.3	51.9	5794900000	6095800000	2722400000	3291300000
Q3U0U5;Q3TC53;P40124;Q3UNQ0;Q3UVJ2;B1ARS0;Q9CYT6;Q8BKZ3;D3YTR7	Q3U0U5;Q3TC53;P40124;Q3UNQ0;Q3UVJ2	Adenylyl cyclase-associated protein;Adenylyl cyclase-associated protein 1	Cap1	>tr|Q3U0U5|Q3U0U5_MOUSE Adenylyl cyclase-associated protein OS=Mus musculus GN=Cap1 PE=2 SV=1;>tr|Q3TC53|Q3TC53_MOUSE Adenylyl cyclase-associated protein OS=Mus musculus GN=Cap1 PE=2 SV=1;>sp|P40124|CAP1_MOUSE Adenylyl cyclase-associated protein 1 OS=Mus m	9	28	28	28	25	25	25	25	25	25	66.5	51.574	474	0	0.97192	0.94825	61.4	62.4	6170700000	5347500000	3027900000	2524500000
F7ACR9	F7ACR9		Macf1	>tr|F7ACR9|F7ACR9_MOUSE Microtubule-actin cross-linking factor 1 (Fragment) OS=Mus musculus GN=Macf1 PE=1 SV=1	1	62	2	0	52	24	2	0	0	0	13.7	608.23	5333	3.7225e-127	0.87179		11.7	5.5	16675000	12099000	0	0
Q571M2;Q3U2G2;Q99L75;Q61316;Q8C6R3;A0A0N4SVU2	Q571M2;Q3U2G2;Q99L75;Q61316	Heat shock 70 kDa protein 4	Hspa4	>tr|Q571M2|Q571M2_MOUSE MKIAA4025 protein (Fragment) OS=Mus musculus GN=Hspa4 PE=2 SV=1;>tr|Q3U2G2|Q3U2G2_MOUSE Heat shock 70 kDa protein 4 OS=Mus musculus GN=Hspa4 PE=1 SV=1;>tr|Q99L75|Q99L75_MOUSE Heat shock protein 4 OS=Mus musculus GN=Hspa4 PE=2 SV=1;>	6	41	41	38	38	24	38	24	35	23	52	103.26	930	0	0.93896	0.90596	47.4	35.6	1775400000	1436600000	863790000	673610000
P40142;Q9Z2L5;E0CY51;O55021	P40142	Transketolase	Tkt	>sp|P40142|TKT_MOUSE Transketolase OS=Mus musculus GN=Tkt PE=1 SV=1	4	30	30	30	26	24	26	24	26	24	53.9	67.63	623	0	0.99171	0.97991	41.7	49.4	3788000000	3106900000	1686200000	1423800000
A0A1S6GWH5;B9EHN0;Q02053;P31254;Q61341	A0A1S6GWH5;B9EHN0;Q02053	Ubiquitin-like modifier-activating enzyme 1	Uba1	>tr|A0A1S6GWH5|A0A1S6GWH5_MOUSE Uncharacterized protein OS=Mus musculus PE=2 SV=1;>tr|B9EHN0|B9EHN0_MOUSE Ubiquitin-activating enzyme E1, Chr X OS=Mus musculus GN=Uba1 PE=1 SV=1;>sp|Q02053|UBA1_MOUSE Ubiquitin-like modifier-activating enzyme 1 OS=Mus muscu	5	29	29	29	23	24	23	24	23	24	34.2	124.24	1118	1.5332e-203	0.9818	0.95399	26.4	27.5	985540000	832730000	666040000	557570000
CON__P48668;CON__P04259	CON__P48668;CON__P04259			>P48668 SWISS-PROT:P48668 Tax_Id=9606 Gene_Symbol=KRT6C Keratin, type II cytoskeletal 6C;>P04259 SWISS-PROT:P04259 Tax_Id=9606 Gene_Symbol=KRT6B Keratin, type II cytoskeletal 6B	2	29	21	1	19	24	11	18	1	1	45.2	60.024	564	0	0.35884	0.27278	32.4	35.1	132360000	45577000	357700000	93071000	+
CON__P02538;CON__Q8VED5;Q8VED5;Q6IFZ8;Q9CV13;D3Z6R0	CON__P02538			>P02538 SWISS-PROT:P02538 Tax_Id=9606 Gene_Symbol=KRT6A Keratin, type II cytoskeletal 6A	6	29	1	1	18	24	0	1	0	1	45.2	60.044	564	0		1.2257	30.7	35.1	0	0	24649000	114210000	+
P38647	P38647	Stress-70 protein, mitochondrial	Hspa9	>sp|P38647|GRP75_MOUSE Stress-70 protein, mitochondrial OS=Mus musculus GN=Hspa9 PE=1 SV=3	1	34	33	33	31	23	30	22	30	22	47.1	73.46	679	0	0.93465	0.92327	44.6	34.6	3545800000	2834500000	1409800000	1138100000
P08113;Q3UAD6;Q91V38;Q3UBU0;Q8CCY5;Q3TUD6;F7C312;Q8C2R2;Q9CW12	P08113;Q3UAD6;Q91V38;Q3UBU0;Q8CCY5;Q3TUD6;F7C312	Endoplasmin	Hsp90b1	>sp|P08113|ENPL_MOUSE Endoplasmin OS=Mus musculus GN=Hsp90b1 PE=1 SV=2;>tr|Q3UAD6|Q3UAD6_MOUSE Heat shock protein 90kDa beta (Grp94), member 1 OS=Mus musculus GN=Hsp90b1 PE=1 SV=1;>tr|Q91V38|Q91V38_MOUSE Heat shock protein 90, beta (Grp94), member 1 OS=Mus	9	31	30	30	30	23	29	22	29	22	40	92.475	802	2.6724e-273	0.953	0.94358	39.4	31.5	2463000000	2059000000	1263000000	1081200000
P07901;Q80Y52;Q3TKA2;Q3UIF3;A0PJ91;Q3TKG0;Q3TKB9;Q8C5U3;Q3TJU7;Q8C2A9;B7ZC50;B7ZC49;A2A6A2	P07901;Q80Y52;Q3TKA2;Q3UIF3;A0PJ91;Q3TKG0;Q3TKB9;Q8C5U3;Q3TJU7	Heat shock protein HSP 90-alpha	Hsp90aa1	>sp|P07901|HS90A_MOUSE Heat shock protein HSP 90-alpha OS=Mus musculus GN=Hsp90aa1 PE=1 SV=4;>tr|Q80Y52|Q80Y52_MOUSE Heat shock protein 90, alpha (Cytosolic), class A member 1 OS=Mus musculus GN=Hsp90aa1 PE=1 SV=2;>tr|Q3TKA2|Q3TKA2_MOUSE Putative uncharact	13	32	18	18	29	23	15	14	15	14	42.4	84.787	733	0	0.99408	0.97979	40	29.2	2033300000	1893100000	1376700000	1209100000
A0A1L1SV25;P57780;Q3UDJ7;Q3ULT2;E9Q2W9;A0A1L1SVJ6;D3Z0L8;Q8BP35;D3Z761;Q61064;Q61063	A0A1L1SV25;P57780;Q3UDJ7;Q3ULT2	Alpha-actinin-4	Actn4	>tr|A0A1L1SV25|A0A1L1SV25_MOUSE Alpha-actinin-4 OS=Mus musculus GN=Actn4 PE=1 SV=1;>sp|P57780|ACTN4_MOUSE Alpha-actinin-4 OS=Mus musculus GN=Actn4 PE=1 SV=1;>tr|Q3UDJ7|Q3UDJ7_MOUSE Putative uncharacterized protein OS=Mus musculus GN=Actn4 PE=2 SV=1;>tr|Q3U	11	32	32	2	28	23	28	23	1	2	44.3	107.11	932	9.2983e-195	1.0429	0.9865	35.1	34.2	1370100000	785140000	724840000	484790000
P27773;F6Q404	P27773	Protein disulfide-isomerase A3	Pdia3	>sp|P27773|PDIA3_MOUSE Protein disulfide-isomerase A3 OS=Mus musculus GN=Pdia3 PE=1 SV=2	2	29	29	29	26	23	26	23	26	23	55.8	56.678	505	0	0.98144	0.95519	48.1	44	5534500000	4593400000	1858000000	1548300000
Q01853;Q8BNF8	Q01853;Q8BNF8	Transitional endoplasmic reticulum ATPase	Vcp	>sp|Q01853|TERA_MOUSE Transitional endoplasmic reticulum ATPase OS=Mus musculus GN=Vcp PE=1 SV=4;>tr|Q8BNF8|Q8BNF8_MOUSE Putative uncharacterized protein OS=Mus musculus GN=Vcp PE=2 SV=1	2	28	28	28	22	23	22	23	22	23	42.9	89.321	806	6.4093e-113	0.94495	0.98215	35.4	35.2	1228900000	1149800000	722950000	617350000
Q1A602	Q1A602		Actn4	>tr|Q1A602|Q1A602_MOUSE Non-muscle alpha-actinin 4 OS=Mus musculus GN=Actn4 PE=2 SV=1	1	31	1	1	28	22	1	1	1	1	40	104.91	911	1.1729e-185			35	29.6	0	0	0	0
P26041;Q3TZQ2;Q05DU4;Q3UF33	P26041;Q3TZQ2;Q05DU4	Moesin	Msn	>sp|P26041|MOES_MOUSE Moesin OS=Mus musculus GN=Msn PE=1 SV=3;>tr|Q3TZQ2|Q3TZQ2_MOUSE Putative uncharacterized protein OS=Mus musculus GN=Msn PE=2 SV=1;>tr|Q05DU4|Q05DU4_MOUSE Msn protein (Fragment) OS=Mus musculus GN=Msn PE=2 SV=1	4	29	29	21	23	22	23	22	17	14	43.3	67.766	577	2.0206e-116	0.96265	0.98019	33.6	36.9	2957000000	2561900000	1120900000	992490000
Q99PL5;A2AVJ7;Q6ZPS0;Q8C7E8;Q3ULC0;Q8CAB9	Q99PL5;A2AVJ7;Q6ZPS0	Ribosome-binding protein 1	Rrbp1	>sp|Q99PL5|RRBP1_MOUSE Ribosome-binding protein 1 OS=Mus musculus GN=Rrbp1 PE=1 SV=2;>tr|A2AVJ7|A2AVJ7_MOUSE Ribosome-binding protein 1 OS=Mus musculus GN=Rrbp1 PE=1 SV=1;>tr|Q6ZPS0|Q6ZPS0_MOUSE MKIAA1398 protein (Fragment) OS=Mus musculus GN=Rrbp1 PE=2 SV	6	28	28	28	20	22	20	22	20	22	21.4	172.88	1605	0	0.96718	1.0502	14	16.9	354650000	299820000	372310000	284640000
P09411;S4R2M7;B0LAA9	P09411;S4R2M7	Phosphoglycerate kinase 1	Pgk1	>sp|P09411|PGK1_MOUSE Phosphoglycerate kinase 1 OS=Mus musculus GN=Pgk1 PE=1 SV=4;>tr|S4R2M7|S4R2M7_MOUSE Phosphoglycerate kinase OS=Mus musculus GN=Pgk1 PE=1 SV=1	3	24	24	18	20	22	20	22	15	17	60.9	44.55	417	8.9056e-171	0.95012	0.95864	48	56.6	2123600000	1802300000	2697200000	2329500000
Q8BTF0;Q8CIE6;F8WHL2;Q63ZW9;Q8R393;Q8BTF3;Q99JW9;F6XJN3;Q3TAU7;D6RH55;Q9ET41	Q8BTF0;Q8CIE6;F8WHL2;Q63ZW9	Coatomer subunit alpha;Xenin;Proxenin	Copa	>tr|Q8BTF0|Q8BTF0_MOUSE Coatomer subunit alpha OS=Mus musculus GN=Copa PE=2 SV=1;>sp|Q8CIE6|COPA_MOUSE Coatomer subunit alpha OS=Mus musculus GN=Copa PE=1 SV=2;>tr|F8WHL2|F8WHL2_MOUSE Coatomer subunit alpha OS=Mus musculus GN=Copa PE=1 SV=1;>tr|Q63ZW9|Q63Z	11	28	28	28	18	22	18	22	18	22	25.9	138.52	1224	1.5382e-99	0.93531	0.93412	16.7	20.6	335130000	290480000	278120000	224800000
CON__P02769;P07724;Q546G4	CON__P02769			>P02769 SWISS-PROT:P02769 (Bos taurus) Bovine serum albumin precursor	3	44	44	39	44	21	44	21	39	17	69.2	69.293	607	0	0.083578	0.22667	69.2	36.6	9787500000	547450000	567600000	58725000	+
E9Q7G0;A0A1B0GSW3;A0A1B0GT61;Q3TH77;Q91W16;Q99KG8;A0A1B0GSH2;A0A1B0GT38	E9Q7G0;A0A1B0GSW3		Numa1	>sp|E9Q7G0|NUMA1_MOUSE Nuclear mitotic apparatus protein 1 OS=Mus musculus GN=Numa1 PE=1 SV=1;>tr|A0A1B0GSW3|A0A1B0GSW3_MOUSE Nuclear mitotic apparatus protein 1 (Fragment) OS=Mus musculus GN=Numa1 PE=1 SV=1	8	39	39	29	30	21	30	21	21	14	24.4	235.63	2094	0	0.98788	1.0103	18.4	14.3	437310000	333020000	255240000	226300000
P80314;Q542X7;Q9JJD8;A0A1W2P7B7;A0A1W2P6Q3;A0A1W2P8B6;A0A1W2P828;A0A1W2P871	P80314;Q542X7;Q9JJD8	T-complex protein 1 subunit beta	Cct2	>sp|P80314|TCPB_MOUSE T-complex protein 1 subunit beta OS=Mus musculus GN=Cct2 PE=1 SV=4;>tr|Q542X7|Q542X7_MOUSE Chaperonin subunit 2 (Beta), isoform CRA_a OS=Mus musculus GN=Cct2 PE=1 SV=1;>tr|Q9JJD8|Q9JJD8_MOUSE Brain cDNA, clone MNCb-1272, similar to Mu	8	27	27	27	24	21	24	21	24	21	53.6	57.477	535	1.752e-165	0.9841	1.0075	45.6	43	1461200000	1250800000	523760000	461950000
P63038;D3Z2F2;D3Z7J9	P63038	60 kDa heat shock protein, mitochondrial	Hspd1	>sp|P63038|CH60_MOUSE 60 kDa heat shock protein, mitochondrial OS=Mus musculus GN=Hspd1 PE=1 SV=1	3	27	27	27	22	21	22	21	22	21	55.5	60.955	573	7.5657e-218	0.9824	0.9613	43.3	49.7	2768400000	2325200000	1318300000	1154400000
A6ZI44;P05064;Q5FWB7;Q6NY00;A6ZI46;Q9CPQ9;D3YWI1;A0A0U1RPN8;A0A0U1RPT5;A6ZI47;D3YV98;D3Z510;Q3TJ66;Q3UER1;Q91Y97	A6ZI44;P05064;Q5FWB7;Q6NY00;A6ZI46;Q9CPQ9;D3YWI1;A0A0U1RPN8;A0A0U1RPT5	Fructose-bisphosphate aldolase;Fructose-bisphosphate aldolase A	Aldoa;Aldoart1	>tr|A6ZI44|A6ZI44_MOUSE Fructose-bisphosphate aldolase OS=Mus musculus GN=Aldoa PE=1 SV=1;>sp|P05064|ALDOA_MOUSE Fructose-bisphosphate aldolase A OS=Mus musculus GN=Aldoa PE=1 SV=2;>tr|Q5FWB7|Q5FWB7_MOUSE Fructose-bisphosphate aldolase OS=Mus musculus GN=A	15	25	25	20	20	21	20	21	15	16	65.3	45.12	418	6.1241e-210	0.95643	0.97066	53.6	55.7	3177800000	2854000000	6341800000	5624000000
P17182;Q5FW97;Q6PHC1;Q8CF78;B0QZL1;B1ARR7;P17183;Q3UJ20;Q545V3;A0A0N4SUX5;Q922A0;D3Z6E4;D3Z2S4;D3YVD3;B1ARR6;A0A0N4SUI6;Q5SX61;A0A0N4SUW8	P17182;Q5FW97;Q6PHC1;Q8CF78	Alpha-enolase;Enolase	Eno1	>sp|P17182|ENOA_MOUSE Alpha-enolase OS=Mus musculus GN=Eno1 PE=1 SV=3;>tr|Q5FW97|Q5FW97_MOUSE Enolase 1, alpha non-neuron OS=Mus musculus GN=EG433182 PE=1 SV=1;>tr|Q6PHC1|Q6PHC1_MOUSE Alpha-enolase OS=Mus musculus GN=Eno1 PE=1 SV=1;>tr|Q8CF78|Q8CF78_MOUSE	18	24	24	22	20	21	20	21	19	19	62.9	47.14	434	0	0.93344	0.95134	53.2	55.5	10233000000	8546200000	17669000000	15101000000
P14148;Q3TK73;Q3UBI6;Q5M9N8;F6XI62	P14148;Q3TK73;Q3UBI6;Q5M9N8;F6XI62	60S ribosomal protein L7	Rpl7	>sp|P14148|RL7_MOUSE 60S ribosomal protein L7 OS=Mus musculus GN=Rpl7 PE=1 SV=2;>tr|Q3TK73|Q3TK73_MOUSE Putative uncharacterized protein OS=Mus musculus GN=Rpl7 PE=2 SV=1;>tr|Q3UBI6|Q3UBI6_MOUSE Putative uncharacterized protein OS=Mus musculus GN=Rpl7 PE=2	5	22	22	22	19	21	19	21	19	21	51.5	31.419	270	3.668e-76	0.94947	0.94861	48.5	51.5	1722900000	1557400000	2833500000	2565600000
F8WGL3;P18760;Q544Y7;Q9CX22	F8WGL3;P18760;Q544Y7;Q9CX22	Cofilin-1	Cfl1	>tr|F8WGL3|F8WGL3_MOUSE Cofilin-1 OS=Mus musculus GN=Cfl1 PE=1 SV=1;>sp|P18760|COF1_MOUSE Cofilin-1 OS=Mus musculus GN=Cfl1 PE=1 SV=3;>tr|Q544Y7|Q544Y7_MOUSE Cofilin 1, non-muscle OS=Mus musculus GN=Cfl1 PE=2 SV=1;>tr|Q9CX22|Q9CX22_MOUSE Putative uncharact	4	21	21	19	17	21	17	21	15	19	56.4	24.576	227	0	0.97443	0.96524	56.4	56.4	5866300000	5125700000	10997000000	9742900000
P09103;Q3TF72;Q3THC3;Q3TWE3;Q3U738;Q3UBY9;Q3UDR2;Q3TGS0;Q3UA23;Q3UJA8;Q3URP6;Q3TIM0;Q3TT76;E9Q8G8;Q3TIQ5	P09103;Q3TF72;Q3THC3;Q3TWE3;Q3U738;Q3UBY9;Q3UDR2;Q3TGS0;Q3UA23;Q3UJA8;Q3URP6;Q3TIM0;Q3TT76	Protein disulfide-isomerase	P4hb	>sp|P09103|PDIA1_MOUSE Protein disulfide-isomerase OS=Mus musculus GN=P4hb PE=1 SV=2;>tr|Q3TF72|Q3TF72_MOUSE Protein disulfide-isomerase OS=Mus musculus GN=P4hb PE=2 SV=1;>tr|Q3THC3|Q3THC3_MOUSE Protein disulfide-isomerase OS=Mus musculus GN=P4hb PE=2 SV=1	15	28	28	28	28	19	28	19	28	19	48.9	57.058	509	0	0.97554	0.97481	48.9	35	4363000000	3786500000	1501200000	1284700000
Q7TPR4;A1BN54;Q99LJ3;Q5FW75;Q8K3Q4;Q9JI91;D3YY95	Q7TPR4;A1BN54	Alpha-actinin-1	Actn1	>sp|Q7TPR4|ACTN1_MOUSE Alpha-actinin-1 OS=Mus musculus GN=Actn1 PE=1 SV=1;>tr|A1BN54|A1BN54_MOUSE Alpha actinin 1a OS=Mus musculus GN=Actn1 PE=1 SV=1	7	23	14	13	20	19	12	11	11	10	31.6	103.07	892	6.3092e-194	1.0671	1.0275	27.8	25.9	282020000	250490000	122660000	115360000
A0A1B0GSX0;P06151;Q3TI99;Q564E2;Q3TCI7;Q3UDU4;A0A1B0GSR9;Q3THB4;Q99K20;D3YZQ9;A0A1B0GQX5;A0A1B0GT41;A0A1B0GSL7;Q6NXW3;Q3UIC3;A0A1B0GS79;A0A1B0GRW9;A0A1B0GRS2;A0A1B0GRC1;P00342;Q548Z6;Q64483;D3YZE4;D3YVR7;P16125;A0A1B0GRE9;D3Z7F0;A0A0N4SVV8;A0A1B0GSR2	A0A1B0GSX0;P06151;Q3TI99;Q564E2;Q3TCI7;Q3UDU4;A0A1B0GSR9;Q3THB4;Q99K20;D3YZQ9;A0A1B0GQX5;A0A1B0GT41;A0A1B0GSL7	L-lactate dehydrogenase A chain;L-lactate dehydrogenase	Ldha	>tr|A0A1B0GSX0|A0A1B0GSX0_MOUSE L-lactate dehydrogenase OS=Mus musculus GN=Ldha PE=1 SV=1;>sp|P06151|LDHA_MOUSE L-lactate dehydrogenase A chain OS=Mus musculus GN=Ldha PE=1 SV=3;>tr|Q3TI99|Q3TI99_MOUSE L-lactate dehydrogenase OS=Mus musculus GN=Ldha PE=2 S	29	20	20	20	16	19	16	19	16	19	55.1	39.758	361	1.0601e-300	0.97701	0.96987	48.8	54.8	3494500000	3202400000	5338100000	4806700000
P13864;Q7TSJ0;Q3UPE8	P13864;Q7TSJ0	DNA (cytosine-5)-methyltransferase 1;Cytosine-specific methyltransferase	Dnmt1	>sp|P13864|DNMT1_MOUSE DNA (cytosine-5)-methyltransferase 1 OS=Mus musculus GN=Dnmt1 PE=1 SV=5;>tr|Q7TSJ0|Q7TSJ0_MOUSE DNA (cytosine-5)-methyltransferase OS=Mus musculus GN=Dnmt1 PE=2 SV=1	3	33	33	1	26	18	26	18	1	0	23.8	183.19	1620	1.9087e-101	1.0452	1.0172	18.5	13.6	246180000	239600000	192500000	184210000
Q3UHZ3;J3QNW0;Q3UWN4;Q0VDW2	Q3UHZ3;J3QNW0	Cytosine-specific methyltransferase	Dnmt1	>tr|Q3UHZ3|Q3UHZ3_MOUSE DNA (cytosine-5)-methyltransferase OS=Mus musculus GN=Dnmt1 PE=2 SV=1;>tr|J3QNW0|J3QNW0_MOUSE DNA (cytosine-5)-methyltransferase OS=Mus musculus GN=Dnmt1 PE=1 SV=1	4	33	1	1	26	18	1	0	1	0	23.8	183.31	1619	3.8237e-99	0.72526		18.5	13.6	3939300	2383600	0	0
Q3U2W2;Q7TPV4;A0JLT5;Q3TLF6	Q3U2W2;Q7TPV4;A0JLT5;Q3TLF6	Myb-binding protein 1A	Mybbp1a	>tr|Q3U2W2|Q3U2W2_MOUSE MYB binding protein (P160) 1a, isoform CRA_b OS=Mus musculus GN=Mybbp1a PE=1 SV=1;>sp|Q7TPV4|MBB1A_MOUSE Myb-binding protein 1A OS=Mus musculus GN=Mybbp1a PE=1 SV=2;>tr|A0JLT5|A0JLT5_MOUSE Mybbp1a protein (Fragment) OS=Mus musculus	4	28	28	28	25	18	25	18	25	18	26.6	152.04	1344	1.9573e-172	0.9525	0.88432	23.8	17.8	793840000	678670000	572760000	456060000
Q6A0F1;P42932;Q3UL22;Q8BVY8;Q3UKQ2;Q9WVS5;H3BL49;Q9CS06;Q9CRW7;H3BKG2;H3BLL1	Q6A0F1;P42932;Q3UL22;Q8BVY8;Q3UKQ2;Q9WVS5;H3BL49;Q9CS06;Q9CRW7	T-complex protein 1 subunit theta	Cct8	>tr|Q6A0F1|Q6A0F1_MOUSE MKIAA0002 protein (Fragment) OS=Mus musculus GN=Cct8 PE=2 SV=1;>sp|P42932|TCPQ_MOUSE T-complex protein 1 subunit theta OS=Mus musculus GN=Cct8 PE=1 SV=3;>tr|Q3UL22|Q3UL22_MOUSE Chaperonin subunit 8 (Theta), isoform CRA_a OS=Mus musc	11	26	26	13	24	18	24	18	11	10	54.8	60.228	555	6.8369e-158	0.99833	1.0245	51.4	38.6	2489500000	2063600000	1362700000	1127600000
Q8BL66;Q05CS7;Q3TQY5	Q8BL66;Q05CS7	Early endosome antigen 1	Eea1	>sp|Q8BL66|EEA1_MOUSE Early endosome antigen 1 OS=Mus musculus GN=Eea1 PE=1 SV=2;>tr|Q05CS7|Q05CS7_MOUSE Eea1 protein (Fragment) OS=Mus musculus GN=Eea1 PE=2 SV=1	3	30	30	30	24	18	24	18	24	18	25.9	160.91	1411	1.0514e-290	0.89037	0.91664	21.7	15.7	270260000	227360000	163330000	148350000
A0A1S6GWJ8;Q9D0E1;Q570Z0;Q3THB3;Q3TW40;B8JK32;Q3TL61;B8JK33;Q3TQ66;F7C9U3	A0A1S6GWJ8;Q9D0E1;Q570Z0;Q3THB3;Q3TW40;B8JK32;Q3TL61;B8JK33	Heterogeneous nuclear ribonucleoprotein M	Hnrnpm	>tr|A0A1S6GWJ8|A0A1S6GWJ8_MOUSE Uncharacterized protein OS=Mus musculus PE=2 SV=1;>sp|Q9D0E1|HNRPM_MOUSE Heterogeneous nuclear ribonucleoprotein M OS=Mus musculus GN=Hnrnpm PE=1 SV=3;>tr|Q570Z0|Q570Z0_MOUSE MKIAA4193 protein (Fragment) OS=Mus musculus GN=H	10	28	28	21	22	18	22	18	16	15	35.6	86.493	809	0	0.97782	1.0247	26.1	25.2	841100000	762530000	406240000	410060000
Q3UCJ0;P29351;Q3UB72;Q3TE70;G3UYY5;G3UXM2	Q3UCJ0;P29351;Q3UB72;Q3TE70	Tyrosine-protein phosphatase non-receptor type 6	Ptpn6	>tr|Q3UCJ0|Q3UCJ0_MOUSE Tyrosine-protein phosphatase non-receptor type OS=Mus musculus GN=Ptpn6 PE=2 SV=1;>sp|P29351|PTN6_MOUSE Tyrosine-protein phosphatase non-receptor type 6 OS=Mus musculus GN=Ptpn6 PE=1 SV=2;>tr|Q3UB72|Q3UB72_MOUSE Tyrosine-protein pho	6	24	24	24	21	18	21	18	21	18	44.1	67.716	597	3.4221e-209	1.0184	0.98482	41.2	36.5	1361700000	1213600000	726450000	607590000
P29341;Q8BN32;Q3U8U8;Q99KL3;Q9DBE3;F6ZAX1;A2A5N3;B2RXY9;Q8C7D3;Q921B8;Q3TUS5;Q3TSA5;Q05DT1	P29341;Q8BN32;Q3U8U8;Q99KL3	Polyadenylate-binding protein 1	Pabpc1	>sp|P29341|PABP1_MOUSE Polyadenylate-binding protein 1 OS=Mus musculus GN=Pabpc1 PE=1 SV=2;>tr|Q8BN32|Q8BN32_MOUSE Polyadenylate-binding protein OS=Mus musculus GN=Pabpc1 PE=2 SV=1;>tr|Q3U8U8|Q3U8U8_MOUSE Polyadenylate-binding protein OS=Mus musculus GN=Pa	13	24	24	12	20	18	20	18	12	8	45.6	70.67	636	6.4048e-241	1.05	1.037	39	34.7	1401100000	1342500000	771490000	713350000
P13020;Q6PAC1;Q3U9Q8;Q3UCW8	P13020;Q6PAC1;Q3U9Q8;Q3UCW8	Gelsolin	Gsn	>sp|P13020|GELS_MOUSE Gelsolin OS=Mus musculus GN=Gsn PE=1 SV=3;>tr|Q6PAC1|Q6PAC1_MOUSE Gelsolin, isoform CRA_c OS=Mus musculus GN=Gsn PE=2 SV=1;>tr|Q3U9Q8|Q3U9Q8_MOUSE Putative uncharacterized protein OS=Mus musculus GN=Gsn PE=2 SV=1;>tr|Q3UCW8|Q3UCW8_MOU	4	23	23	1	20	18	20	18	1	1	30.9	85.941	780	1.9385e-272	1.0698	1.0067	27.9	26.7	1095800000	1068900000	718150000	587530000
Q3TVV6;Q3TXW2;Q3ULH5;Q8C290;Q8VEK3;O88568;Q3TWN5;Q3TGN5;Q3TS50;A0A087WPX7	Q3TVV6;Q3TXW2;Q3ULH5;Q8C290;Q8VEK3;O88568;Q3TWN5;Q3TGN5	Heterogeneous nuclear ribonucleoprotein U	Hnrnpu	>tr|Q3TVV6|Q3TVV6_MOUSE Putative uncharacterized protein OS=Mus musculus GN=Hnrnpu PE=2 SV=1;>tr|Q3TXW2|Q3TXW2_MOUSE Putative uncharacterized protein OS=Mus musculus GN=Hnrnpu PE=2 SV=1;>tr|Q3ULH5|Q3ULH5_MOUSE Putative uncharacterized protein OS=Mus muscul	10	22	22	22	19	18	19	18	19	18	26.1	87.945	800	8.472e-68	1.0103	1.1887	24.2	23.1	850220000	713270000	684940000	676460000
P23116;Q6A0B9;Q3UL99;Q3UM46;Q3TKF9;Q3UEK3;Q3TRH1	P23116;Q6A0B9;Q3UL99;Q3UM46;Q3TKF9	Eukaryotic translation initiation factor 3 subunit A	Eif3a	>sp|P23116|EIF3A_MOUSE Eukaryotic translation initiation factor 3 subunit A OS=Mus musculus GN=Eif3a PE=1 SV=5;>tr|Q6A0B9|Q6A0B9_MOUSE Eukaryotic translation initiation factor 3 subunit A (Fragment) OS=Mus musculus GN=Eif3a PE=2 SV=1;>tr|Q3UL99|Q3UL99_MOUS	7	28	28	28	19	18	19	18	19	18	19.1	161.93	1344	2.2821e-50	1.0357	1.0136	14.1	11.9	288210000	276980000	291210000	269880000
Q3TGJ9;A0A0J9YUQ8;CON__Q3SX14;A6PWS5;A0A0J9YUJ8	Q3TGJ9;A0A0J9YUQ8		Gsn	>tr|Q3TGJ9|Q3TGJ9_MOUSE Putative uncharacterized protein OS=Mus musculus GN=Gsn PE=2 SV=1;>tr|A0A0J9YUQ8|A0A0J9YUQ8_MOUSE Gelsolin (Fragment) OS=Mus musculus GN=Gsn PE=1 SV=1	5	23	1	1	19	18	0	1	0	1	33.4	80.848	731	1.2222e-255		1.264	26.8	28.9	0	0	10285000	12615000
Q9JKR6;Q8VCI2;E0CYZ2;A0A1L1SQ34;F6TRP3	Q9JKR6	Hypoxia up-regulated protein 1	Hyou1	>sp|Q9JKR6|HYOU1_MOUSE Hypoxia up-regulated protein 1 OS=Mus musculus GN=Hyou1 PE=1 SV=1	5	23	23	23	18	18	18	18	18	18	31.1	111.18	999	1.0242e-174	0.9588	0.89231	25.2	26.1	869670000	737830000	540190000	431020000
P80315;Q3TII0;Q564F4;Q3UJZ8;G5E839;G3UYW5;G3UXG2;G3UXF3	P80315;Q3TII0;Q564F4;Q3UJZ8;G5E839	T-complex protein 1 subunit delta	Cct4	>sp|P80315|TCPD_MOUSE T-complex protein 1 subunit delta OS=Mus musculus GN=Cct4 PE=1 SV=3;>tr|Q3TII0|Q3TII0_MOUSE T-complex protein 1 subunit delta OS=Mus musculus GN=Cct4 PE=2 SV=1;>tr|Q564F4|Q564F4_MOUSE T-complex protein 1 subunit delta OS=Mus musculus	8	24	24	24	17	18	17	18	17	18	50.1	58.066	539	2.566e-184	1.0308	0.96998	35.1	38.6	1089500000	1022700000	586330000	512170000
P10126;Q3UA81;Q58E64;Q3TII3;Q3UZQ3;D3YZ68;D3Z3I8;Q4FZE5	P10126;Q3UA81;Q58E64;Q3TII3;Q3UZQ3;D3YZ68	Elongation factor 1-alpha 1;Elongation factor 1-alpha	Eef1a1	>sp|P10126|EF1A1_MOUSE Elongation factor 1-alpha 1 OS=Mus musculus GN=Eef1a1 PE=1 SV=3;>tr|Q3UA81|Q3UA81_MOUSE Elongation factor 1-alpha OS=Mus musculus GN=Eef1a1 PE=2 SV=1;>tr|Q58E64|Q58E64_MOUSE Elongation factor 1-alpha OS=Mus musculus GN=Eef1a1 PE=1 SV	8	19	19	10	16	18	16	18	8	9	44.2	50.113	462	0	0.9923	0.97097	39.2	40.9	11643000000	10021000000	17523000000	15610000000
P62259;Q5SS40;Q8BPH1;D6REF3;F6WA09;Q3V453	P62259;Q5SS40;Q8BPH1;D6REF3	14-3-3 protein epsilon	Ywhae	>sp|P62259|1433E_MOUSE 14-3-3 protein epsilon OS=Mus musculus GN=Ywhae PE=1 SV=1;>tr|Q5SS40|Q5SS40_MOUSE Putative uncharacterized protein OS=Mus musculus GN=Ywhae PE=1 SV=1;>tr|Q8BPH1|Q8BPH1_MOUSE Putative uncharacterized protein OS=Mus musculus GN=Ywhae P	6	18	18	15	15	18	15	18	13	15	69.8	29.174	255	0	0.97157	0.99129	60.8	69.8	2304100000	2066300000	3393300000	3085600000
B7STB7;P10107;Q4FJV4;Q3U5N9;Q4FK88;Q3US43;Q8C846;Q8R024	B7STB7;P10107;Q4FJV4;Q3U5N9;Q4FK88;Q3US43	Annexin;Annexin A1	Anxa1	>tr|B7STB7|B7STB7_MOUSE Annexin OS=Mus musculus GN=Anxa1 PE=2 SV=1;>sp|P10107|ANXA1_MOUSE Annexin A1 OS=Mus musculus GN=Anxa1 PE=1 SV=2;>tr|Q4FJV4|Q4FJV4_MOUSE Annexin OS=Mus musculus GN=Anxa1 PE=1 SV=1;>tr|Q3U5N9|Q3U5N9_MOUSE Annexin OS=Mus musculus GN=An	8	19	19	18	13	18	13	18	12	17	55.5	38.75	346	1.0905e-215	1.2465	1.0635	43.1	50.9	566730000	620230000	1050200000	954660000
Q6NZJ6;E9PVC5;E9Q9E1;E9PVC6;A0A0J9YUS5;Q6PD42;Q8K0J8;E9Q770;A0A0J9YUC1;A0A0J9YVC1;Q3UZD9;Q3UYM6;A0PJB5;Q3UQI5;Q3UTK0;Q8R2V4;Q8BUW8;D3Z439;Q6EVH9;A0A0J9YUL1	Q6NZJ6;E9PVC5;E9Q9E1;E9PVC6;A0A0J9YUS5;Q6PD42;Q8K0J8	Eukaryotic translation initiation factor 4 gamma 1	Eif4g1	>sp|Q6NZJ6|IF4G1_MOUSE Eukaryotic translation initiation factor 4 gamma 1 OS=Mus musculus GN=Eif4g1 PE=1 SV=1;>tr|E9PVC5|E9PVC5_MOUSE Eukaryotic translation initiation factor 4 gamma 1 OS=Mus musculus GN=Eif4g1 PE=1 SV=1;>tr|E9Q9E1|E9Q9E1_MOUSE Eukaryotic	20	27	27	24	23	17	23	17	20	16	20.9	176.07	1600	5.4949e-203	1.0181	0.97748	17.6	13.8	542040000	442280000	312720000	271330000
P11983;W0TYI4;F2Z483;Q9QZ33;Q62290;Q9QZ35;Q9QZ36;Q62289;Q6LBL9;Q9QZ34;Q62291	P11983	T-complex protein 1 subunit alpha	Tcp1	>sp|P11983|TCPA_MOUSE T-complex protein 1 subunit alpha OS=Mus musculus GN=Tcp1 PE=1 SV=3	11	24	24	24	22	17	22	17	22	17	49.6	60.448	556	1.6006e-150	0.96012	0.94294	45.3	37.8	1335800000	1100000000	408290000	327540000
Q8BU30;Q3UWS7;E9Q866;G8DYE4;G8DYH0;G8DYL3;G8DYK0	Q8BU30	Isoleucine--tRNA ligase, cytoplasmic	Iars	>sp|Q8BU30|SYIC_MOUSE Isoleucine--tRNA ligase, cytoplasmic OS=Mus musculus GN=Iars PE=1 SV=2	7	26	26	26	20	17	20	17	20	17	23.5	144.27	1262	2.7269e-89	0.94165	0.91681	19.3	16.2	349510000	331670000	220670000	293910000
Q3TRW3;Q3TW51;Q3UZI3;Q78PY7;Q3TJ56;E9Q3E9	Q3TRW3;Q3TW51;Q3UZI3;Q78PY7;Q3TJ56	Staphylococcal nuclease domain-containing protein 1	Snd1	>tr|Q3TRW3|Q3TRW3_MOUSE Putative uncharacterized protein OS=Mus musculus GN=Snd1 PE=2 SV=1;>tr|Q3TW51|Q3TW51_MOUSE Putative uncharacterized protein OS=Mus musculus GN=Snd1 PE=2 SV=1;>tr|Q3UZI3|Q3UZI3_MOUSE Putative uncharacterized protein OS=Mus musculus G	6	24	24	24	19	17	19	17	19	17	34.6	102.05	910	0	0.97985	0.981	28.7	24.8	362130000	305440000	395400000	378480000
Q3U3D3;Q790I0;Q7TPT7;Q9Z1Q9;G3UY93;Q3TII4;G3UZ22;G3UYW2;G3UZX1	Q3U3D3;Q790I0;Q7TPT7;Q9Z1Q9;G3UY93;Q3TII4	Valine--tRNA ligase	Vars	>tr|Q3U3D3|Q3U3D3_MOUSE Putative uncharacterized protein OS=Mus musculus GN=Vars PE=2 SV=1;>tr|Q790I0|Q790I0_MOUSE Valyl-tRNA synthetase 2, isoform CRA_b OS=Mus musculus GN=Vars PE=1 SV=1;>tr|Q7TPT7|Q7TPT7_MOUSE Valyl-tRNA synthetase OS=Mus musculus GN=Var	9	23	23	23	19	17	19	17	19	17	20.3	140.2	1263	8.0564e-140	0.90825	0.943	16.3	16.2	530420000	455270000	441820000	367060000
P80318;Q3U4U6;E9Q133;Q3U0I3;Q3UJP4;F6Q609;Q3TBM6;Q9R1U1;F6ZVG8	P80318;Q3U4U6;E9Q133;Q3U0I3;Q3UJP4	T-complex protein 1 subunit gamma	Cct3	>sp|P80318|TCPG_MOUSE T-complex protein 1 subunit gamma OS=Mus musculus GN=Cct3 PE=1 SV=1;>tr|Q3U4U6|Q3U4U6_MOUSE T-complex protein 1 subunit gamma OS=Mus musculus GN=Cct3 PE=1 SV=1;>tr|E9Q133|E9Q133_MOUSE T-complex protein 1 subunit gamma OS=Mus musculus	9	22	22	22	18	17	18	17	18	17	43.3	60.629	545	9.7115e-128	0.98695	0.9952	36.7	33.4	923360000	785120000	620890000	524350000
B2RRX1;CON__P60712;P60710;Q3U5R4;Q3UAF6;Q3UAF7;Q3UAA9;Q3UA89;Q61276;Q3UGS0;Q3U804;Q3U939;Q3UCF8;Q3TIJ9;E9Q5F4;E9Q1F2;G3UZ07;E9Q606;A1E281;Q99NC5;O89054;E9Q2D1;F8WGM8;Q6IWE2;V9GXQ2;Q8CF71;F6WX90;E9Q3M9;Q6GQT3;Q7M0E4	B2RRX1;CON__P60712;P60710;Q3U5R4;Q3UAF6;Q3UAF7;Q3UAA9;Q3UA89;Q61276;Q3UGS0;Q3U804;Q3U939;Q3UCF8;Q3TIJ9;E9Q5F4;E9Q1F2;G3UZ07	Actin, cytoplasmic 1;Actin, cytoplasmic 1, N-terminally processed	Actb;Actg1	>tr|B2RRX1|B2RRX1_MOUSE Actin, beta OS=Mus musculus GN=Actb PE=2 SV=1;>P60712 SWISS-PROT:P60712 (Bos taurus) Actin, cytoplasmic 1;>sp|P60710|ACTB_MOUSE Actin, cytoplasmic 1 OS=Mus musculus GN=Actb PE=1 SV=1;>tr|Q3U5R4|Q3U5R4_MOUSE Putative uncharacterized	30	20	20	0	17	17	17	17	0	0	68	41.736	375	8.3738e-281	0.89655	0.95311	65.3	56.8	16602000000	13956000000	33279000000	28860000000	+
P63260;Q4KL81;Q3TSB7;Q3UD81;G3UYG0;B1ATY1	P63260;Q4KL81;Q3TSB7;Q3UD81	Actin, cytoplasmic 2;Actin, cytoplasmic 2, N-terminally processed	Actg1	>sp|P63260|ACTG_MOUSE Actin, cytoplasmic 2 OS=Mus musculus GN=Actg1 PE=1 SV=1;>tr|Q4KL81|Q4KL81_MOUSE Actin, gamma, cytoplasmic 1 OS=Mus musculus GN=Actg1 PE=2 SV=1;>tr|Q3TSB7|Q3TSB7_MOUSE Putative uncharacterized protein OS=Mus musculus GN=Actg1 PE=2 SV=1	6	20	1	0	17	17	1	1	0	0	68	41.792	375	3.5141e-280	1.2636	1.1934	65.3	56.8	10759000	10830000	14229000	15871000
Q61699;E9Q0U7;Q8C6H1;D3Z3I9;D3Z027;A0A0J9YTZ7	Q61699;E9Q0U7	Heat shock protein 105 kDa	Hsph1	>sp|Q61699|HS105_MOUSE Heat shock protein 105 kDa OS=Mus musculus GN=Hsph1 PE=1 SV=2;>tr|E9Q0U7|E9Q0U7_MOUSE Heat shock protein 105 kDa OS=Mus musculus GN=Hsph1 PE=1 SV=1	6	22	20	20	15	17	13	16	13	16	29.3	96.406	858	0	1.0341	1.0381	21.1	22.7	374200000	334820000	274250000	261890000
A0A0R4J0Z1;P08003	A0A0R4J0Z1;P08003	Protein disulfide-isomerase A4	Pdia4	>tr|A0A0R4J0Z1|A0A0R4J0Z1_MOUSE Protein disulfide-isomerase A4 OS=Mus musculus GN=Pdia4 PE=1 SV=1;>sp|P08003|PDIA4_MOUSE Protein disulfide-isomerase A4 OS=Mus musculus GN=Pdia4 PE=1 SV=3	2	27	27	27	25	16	25	16	25	16	46	72.369	641	1.5802e-185	0.92147	0.8896	43.5	28.5	1128900000	916640000	428530000	348060000
Q61768;E9QAK5;P33175;Q8CHF1;P28738;Q3TY51;Q05CG8;Q6NSS5;Q8CFE7;Q3UWI9;Q05CD7;Q3US62;O70402;A2ARD4;Q9CUT6	Q61768;E9QAK5	Kinesin-1 heavy chain	Kif5b	>sp|Q61768|KINH_MOUSE Kinesin-1 heavy chain OS=Mus musculus GN=Kif5b PE=1 SV=3;>tr|E9QAK5|E9QAK5_MOUSE Kinesin-like protein (Fragment) OS=Mus musculus GN=Kif5b PE=1 SV=1	15	27	27	27	21	16	21	16	21	16	32.5	109.55	963	5.0077e-187	0.97892	0.99331	27.7	18.4	307410000	265640000	161320000	152470000
Q6ZPT2;Q7TSZ3;Q8BMJ2;Q99JK2;Q9CQM4	Q6ZPT2;Q7TSZ3;Q8BMJ2	Leucine--tRNA ligase, cytoplasmic	Lars	>tr|Q6ZPT2|Q6ZPT2_MOUSE MKIAA1352 protein (Fragment) OS=Mus musculus GN=Lars PE=2 SV=1;>tr|Q7TSZ3|Q7TSZ3_MOUSE Leucyl-tRNA synthetase OS=Mus musculus GN=Lars PE=2 SV=1;>sp|Q8BMJ2|SYLC_MOUSE Leucine--tRNA ligase, cytoplasmic OS=Mus musculus GN=Lars PE=1 SV=	5	27	27	27	21	16	21	16	21	16	24	137.77	1210	3.3225e-62	0.91367	0.89845	19	15.2	472420000	318820000	187980000	144700000
Q8VDN2;Q3TXF9;Q8R3M4;Q3UCH8;Q8K2R2;Q3UF49	Q8VDN2;Q3TXF9;Q8R3M4;Q3UCH8	Sodium/potassium-transporting ATPase subunit alpha-1	Atp1a1	>sp|Q8VDN2|AT1A1_MOUSE Sodium/potassium-transporting ATPase subunit alpha-1 OS=Mus musculus GN=Atp1a1 PE=1 SV=1;>tr|Q3TXF9|Q3TXF9_MOUSE Sodium/potassium-transporting ATPase subunit alpha OS=Mus musculus GN=Atp1a1 PE=2 SV=1;>tr|Q8R3M4|Q8R3M4_MOUSE Sodium/po	6	26	26	15	20	16	20	16	9	10	24.7	112.98	1023	1.6924e-182	0.88201	0.9117	19.6	17.4	1353900000	656110000	427790000	350120000
Q3U111;Q3TH46;Q3UJJ8;P26043;Q7TSG6;Q05CE6;Q8C2N4;Q3TS74;Q8C9Q9	Q3U111;Q3TH46;Q3UJJ8;P26043;Q7TSG6;Q05CE6;Q8C2N4	Radixin	Rdx	>tr|Q3U111|Q3U111_MOUSE Putative uncharacterized protein (Fragment) OS=Mus musculus GN=Rdx PE=2 SV=1;>tr|Q3TH46|Q3TH46_MOUSE Putative uncharacterized protein (Fragment) OS=Mus musculus GN=Rdx PE=2 SV=1;>tr|Q3UJJ8|Q3UJJ8_MOUSE Putative uncharacterized prote	9	22	14	13	19	16	13	8	12	8	24.5	77.462	662	2.3328e-101	1.0372	1.0573	21	19.5	596280000	551000000	196600000	170020000
B2MWM9;P14211;Q3UWP8	B2MWM9;P14211;Q3UWP8	Calreticulin	Calr	>tr|B2MWM9|B2MWM9_MOUSE Calreticulin OS=Mus musculus GN=Calr PE=1 SV=1;>sp|P14211|CALR_MOUSE Calreticulin OS=Mus musculus GN=Calr PE=1 SV=1;>tr|Q3UWP8|Q3UWP8_MOUSE Putative uncharacterized protein (Fragment) OS=Mus musculus GN=Calr PE=2 SV=1	3	18	18	18	18	16	18	16	18	16	39.4	47.994	416	0	0.94457	0.95401	39.4	35.6	3138600000	2525800000	1301600000	1046800000
H3BL37;O08784;Q7TPZ2;Q05BH6;H3BIX0;F6R3V4;Q6PFZ6;Q3TBZ3;H3BK88	H3BL37;O08784;Q7TPZ2;Q05BH6;H3BIX0;F6R3V4;Q6PFZ6	Treacle protein	Tcof1	>tr|H3BL37|H3BL37_MOUSE Treacle protein OS=Mus musculus GN=Tcof1 PE=1 SV=1;>sp|O08784|TCOF_MOUSE Treacle protein OS=Mus musculus GN=Tcof1 PE=1 SV=1;>tr|Q7TPZ2|Q7TPZ2_MOUSE Tcof1 protein (Fragment) OS=Mus musculus GN=Tcof1 PE=2 SV=1;>tr|Q05BH6|Q05BH6_MOUSE	9	24	24	16	17	16	17	16	11	10	20.5	138.55	1356	7.3911e-124	0.98778	0.9223	14.9	13.9	213970000	165120000	209830000	168090000
CON__P08779;CON__Q3ZAW8;Q9EQD6;Q9EQD7;Q3ZAW8;CON__Q9Z2K1;Q3SYP5;Q9Z2K1;B1AQ77;CON__A2A4G1;Q61414;CON__P08727;Q9WTL4;Q3UQC8;Q8C4P9;CON__Q99456;CON__P05784;P05784;A1L317;CON__REFSEQ:XP_986630;B1AQ75;CON__O76014;CON__Q7Z3Y9;CON__O76013;A6BLY7;CON__O76015;B1ATJ5;CON__A2AB72;B2RU72;Q9Z320;CON__Q14532;Q8VCW2;Q6IFX3;CON__Q92764;CON__A2A5Y0;Q61765;Q62168;Q61897;D0V735;Q9CV17;CON__Q8N1A0;Q8CCX5	CON__P08779			>P08779 SWISS-PROT:P08779 Tax_Id=9606 Gene_Symbol=KRT16 Keratin, type I cytoskeletal 16	42	21	17	11	16	16	12	12	7	7	42.7	51.267	473	6.1962e-115	0.19255	0.30737	29.6	33.8	113330000	18185000	276890000	42395000	+
A0A0A0MQF6;D2KHZ9;P16858;S4R257;Q3TUZ9;Q4VBD1;Q64467;S4R2G5;A0A0R4J0X7;Q3V2I5;V9GX06;Q8CEV2;Q8BJ40;V9GXA7;Q6IWE3;W8QM43;S4R1W8;V9GXK0;S4R1N5;Q2VWQ4	A0A0A0MQF6;D2KHZ9;P16858;S4R257;Q3TUZ9	Glyceraldehyde-3-phosphate dehydrogenase	Gapdh;Gm10481	>tr|A0A0A0MQF6|A0A0A0MQF6_MOUSE Glyceraldehyde-3-phosphate dehydrogenase OS=Mus musculus GN=Gapdh PE=1 SV=1;>tr|D2KHZ9|D2KHZ9_MOUSE Glyceraldehyde-3-phosphate dehydrogenase OS=Mus musculus GN=GAPDH PE=2 SV=1;>sp|P16858|G3P_MOUSE Glyceraldehyde-3-phosphate	20	17	17	0	15	16	15	16	0	0	53.2	38.653	359	0	0.94622	0.93012	53.2	53.2	7764400000	6753900000	12618000000	10545000000
A0A1D5RLD8	A0A1D5RLD8			>tr|A0A1D5RLD8|A0A1D5RLD8_MOUSE Glyceraldehyde-3-phosphate dehydrogenase OS=Mus musculus GN=Gm10358 PE=1 SV=1	1	16	1	1	14	16	0	1	0	1	57.4	35.812	333	0		0.77508	51.1	57.4	0	0	7115700	5320900
S4R1W1	S4R1W1			>tr|S4R1W1|S4R1W1_MOUSE Glyceraldehyde-3-phosphate dehydrogenase OS=Mus musculus GN=Gm3839 PE=1 SV=1	1	17	1	1	14	16	0	1	0	1	57.4	35.812	333	0			52.3	57.4	0	0	3793900	0
P63101;Q8BWN0;Q3UA58;D3YXN6;D3YXF4;D3YW45	P63101	14-3-3 protein zeta/delta	Ywhaz	>sp|P63101|1433Z_MOUSE 14-3-3 protein zeta/delta OS=Mus musculus GN=Ywhaz PE=1 SV=1	6	16	13	11	12	16	10	13	9	11	58	27.771	245	0	1.032	1.0047	47.8	58	2107000000	1889300000	2682500000	2414800000
P35564;Q3TXE5;Q5SUC3	P35564;Q3TXE5;Q5SUC3	Calnexin	Canx	>sp|P35564|CALX_MOUSE Calnexin OS=Mus musculus GN=Canx PE=1 SV=1;>tr|Q3TXE5|Q3TXE5_MOUSE Putative uncharacterized protein OS=Mus musculus GN=Canx PE=2 SV=1;>tr|Q5SUC3|Q5SUC3_MOUSE Calnexin, isoform CRA_a OS=Mus musculus GN=Canx PE=1 SV=1	3	23	23	23	21	15	21	15	21	15	35.7	67.277	591	1.7731e-217	0.9413	0.87084	33.7	27.4	1427200000	1176400000	655680000	531750000
Q3V117;Q91V92;Q3UEA1;Q3TED3;Q3TS02;Q3UVY4;Q99K05;Q6P063	Q3V117;Q91V92;Q3UEA1;Q3TED3;Q3TS02	ATP-citrate synthase	Acly	>tr|Q3V117|Q3V117_MOUSE ATP-citrate synthase OS=Mus musculus GN=Acly PE=1 SV=1;>sp|Q91V92|ACLY_MOUSE ATP-citrate synthase OS=Mus musculus GN=Acly PE=1 SV=1;>tr|Q3UEA1|Q3UEA1_MOUSE Putative uncharacterized protein (Fragment) OS=Mus musculus GN=Acly PE=2 SV=	8	26	26	26	21	15	21	15	21	15	23.8	120.79	1101	3.5716e-46	0.98915	1.0421	20.3	14.1	666230000	618760000	423820000	361630000
Q3TIP0;Q3TKV1;Q3TXV1;Q8VDM4;Q3TW71;Q3TWL6;Q3TI61;Q3U9Y8;Q80V77;Q99JX8;Q9CRK7;E9Q2S8	Q3TIP0;Q3TKV1;Q3TXV1;Q8VDM4;Q3TW71;Q3TWL6;Q3TI61;Q3U9Y8;Q80V77	26S proteasome non-ATPase regulatory subunit 2	Psmd2	>tr|Q3TIP0|Q3TIP0_MOUSE Putative uncharacterized protein OS=Mus musculus GN=Psmd2 PE=2 SV=1;>tr|Q3TKV1|Q3TKV1_MOUSE MCG129789, isoform CRA_b OS=Mus musculus GN=Psmd2 PE=1 SV=1;>tr|Q3TXV1|Q3TXV1_MOUSE Putative uncharacterized protein OS=Mus musculus GN=Psmd	12	22	22	22	19	15	19	15	19	15	26.1	100.22	908	8.1267e-150	1.0263	0.9508	21.6	16.7	757900000	628520000	330070000	299450000
Q8BMR3;Q91YQ5;Q5RKP4;Q3U900;Q99LY0;A0A0N4SUJ8	Q8BMR3;Q91YQ5;Q5RKP4;Q3U900;Q99LY0	Dolichyl-diphosphooligosaccharide--protein glycosyltransferase subunit 1	Rpn1	>tr|Q8BMR3|Q8BMR3_MOUSE Dolichyl-diphosphooligosaccharide--protein glycosyltransferase subunit 1 OS=Mus musculus GN=Rpn1 PE=2 SV=1;>sp|Q91YQ5|RPN1_MOUSE Dolichyl-diphosphooligosaccharide--protein glycosyltransferase subunit 1 OS=Mus musculus GN=Rpn1 PE=1 S	6	23	23	23	19	15	19	15	19	15	46.5	68.527	608	7.85e-149	0.95486	0.97822	39.8	31.1	1168600000	947780000	434980000	512570000
Q6ZPS9;Q80Y09;Q9WU78	Q6ZPS9;Q80Y09;Q9WU78	Programmed cell death 6-interacting protein	Pdcd6ip	>tr|Q6ZPS9|Q6ZPS9_MOUSE MKIAA1375 protein (Fragment) OS=Mus musculus GN=Pdcd6ip PE=2 SV=1;>tr|Q80Y09|Q80Y09_MOUSE Pdcd6ip protein OS=Mus musculus GN=Pdcd6ip PE=2 SV=1;>sp|Q9WU78|PDC6I_MOUSE Programmed cell death 6-interacting protein OS=Mus musculus GN=Pdc	3	21	21	21	19	15	19	15	19	15	27.3	100.21	909	5.5415e-75	0.96317	0.9152	24.3	22.2	377940000	313570000	208710000	156680000
P06745;B2RXT5;B7ZWL9;CON__Q3ZBD7;A0A0U1RQ18;A0A0U1RP97;A0A0U1RQ72	P06745	Glucose-6-phosphate isomerase	Gpi	>sp|P06745|G6PI_MOUSE Glucose-6-phosphate isomerase OS=Mus musculus GN=Gpi PE=1 SV=4	7	17	17	17	16	15	16	15	16	15	39.2	62.766	558	1.5444e-97	0.96469	0.98105	37.8	34.6	2349100000	1977600000	1686500000	1416700000
P27659;Q3UB15;Q3UB67;Q3T9U9;Q3UB90;Q3U9L3;A0A087WQK0;A0A087WNS0;Q99N25;E9PWZ3;Q5U470;Q9CQ09	P27659;Q3UB15;Q3UB67;Q3T9U9;Q3UB90;Q3U9L3	60S ribosomal protein L3	Rpl3	>sp|P27659|RL3_MOUSE 60S ribosomal protein L3 OS=Mus musculus GN=Rpl3 PE=1 SV=3;>tr|Q3UB15|Q3UB15_MOUSE Putative uncharacterized protein OS=Mus musculus GN=Rpl3 PE=2 SV=1;>tr|Q3UB67|Q3UB67_MOUSE Putative uncharacterized protein OS=Mus musculus GN=Rpl3 PE=2	12	21	21	21	16	15	16	15	16	15	46.7	46.109	403	1.0835e-96	1.0335	1.0437	40	39	567120000	531780000	870380000	792600000
P05213;CON__ENSEMBL:ENSBTAP00000016242;Q99KA2	P05213;CON__ENSEMBL:ENSBTAP00000016242;Q99KA2	Tubulin alpha-1B chain	Tuba1b	>sp|P05213|TBA1B_MOUSE Tubulin alpha-1B chain OS=Mus musculus GN=Tuba1b PE=1 SV=2;>ENSEMBL:ENSBTAP00000016242 (Bos taurus) similar to alpha-tubulin I isoform 1;>tr|Q99KA2|Q99KA2_MOUSE Tubulin alpha chain (Fragment) OS=Mus musculus GN=Tuba1b PE=2 SV=1	3	18	18	0	15	15	15	15	0	0	49.7	50.151	451	2.3056e-288	1.0491	1.0556	39.7	42.8	2781500000	2528000000	4025200000	3606700000	+
Q3UBP6;Q3UBQ4	Q3UBP6;Q3UBQ4		Actb	>tr|Q3UBP6|Q3UBP6_MOUSE Putative uncharacterized protein OS=Mus musculus GN=Actb PE=2 SV=1;>tr|Q3UBQ4|Q3UBQ4_MOUSE Putative uncharacterized protein OS=Mus musculus GN=Actb PE=2 SV=1	2	18	1	0	15	15	1	1	0	0	60.3	41.768	375	1.9161e-229	0.96696	0.97629	57.6	49.1	969040000	851040000	499740000	494740000
Q9QZ83	Q9QZ83		Actg1	>tr|Q9QZ83|Q9QZ83_MOUSE Gamma actin-like protein OS=Mus musculus GN=Actg1 PE=2 SV=1	1	17	2	2	15	15	2	2	2	2	58.8	43.6	393	6.7155e-293	1.1571	1.0418	56.5	50.9	22416000	16262000	33583000	26464000
P47911;Q3UCH0;Q3UFI4	P47911;Q3UCH0;Q3UFI4	60S ribosomal protein L6	Rpl6	>sp|P47911|RL6_MOUSE 60S ribosomal protein L6 OS=Mus musculus GN=Rpl6 PE=1 SV=3;>tr|Q3UCH0|Q3UCH0_MOUSE 60S ribosomal protein L6 OS=Mus musculus GN=Rpl6 PE=1 SV=1;>tr|Q3UFI4|Q3UFI4_MOUSE 60S ribosomal protein L6 OS=Mus musculus GN=Rpl6 PE=2 SV=1	3	17	17	17	13	15	13	15	13	15	45.3	33.509	296	1.426e-163	1.037	1.0213	39.5	38.5	1196500000	1112600000	2782000000	2553300000
P48036;A0A0G2JGQ0	P48036	Annexin A5	Anxa5	>sp|P48036|ANXA5_MOUSE Annexin A5 OS=Mus musculus GN=Anxa5 PE=1 SV=1	2	16	16	16	13	15	13	15	13	15	49.8	35.752	319	1.88e-144	0.94964	0.90219	39.8	46.7	3980500000	3184900000	4858100000	3990000000
Q58E70;D3Z2H9;Q3TJ53;E9Q5J9;Q8K0Z5;D3YVR0	Q58E70;D3Z2H9;Q3TJ53;E9Q5J9;Q8K0Z5		Tpm3;Tpm3-rs7	>tr|Q58E70|Q58E70_MOUSE Putative uncharacterized protein OS=Mus musculus GN=Tpm3 PE=2 SV=1;>tr|D3Z2H9|D3Z2H9_MOUSE Uncharacterized protein OS=Mus musculus GN=Tpm3-rs7 PE=3 SV=1;>tr|Q3TJ53|Q3TJ53_MOUSE Putative uncharacterized protein OS=Mus musculus GN=Tpm	6	16	16	3	13	15	13	15	2	3	52	29.02	248	8.4703e-87	1.0301	1.0261	46.4	48.8	1776900000	1510600000	3334900000	3109900000
Q6IRU2	Q6IRU2	Tropomyosin alpha-4 chain	Tpm4	>sp|Q6IRU2|TPM4_MOUSE Tropomyosin alpha-4 chain OS=Mus musculus GN=Tpm4 PE=1 SV=3	1	15	14	12	11	15	10	14	8	12	52.4	28.467	248	0	1.01	1.002	40.3	52.4	474290000	403340000	1262200000	1018900000
P14733;Q8C553	P14733;Q8C553	Lamin-B1	Lmnb1	>sp|P14733|LMNB1_MOUSE Lamin-B1 OS=Mus musculus GN=Lmnb1 PE=1 SV=3;>tr|Q8C553|Q8C553_MOUSE Putative uncharacterized protein (Fragment) OS=Mus musculus GN=Lmnb1 PE=2 SV=1	2	25	25	25	23	14	23	14	23	14	36.7	66.785	588	3.4887e-180	1.0527	1.0796	33.8	26.9	1457500000	1289300000	263960000	248030000
Q3U136;O88342;Q3TJY2;Q80ZI9;Q9DC08;Q9DBM8;Q3TE06;Q3TNK2;A0A0J9YU05	Q3U136;O88342;Q3TJY2;Q80ZI9;Q9DC08;Q9DBM8;Q3TE06;Q3TNK2	WD repeat-containing protein 1	Wdr1	>tr|Q3U136|Q3U136_MOUSE Putative uncharacterized protein (Fragment) OS=Mus musculus GN=Wdr1 PE=2 SV=1;>sp|O88342|WDR1_MOUSE WD repeat-containing protein 1 OS=Mus musculus GN=Wdr1 PE=1 SV=3;>tr|Q3TJY2|Q3TJY2_MOUSE Putative uncharacterized protein OS=Mus mus	9	24	24	24	22	14	22	14	22	14	51.2	69.528	639	4.4647e-199	1.0326	1.0097	44.8	35.7	735870000	671050000	370560000	321590000
Q3ULC7;Q6PCP0;Q9JIK5;Q9CWZ5;Q8K2L4	Q3ULC7;Q6PCP0;Q9JIK5;Q9CWZ5;Q8K2L4	Nucleolar RNA helicase 2	Ddx21	>tr|Q3ULC7|Q3ULC7_MOUSE Putative uncharacterized protein OS=Mus musculus GN=Ddx21 PE=2 SV=1;>tr|Q6PCP0|Q6PCP0_MOUSE DEAD (Asp-Glu-Ala-Asp) box polypeptide 21 OS=Mus musculus GN=Ddx21 PE=2 SV=1;>sp|Q9JIK5|DDX21_MOUSE Nucleolar RNA helicase 2 OS=Mus musculus	5	24	24	24	22	14	22	14	22	14	29.5	93.594	851	5.6599e-241	1.0611	1.2821	27.5	18.8	474610000	482380000	195290000	203200000
Q9ERU9;Q8BQK6	Q9ERU9	E3 SUMO-protein ligase RanBP2;Putative peptidyl-prolyl cis-trans isomerase	Ranbp2	>sp|Q9ERU9|RBP2_MOUSE E3 SUMO-protein ligase RanBP2 OS=Mus musculus GN=Ranbp2 PE=1 SV=2	2	23	23	22	20	14	20	14	20	13	8.6	341.12	3053	1.6299e-186	0.97078	1.027	7.8	5.5	170420000	137490000	142790000	133050000
A0A0A0MQA5;P68368;A0A087WQS4;A0A087WRB4;A0A087WSL5;A0A087WSB0;Q3UX10;A0A087WS35	A0A0A0MQA5;P68368	Tubulin alpha-4A chain	Tuba4a	>tr|A0A0A0MQA5|A0A0A0MQA5_MOUSE Tubulin alpha chain (Fragment) OS=Mus musculus GN=Tuba4a PE=1 SV=1;>sp|P68368|TBA4A_MOUSE Tubulin alpha-4A chain OS=Mus musculus GN=Tuba4a PE=1 SV=1	8	18	3	3	16	14	3	2	3	2	47	52.793	477	2.2634e-198	1.0454	1.1348	40.7	37.3	21858000	14560000	40727000	39836000
P08249;A0A0G2JF23;A0A0G2JGY4	P08249	Malate dehydrogenase, mitochondrial	Mdh2	>sp|P08249|MDHM_MOUSE Malate dehydrogenase, mitochondrial OS=Mus musculus GN=Mdh2 PE=1 SV=3	3	16	16	16	15	14	15	14	15	14	57.1	35.611	338	9.7305e-161	0.92222	0.93971	53	47.3	2368600000	1949000000	3790500000	3159500000
P68373;Q3TIZ0;Q52L87;O89052	P68373;Q3TIZ0;Q52L87	Tubulin alpha-1C chain	Tuba1c	>sp|P68373|TBA1C_MOUSE Tubulin alpha-1C chain OS=Mus musculus GN=Tuba1c PE=1 SV=1;>tr|Q3TIZ0|Q3TIZ0_MOUSE Tubulin alpha chain OS=Mus musculus GN=Tuba1c PE=2 SV=1;>tr|Q52L87|Q52L87_MOUSE Tubulin alpha chain OS=Mus musculus GN=Tuba1c PE=1 SV=1	4	17	1	0	15	14	1	1	0	0	44.5	49.909	449	6.8086e-271	1.0146	1.1038	39.9	37.6	94352000	97531000	132350000	116050000
A0A1B0GR11;Q93092	A0A1B0GR11;Q93092	Transaldolase	Taldo1	>tr|A0A1B0GR11|A0A1B0GR11_MOUSE Transaldolase OS=Mus musculus GN=Taldo1 PE=1 SV=1;>sp|Q93092|TALDO_MOUSE Transaldolase OS=Mus musculus GN=Taldo1 PE=1 SV=2	2	15	15	15	14	14	14	14	14	14	32.7	42.151	382	5.0314e-56	1.0163	0.99651	29.8	29.8	1512900000	1333400000	3019500000	2564700000
Q80UT7;P12970;Q58ET1;Q5EBG5;Q6P1A9;A0A140T8L1;A0A140T8L3;Q8CDE3;V9GX35	Q80UT7;P12970;Q58ET1;Q5EBG5;Q6P1A9;A0A140T8L1;A0A140T8L3	60S ribosomal protein L7a	Rpl7a	>tr|Q80UT7|Q80UT7_MOUSE Rpl7a protein (Fragment) OS=Mus musculus GN=Rpl7a PE=2 SV=1;>sp|P12970|RL7A_MOUSE 60S ribosomal protein L7a OS=Mus musculus GN=Rpl7a PE=1 SV=2;>tr|Q58ET1|Q58ET1_MOUSE MCG11348 OS=Mus musculus GN=Rpl7a PE=1 SV=1;>tr|Q5EBG5|Q5EBG5_MOU	9	15	15	15	14	14	14	14	14	14	38.1	30.474	270	1.9309e-107	0.95998	0.98609	34.1	38.1	1927700000	1635000000	3380200000	2956800000
P25444;Q3TLE5;Q3TXS9;Q58EU3;D3YWJ3;Q3UB36;Q3TL20;D3YVC1;Q3TI78;Q3TXR5;A0A140T8L5;F6YTZ4;D3Z536;Q9DC49;E9Q1N8;O89072;Q3V2B9	P25444;Q3TLE5;Q3TXS9;Q58EU3;D3YWJ3;Q3UB36;Q3TL20;D3YVC1;Q3TI78;Q3TXR5;A0A140T8L5;F6YTZ4;D3Z536;Q9DC49;E9Q1N8;O89072	40S ribosomal protein S2	Rps2;Gm6576;Gm8225;Rps2-ps5	>sp|P25444|RS2_MOUSE 40S ribosomal protein S2 OS=Mus musculus GN=Rps2 PE=1 SV=3;>tr|Q3TLE5|Q3TLE5_MOUSE Putative uncharacterized protein OS=Mus musculus GN=Rps2 PE=2 SV=1;>tr|Q3TXS9|Q3TXS9_MOUSE Putative uncharacterized protein OS=Mus musculus GN=Rps2 PE=2	17	15	15	15	14	14	14	14	14	14	47.8	31.231	293	1.4828e-103	0.98935	1.0069	45.4	45.4	1623700000	1491200000	2753300000	2513000000
Q03265;D3Z6F5;D6RJ16	Q03265;D3Z6F5	ATP synthase subunit alpha, mitochondrial;ATP synthase subunit alpha	Atp5a1	>sp|Q03265|ATPA_MOUSE ATP synthase subunit alpha, mitochondrial OS=Mus musculus GN=Atp5a1 PE=1 SV=1;>tr|D3Z6F5|D3Z6F5_MOUSE ATP synthase subunit alpha OS=Mus musculus GN=Atp5a1 PE=1 SV=1	3	18	18	16	14	14	14	14	12	14	34.5	59.752	553	4.0254e-114	1.0144	1.0297	26.6	28.2	1234600000	1087700000	1823200000	1604100000
P35700;Q3U9J9;B1AXW6;B1AXW5;B1AXW4	P35700;Q3U9J9;B1AXW6;B1AXW5;B1AXW4	Peroxiredoxin-1	Prdx1	>sp|P35700|PRDX1_MOUSE Peroxiredoxin-1 OS=Mus musculus GN=Prdx1 PE=1 SV=1;>tr|Q3U9J9|Q3U9J9_MOUSE Putative uncharacterized protein OS=Mus musculus GN=Prdx1 PE=2 SV=1;>tr|B1AXW6|B1AXW6_MOUSE Peroxiredoxin-1 (Fragment) OS=Mus musculus GN=Prdx1 PE=1 SV=1;>tr|	5	14	14	12	12	14	12	14	11	12	67.3	22.176	199	5.5577e-158	0.85789	0.88408	63.3	67.3	3874100000	3035200000	7659700000	6056500000
A0A1B0GSG5;Q3UM23;Q91VI7;A0A1B0GRG4;A0A1B0GRY7	A0A1B0GSG5;Q3UM23;Q91VI7	Ribonuclease inhibitor	Rnh1	>tr|A0A1B0GSG5|A0A1B0GSG5_MOUSE Ribonuclease inhibitor OS=Mus musculus GN=Rnh1 PE=1 SV=1;>tr|Q3UM23|Q3UM23_MOUSE Putative uncharacterized protein OS=Mus musculus GN=Rnh1 PE=2 SV=1;>sp|Q91VI7|RINI_MOUSE Ribonuclease inhibitor OS=Mus musculus GN=Rnh1 PE=1 SV	5	15	15	15	11	14	11	14	11	14	41.5	53.926	492	1.4771e-118	1.0366	0.98695	32.3	39.6	520960000	461170000	939210000	811700000
Q4FZK2;Q9D8N0;Q8R1N8	Q4FZK2;Q9D8N0;Q8R1N8	Elongation factor 1-gamma	Eef1g	>tr|Q4FZK2|Q4FZK2_MOUSE Eukaryotic translation elongation factor 1 gamma OS=Mus musculus GN=Eef1g PE=1 SV=1;>sp|Q9D8N0|EF1G_MOUSE Elongation factor 1-gamma OS=Mus musculus GN=Eef1g PE=1 SV=3;>tr|Q8R1N8|Q8R1N8_MOUSE Eef1g protein OS=Mus musculus GN=Eef1g PE	3	14	14	14	10	14	10	14	10	14	32	50.06	437	6.021e-87	1.0024	0.98474	24.7	32	1260900000	1188800000	1730000000	1774200000
B1AX58;Q3UJG9;Q3UKB1;Q99K51;A0A1C7CYV0;Q3V0K9;Q3V3X1	B1AX58;Q3UJG9;Q3UKB1;Q99K51;A0A1C7CYV0	Plastin-3	Pls3	>tr|B1AX58|B1AX58_MOUSE Plastin-3 OS=Mus musculus GN=Pls3 PE=1 SV=1;>tr|Q3UJG9|Q3UJG9_MOUSE Putative uncharacterized protein OS=Mus musculus GN=Pls3 PE=2 SV=1;>tr|Q3UKB1|Q3UKB1_MOUSE Putative uncharacterized protein OS=Mus musculus GN=Pls3 PE=2 SV=1;>sp|Q9	7	21	18	18	19	13	17	10	17	10	39.1	71.745	639	0	0.96131	1.1048	35.5	23.5	369260000	308940000	111970000	102500000
CON__P13647	CON__P13647			>P13647 SWISS-PROT:P13647 Tax_Id=9606 Gene_Symbol=KRT5 Keratin, type II cytoskeletal 5	1	20	9	4	19	13	8	5	4	2	31.4	62.378	590	2.3173e-271	0.2367	0.20364	29.7	19.8	186050000	72112000	139740000	139460000	+
Q3UEI6;Q3V274;A0A0N4SV32;A0A0N4SWH2;A0A0N4SUN8;A0A0N4SUQ1;A0A0N4SV40;A0A0N4SVK5	Q3UEI6;Q3V274;A0A0N4SV32;A0A0N4SWH2;A0A0N4SUN8;A0A0N4SUQ1		Serbp1	>tr|Q3UEI6|Q3UEI6_MOUSE Putative uncharacterized protein OS=Mus musculus GN=Serbp1 PE=2 SV=1;>tr|Q3V274|Q3V274_MOUSE Putative uncharacterized protein OS=Mus musculus GN=Serbp1 PE=2 SV=1;>tr|A0A0N4SV32|A0A0N4SV32_MOUSE Plasminogen activator inhibitor 1 RNA-	8	22	2	2	19	13	2	1	2	1	57	42.235	386	0	0.87375		45.6	44.8	143110000	119870000	0	0
A0A0R4J259;G3UZI2;Q7TMK9;G3V018;G3UZ48;G3UXJ6;G3UWM1;Q3TRV3;G3XA76;G3UYK7;S4R1E9;G3UXU5;G3UY67	A0A0R4J259;G3UZI2;Q7TMK9;G3V018;G3UZ48;G3UXJ6	Heterogeneous nuclear ribonucleoprotein Q	Syncrip	>tr|A0A0R4J259|A0A0R4J259_MOUSE Heterogeneous nuclear ribonucleoprotein Q OS=Mus musculus GN=Syncrip PE=1 SV=1;>tr|G3UZI2|G3UZI2_MOUSE Heterogeneous nuclear ribonucleoprotein Q OS=Mus musculus GN=Syncrip PE=1 SV=1;>sp|Q7TMK9|HNRPQ_MOUSE Heterogeneous nucle	13	21	21	17	18	13	18	13	15	10	41.4	62.543	561	3.7254e-137	0.95185	1.0221	34.2	29.6	695780000	610170000	341700000	321700000
Q9D0I9;Q3UAZ3;Q3TVC5	Q9D0I9;Q3UAZ3;Q3TVC5	Arginine--tRNA ligase, cytoplasmic	Rars	>sp|Q9D0I9|SYRC_MOUSE Arginine--tRNA ligase, cytoplasmic OS=Mus musculus GN=Rars PE=1 SV=2;>tr|Q3UAZ3|Q3UAZ3_MOUSE Putative uncharacterized protein (Fragment) OS=Mus musculus GN=Rars PE=2 SV=1;>tr|Q3TVC5|Q3TVC5_MOUSE Putative uncharacterized protein (Fragm	3	21	21	21	17	13	17	13	17	13	32.3	75.673	660	1.227e-98	0.93067	0.95002	27.9	19.5	773990000	712350000	443120000	298910000
P30416;F6S2D5;F7CAT1;Q8CBS1	P30416;F6S2D5	Peptidyl-prolyl cis-trans isomerase FKBP4;Peptidyl-prolyl cis-trans isomerase FKBP4, N-terminally processed;Peptidyl-prolyl cis-trans isomerase	Fkbp4	>sp|P30416|FKBP4_MOUSE Peptidyl-prolyl cis-trans isomerase FKBP4 OS=Mus musculus GN=Fkbp4 PE=1 SV=5;>tr|F6S2D5|F6S2D5_MOUSE Peptidylprolyl isomerase (Fragment) OS=Mus musculus GN=Fkbp4 PE=1 SV=9	4	20	20	20	16	13	16	13	16	13	48.9	51.572	458	2.2112e-157	0.98167	1.0424	36	38.2	947370000	766560000	399080000	385390000
P62908;Q5YLW3;Q3UCL7;Q9CZP6;Q9D0A2;Q3UK56;D3YV43;A0A140LI77;O89068	P62908;Q5YLW3;Q3UCL7;Q9CZP6;Q9D0A2;Q3UK56;D3YV43;A0A140LI77	40S ribosomal protein S3	Rps3	>sp|P62908|RS3_MOUSE 40S ribosomal protein S3 OS=Mus musculus GN=Rps3 PE=1 SV=1;>tr|Q5YLW3|Q5YLW3_MOUSE Putative uncharacterized protein OS=Mus musculus GN=Rps3 PE=1 SV=1;>tr|Q3UCL7|Q3UCL7_MOUSE Putative uncharacterized protein OS=Mus musculus GN=Rps3 PE=2	9	16	16	16	16	13	16	13	16	13	70.4	26.674	243	3.2298e-108	1.003	0.99288	70.4	52.7	2015700000	1895400000	2798700000	2697100000
P68040	P68040	Guanine nucleotide-binding protein subunit beta-2-like 1	Gnb2l1	>sp|P68040|RACK1_MOUSE Receptor of activated protein C kinase 1 OS=Mus musculus GN=Rack1 PE=1 SV=3	1	16	16	16	15	13	15	13	15	13	52.7	35.076	317	3.0205e-191	1.0378	1.0052	51.7	44.8	1634700000	1446600000	2489600000	2277000000
P56480	P56480	ATP synthase subunit beta, mitochondrial	Atp5b	>sp|P56480|ATPB_MOUSE ATP synthase subunit beta, mitochondrial OS=Mus musculus GN=Atp5b PE=1 SV=2	1	17	17	17	14	13	14	13	14	13	49	56.3	529	2.9358e-54	0.96308	0.93198	42.5	32.1	766460000	650100000	925820000	749390000
Q9D0R2;Q3U630;Q99KJ4	Q9D0R2;Q3U630;Q99KJ4	Threonine--tRNA ligase, cytoplasmic	Tars	>sp|Q9D0R2|SYTC_MOUSE Threonine--tRNA ligase, cytoplasmic OS=Mus musculus GN=Tars PE=1 SV=2;>tr|Q3U630|Q3U630_MOUSE Putative uncharacterized protein OS=Mus musculus GN=Tars PE=2 SV=1;>tr|Q99KJ4|Q99KJ4_MOUSE Tars protein (Fragment) OS=Mus musculus GN=Tars P	3	14	14	14	14	13	14	13	14	13	23	83.355	722	1.2352e-139	0.92404	0.97136	23	22.7	509050000	428900000	168400000	137520000
CON__P02533;CON__Q61782;Q61782	CON__P02533			>P02533 SWISS-PROT:P02533 Tax_Id=9606 Gene_Symbol=KRT14 Keratin, type I cytoskeletal 14	3	14	4	2	13	13	4	4	2	2	28.8	51.621	472	5.7178e-122	0.2524	0.13571	26.5	28.4	116160000	29553000	163440000	12968000	+
Q5SQB7;Q5U438;Q61937;Q5SQB5;Q5BL09;Q9DAY9;Q5SQB0;Q8BSZ3;Q3UDA7	Q5SQB7;Q5U438;Q61937;Q5SQB5;Q5BL09;Q9DAY9;Q5SQB0;Q8BSZ3;Q3UDA7	Nucleophosmin	Npm1	>tr|Q5SQB7|Q5SQB7_MOUSE MCG68069 OS=Mus musculus GN=Npm1 PE=1 SV=1;>tr|Q5U438|Q5U438_MOUSE Nucleophosmin 1 OS=Mus musculus GN=Npm1 PE=2 SV=1;>sp|Q61937|NPM_MOUSE Nucleophosmin OS=Mus musculus GN=Npm1 PE=1 SV=1;>tr|Q5SQB5|Q5SQB5_MOUSE Nucleophosmin OS=Mus m	9	14	14	1	13	13	13	13	1	1	49	32.56	292	6.5793e-81	0.95737	0.98291	48.6	46.2	3065500000	2565000000	5126400000	4362700000
A0A140T8V5;P17918;Q542J9;Q91ZH2;Q9CZD6	A0A140T8V5;P17918;Q542J9;Q91ZH2;Q9CZD6	Proliferating cell nuclear antigen	Pcna	>tr|A0A140T8V5|A0A140T8V5_MOUSE Proliferating cell nuclear antigen OS=Mus musculus GN=Pcna-ps2 PE=3 SV=1;>sp|P17918|PCNA_MOUSE Proliferating cell nuclear antigen OS=Mus musculus GN=Pcna PE=1 SV=2;>tr|Q542J9|Q542J9_MOUSE Proliferating cell nuclear antigen O	5	14	14	14	12	13	12	13	12	13	64.8	28.785	261	0	1.0193	1.0027	55.6	61.7	768060000	618960000	1212500000	972450000
CON__P34955	CON__P34955			>P34955 SWISS-PROT:P34955 (Bos taurus) Alpha-1-antiproteinase precursor	1	14	14	14	12	13	12	13	12	13	33.9	46.103	416	4.1922e-60	0.089332	0.073759	28.8	32	855610000	81939000	1579200000	273860000	+
P05202	P05202	Aspartate aminotransferase, mitochondrial	Got2	>sp|P05202|AATM_MOUSE Aspartate aminotransferase, mitochondrial OS=Mus musculus GN=Got2 PE=1 SV=1	1	18	18	18	12	13	12	13	12	13	40.2	47.411	430	4.243e-88	0.9602	0.971	25.1	30.7	666930000	551980000	1219500000	1096200000
Q8C7C3	Q8C7C3		Tpm3	>tr|Q8C7C3|Q8C7C3_MOUSE Putative uncharacterized protein OS=Mus musculus GN=Tpm3 PE=2 SV=1	1	14	1	0	12	13	1	1	0	0	48.4	28.896	248	1.3101e-95		1.0885	43.5	45.2	0	0	31177000	30506000
Q91V28;Q9DCD0;Q3UAG2;Q91YT9	Q91V28;Q9DCD0;Q3UAG2;Q91YT9	6-phosphogluconate dehydrogenase, decarboxylating	Pgd	>tr|Q91V28|Q91V28_MOUSE 6-phosphogluconate dehydrogenase, decarboxylating OS=Mus musculus GN=Pgd PE=2 SV=1;>sp|Q9DCD0|6PGD_MOUSE 6-phosphogluconate dehydrogenase, decarboxylating OS=Mus musculus GN=Pgd PE=1 SV=3;>tr|Q3UAG2|Q3UAG2_MOUSE 6-phosphogluconate d	4	15	15	15	12	13	12	13	12	13	34.4	53.261	483	7.7079e-106	0.97725	0.97672	28.2	30	1372800000	1206400000	2325000000	2114000000
Q9CZD3;Q9DBT1	Q9CZD3	Glycine--tRNA ligase	Gars	>sp|Q9CZD3|GARS_MOUSE Glycine--tRNA ligase OS=Mus musculus GN=Gars PE=1 SV=1	2	16	16	16	12	13	12	13	12	13	20.7	81.877	729	5.4921e-76	0.91497	0.9443	16.5	17.6	538400000	569740000	573220000	451890000
P07356;Q3UCD3;Q542G9;Q9CZI7;B0V2N7;B0V2N8;B0V2N5;Q99KH3	P07356;Q3UCD3;Q542G9;Q9CZI7;B0V2N7;B0V2N8;B0V2N5;Q99KH3	Annexin A2;Annexin	Anxa2	>sp|P07356|ANXA2_MOUSE Annexin A2 OS=Mus musculus GN=Anxa2 PE=1 SV=2;>tr|Q3UCD3|Q3UCD3_MOUSE Annexin OS=Mus musculus GN=Anxa2 PE=2 SV=1;>tr|Q542G9|Q542G9_MOUSE Annexin OS=Mus musculus GN=Anxa2 PE=1 SV=1;>tr|Q9CZI7|Q9CZI7_MOUSE Annexin OS=Mus musculus GN=An	8	16	16	16	11	13	11	13	11	13	45.1	38.676	339	6.16e-74	0.83344	0.83658	34.8	45.1	391420000	352320000	682200000	492700000
P45376;Q3UDY1;Q5U415;Q3TCL2;Q3ULP0;D3YVJ7	P45376;Q3UDY1;Q5U415;Q3TCL2;Q3ULP0;D3YVJ7	Aldose reductase	Akr1b1;Akr1b3	>sp|P45376|ALDR_MOUSE Aldose reductase OS=Mus musculus GN=Akr1b1 PE=1 SV=3;>tr|Q3UDY1|Q3UDY1_MOUSE MCG6067, isoform CRA_b OS=Mus musculus GN=Akr1b3 PE=1 SV=1;>tr|Q5U415|Q5U415_MOUSE Aldo-keto reductase family 1, member B3 (Aldose reductase) OS=Mus musculus	6	13	13	13	11	13	11	13	11	13	37.7	35.732	316	7.1301e-177	0.91916	0.90076	34.8	37.7	1061500000	857430000	1586700000	1339600000
Q3UA52;Q9CVB6;D3YXG6;Q4FZG5;A0A087WRT2	Q3UA52;Q9CVB6;D3YXG6;Q4FZG5	Actin-related protein 2/3 complex subunit 2	Arpc2	>tr|Q3UA52|Q3UA52_MOUSE Arp2/3 complex 34 kDa subunit (Fragment) OS=Mus musculus GN=Arpc2 PE=2 SV=1;>sp|Q9CVB6|ARPC2_MOUSE Actin-related protein 2/3 complex subunit 2 OS=Mus musculus GN=Arpc2 PE=1 SV=3;>tr|D3YXG6|D3YXG6_MOUSE Arp2/3 complex 34 kDa subunit	5	13	13	13	11	13	11	13	11	13	38.4	42.522	383	1.6856e-234	1.0711	1.0094	27.2	38.4	418540000	362760000	1166000000	1014800000
P63158;Q497Z6;Q58EV5;Q6P202;Q8BQ02;A0A0J9YUZ4;Q8BNM0;Q8C7C4;Q3UBK2;A0A0J9YUD8;Q3UJK0;D3YZ18;Q8CH24;D3YVC6;Q80YZ1	P63158;Q497Z6;Q58EV5;Q6P202;Q8BQ02;A0A0J9YUZ4;Q8BNM0;Q8C7C4;Q3UBK2;A0A0J9YUD8;Q3UJK0	High mobility group protein B1	Hmgb1	>sp|P63158|HMGB1_MOUSE High mobility group protein B1 OS=Mus musculus GN=Hmgb1 PE=1 SV=2;>tr|Q497Z6|Q497Z6_MOUSE High mobility group box 1 OS=Mus musculus GN=Hmgb1 PE=2 SV=1;>tr|Q58EV5|Q58EV5_MOUSE High mobility group box 1 OS=Mus musculus GN=Hmgb1 PE=1 SV	15	13	13	12	10	13	10	13	9	12	39.1	24.893	215	4.5964e-199	0.98822	0.9769	34.9	39.1	793740000	706770000	1708200000	1478800000
P97371;Q5HZK3;G3UXZ5;G3UXY0;G3X9K9;G3UWN9;G3UXR1	P97371;Q5HZK3;G3UXZ5;G3UXY0;G3X9K9;G3UWN9	Proteasome activator complex subunit 1	Psme1	>sp|P97371|PSME1_MOUSE Proteasome activator complex subunit 1 OS=Mus musculus GN=Psme1 PE=1 SV=2;>tr|Q5HZK3|Q5HZK3_MOUSE Proteasome (Prosome, macropain) 28 subunit, alpha OS=Mus musculus GN=Psme1 PE=1 SV=1;>tr|G3UXZ5|G3UXZ5_MOUSE Proteasome activator compl	7	14	14	14	10	13	10	13	10	13	51.8	28.673	249	6.2462e-205	0.97219	0.9991	30.9	51.8	317580000	286580000	766950000	667150000
P62960;Q3UBT1;Q60951;Q810K5;Q71V06;Q60950;A2BGG7;Q9Z2C8;B2RUF0;A0A0A0MQD2;Q8BRJ5;Q497N3	P62960;Q3UBT1;Q60951;Q810K5;Q71V06;Q60950;A2BGG7	Nuclease-sensitive element-binding protein 1	Ybx1	>sp|P62960|YBOX1_MOUSE Nuclease-sensitive element-binding protein 1 OS=Mus musculus GN=Ybx1 PE=1 SV=3;>tr|Q3UBT1|Q3UBT1_MOUSE Putative uncharacterized protein OS=Mus musculus GN=Ybx1 PE=1 SV=1;>tr|Q60951|Q60951_MOUSE MYB-1b OS=Mus musculus GN=Ybx1 PE=2 SV=	12	15	15	12	10	13	10	13	8	10	63	35.73	322	0	0.96213	0.94497	49.7	63	508750000	428530000	1401200000	1320700000
Q3U6K8	Q3U6K8		Vdac1	>tr|Q3U6K8|Q3U6K8_MOUSE Putative uncharacterized protein OS=Mus musculus GN=Vdac1 PE=2 SV=1	1	14	14	0	10	13	10	13	0	0	61.1	30.725	283	5.2769e-144	1.0736	1.0487	44.9	54.4	588110000	569950000	1123700000	1043300000
Q3UB60;Q9CR16;Q8BMX6;A0A0A6YW70	Q3UB60;Q9CR16	Peptidyl-prolyl cis-trans isomerase D	Ppid	>tr|Q3UB60|Q3UB60_MOUSE Putative uncharacterized protein OS=Mus musculus GN=Ppid PE=2 SV=1;>sp|Q9CR16|PPID_MOUSE Peptidyl-prolyl cis-trans isomerase D OS=Mus musculus GN=Ppid PE=1 SV=3	4	16	15	15	10	13	10	12	10	12	41.6	40.742	370	3.4111e-78	0.98355	1.0005	26.5	36.5	216650000	173420000	413210000	373840000
Q60932	Q60932	Voltage-dependent anion-selective channel protein 1	Vdac1	>sp|Q60932|VDAC1_MOUSE Voltage-dependent anion-selective channel protein 1 OS=Mus musculus GN=Vdac1 PE=1 SV=3	1	14	1	0	10	13	1	1	0	0	58.4	32.351	296	7.3638e-145	1.0339	1.0274	42.9	52	38478000	31921000	57002000	52429000
O08553;Q6P1J1;Q3TXY0;P97427;E9PWE8;Q62188;Q3TT92;Q3TY94;Q3TAS8;D3YUS0;Q71H75	O08553	Dihydropyrimidinase-related protein 2	Dpysl2	>sp|O08553|DPYL2_MOUSE Dihydropyrimidinase-related protein 2 OS=Mus musculus GN=Dpysl2 PE=1 SV=2	11	14	14	14	9	13	9	13	9	13	35.8	62.277	572	3.7073e-165	1.0644	0.97813	22.9	33.7	348260000	321230000	323010000	276780000
Q4FK49;Q9D819;Q8BTY3;Q3UA53	Q4FK49;Q9D819;Q8BTY3;Q3UA53	Inorganic pyrophosphatase	Ppa1	>tr|Q4FK49|Q4FK49_MOUSE Putative uncharacterized protein OS=Mus musculus GN=Ppa1 PE=1 SV=1;>sp|Q9D819|IPYR_MOUSE Inorganic pyrophosphatase OS=Mus musculus GN=Ppa1 PE=1 SV=1;>tr|Q8BTY3|Q8BTY3_MOUSE Putative uncharacterized protein OS=Mus musculus GN=Ppa1 PE	4	13	13	13	9	13	9	13	9	13	60.9	32.667	289	2.8272e-79	0.93059	0.93796	45.7	60.9	200090000	162050000	444410000	374600000
P97351;Q3UAC2;Q564F3;Q9D1S3;Q3UJU5;Q3U5P8	P97351;Q3UAC2;Q564F3;Q9D1S3;Q3UJU5;Q3U5P8	40S ribosomal protein S3a	Rps3a	>sp|P97351|RS3A_MOUSE 40S ribosomal protein S3a OS=Mus musculus GN=Rps3a PE=1 SV=3;>tr|Q3UAC2|Q3UAC2_MOUSE 40S ribosomal protein S3a OS=Mus musculus GN=Rps3a1 PE=2 SV=1;>tr|Q564F3|Q564F3_MOUSE 40S ribosomal protein S3a OS=Mus musculus GN=Rps3a1 PE=1 SV=1;>	6	14	14	14	8	13	8	13	8	13	38.6	29.885	264	1.2147e-48	1.0095	1.0154	30.3	38.3	2343200000	997370000	3926100000	2188700000
Q9CX34;Q9CRG3	Q9CX34	Suppressor of G2 allele of SKP1 homolog	Sugt1	>sp|Q9CX34|SGT1_MOUSE Protein SGT1 homolog OS=Mus musculus GN=Sugt1 PE=1 SV=3	2	14	14	14	8	13	8	13	8	13	46.7	38.158	336	1.6899e-67	1.028	0.92473	23.5	46.7	68330000	117870000	317330000	266790000
Q3TVZ5;Q8CAQ8;Q3TQL4;E9Q800;Q3TEY5;E9QAY6;Q2YDW0;Q6P8Y5;A0A0U1RQ14;A6H604	Q3TVZ5;Q8CAQ8;Q3TQL4;E9Q800;Q3TEY5;E9QAY6	Mitochondrial inner membrane protein	Immt	>tr|Q3TVZ5|Q3TVZ5_MOUSE MICOS complex subunit MIC60 OS=Mus musculus GN=Immt PE=2 SV=1;>sp|Q8CAQ8|MIC60_MOUSE MICOS complex subunit Mic60 OS=Mus musculus GN=Immt PE=1 SV=1;>tr|Q3TQL4|Q3TQL4_MOUSE MICOS complex subunit MIC60 (Fragment) OS=Mus musculus GN=Imm	10	26	26	1	24	12	24	12	1	0	39.7	82.415	741	1.0496e-173	1.0219	1.0546	36.4	18.9	592280000	480170000	180200000	170050000
Q3THQ5;Q60864	Q3THQ5;Q60864	Stress-induced-phosphoprotein 1	Stip1	>tr|Q3THQ5|Q3THQ5_MOUSE Putative uncharacterized protein OS=Mus musculus GN=Stip1 PE=2 SV=1;>sp|Q60864|STIP1_MOUSE Stress-induced-phosphoprotein 1 OS=Mus musculus GN=Stip1 PE=1 SV=1	2	23	23	23	23	12	23	12	23	12	36.6	62.5	543	2.1551e-290	0.99244	0.92406	36.6	24.1	1130000000	939970000	355120000	305690000
Q8C6A3;Q543B9;Q9QUR6;Q3TCS0;Q3TQ97	Q8C6A3;Q543B9;Q9QUR6;Q3TCS0;Q3TQ97	Prolyl endopeptidase	Prep	>tr|Q8C6A3|Q8C6A3_MOUSE Putative uncharacterized protein OS=Mus musculus GN=Prep PE=2 SV=1;>tr|Q543B9|Q543B9_MOUSE Prolyl endopeptidase OS=Mus musculus GN=Prep PE=1 SV=1;>sp|Q9QUR6|PPCE_MOUSE Prolyl endopeptidase OS=Mus musculus GN=Prep PE=1 SV=1;>tr|Q3TCS	5	24	24	24	22	12	22	12	22	12	38.9	82.798	731	3.1542e-141	0.98819	1.0377	36.4	21.5	609010000	538150000	200410000	183570000
E9Q555;A0A171EBL2;Q69ZG7	E9Q555;A0A171EBL2	E3 ubiquitin-protein ligase RNF213	Rnf213	>sp|E9Q555|RN213_MOUSE E3 ubiquitin-protein ligase RNF213 OS=Mus musculus GN=Rnf213 PE=1 SV=2;>tr|A0A171EBL2|A0A171EBL2_MOUSE E3 ubiquitin-protein ligase RNF213 OS=Mus musculus GN=Rnf213 PE=1 SV=1	3	25	25	25	20	12	20	12	20	12	6.4	584.78	5152	2.785e-43	0.91002	0.93215	5.2	3.3	87539000	75809000	51961000	48203000
E9PVX6	E9PVX6		Mki67	>sp|E9PVX6|KI67_MOUSE Proliferation marker protein Ki-67 OS=Mus musculus GN=Mki67 PE=1 SV=1	1	26	26	26	20	12	20	12	20	12	9.6	350.86	3177	5.0254e-58	1.2743	1.0769	7.1	4.9	80520000	94192000	124060000	119230000
Q99KC8;F6TIL5;Q8BGF0;Q8C1D4;Q6P8K4;D3Z518	Q99KC8	von Willebrand factor A domain-containing protein 5A	Vwa5a	>sp|Q99KC8|VMA5A_MOUSE von Willebrand factor A domain-containing protein 5A OS=Mus musculus GN=Vwa5a PE=1 SV=2	6	22	22	22	20	12	20	12	20	12	32.9	87.142	793	1.0038e-107	1.0073	0.97892	28.1	19.5	399440000	387990000	182030000	159140000
Q9CY58;Q3UMP4;Q3UJK2	Q9CY58;Q3UMP4;Q3UJK2	Plasminogen activator inhibitor 1 RNA-binding protein	Serbp1	>sp|Q9CY58|PAIRB_MOUSE Plasminogen activator inhibitor 1 RNA-binding protein OS=Mus musculus GN=Serbp1 PE=1 SV=2;>tr|Q3UMP4|Q3UMP4_MOUSE Plasminogen activator inhibitor 1 RNA-binding protein OS=Mus musculus GN=Serbp1 PE=1 SV=1;>tr|Q3UJK2|Q3UJK2_MOUSE Putat	3	23	23	3	20	12	20	12	3	0	51.4	44.714	407	0	1.0339	1.0055	40.5	35.4	1794800000	1648400000	968040000	880050000
Q6ZQ38;Q3UMI9;D3YWC5	Q6ZQ38;Q3UMI9	Cullin-associated NEDD8-dissociated protein 1	Cand1	>sp|Q6ZQ38|CAND1_MOUSE Cullin-associated NEDD8-dissociated protein 1 OS=Mus musculus GN=Cand1 PE=1 SV=2;>tr|Q3UMI9|Q3UMI9_MOUSE Putative uncharacterized protein (Fragment) OS=Mus musculus GN=Cand1 PE=2 SV=1	3	21	21	21	19	12	19	12	19	12	19	136.33	1230	7.8835e-53	0.99605	0.96773	17.6	11.1	321830000	278170000	200260000	165420000
P70168;Q7TSZ6;Q3TFE8;Q3UHW8	P70168;Q7TSZ6;Q3TFE8;Q3UHW8	Importin subunit beta-1	Kpnb1	>sp|P70168|IMB1_MOUSE Importin subunit beta-1 OS=Mus musculus GN=Kpnb1 PE=1 SV=2;>tr|Q7TSZ6|Q7TSZ6_MOUSE Karyopherin (Importin) beta 1 OS=Mus musculus GN=Kpnb1 PE=2 SV=1;>tr|Q3TFE8|Q3TFE8_MOUSE Putative uncharacterized protein OS=Mus musculus GN=Kpnb1 PE=2	4	19	19	19	18	12	18	12	18	12	23.4	97.183	876	0	1.0395	1.0248	21.6	14.7	415370000	367940000	232370000	245630000
Q3V0Z8;Q5U222;A1L333;Q8BTS0;Q61656;Q3UXW3;S4R1I6;Q9CSD9;B1ARB9;O35662;B1ARC0;Q921Y3;S4R1E3	Q3V0Z8;Q5U222;A1L333;Q8BTS0;Q61656;Q3UXW3;S4R1I6;Q9CSD9	Probable ATP-dependent RNA helicase DDX5	Ddx5	>tr|Q3V0Z8|Q3V0Z8_MOUSE Putative uncharacterized protein (Fragment) OS=Mus musculus GN=Ddx5 PE=2 SV=1;>tr|Q5U222|Q5U222_MOUSE Ddx5 protein (Fragment) OS=Mus musculus GN=Ddx5 PE=2 SV=1;>tr|A1L333|A1L333_MOUSE DEAD (Asp-Glu-Ala-Asp) box polypeptide 5 OS=Mus	13	21	21	16	17	12	17	12	14	9	29.3	76.757	690	5.5014e-75	0.98177	0.99811	23.8	18.3	1146700000	960220000	438670000	401920000
Q3V3R1	Q3V3R1	Monofunctional C1-tetrahydrofolate synthase, mitochondrial	Mthfd1l	>sp|Q3V3R1|C1TM_MOUSE Monofunctional C1-tetrahydrofolate synthase, mitochondrial OS=Mus musculus GN=Mthfd1l PE=1 SV=2	1	19	18	18	17	12	17	11	17	11	20.9	105.73	977	1.3651e-50	0.96595	0.96604	20.2	13.1	311430000	258400000	203460000	189600000
Q3TF18;Q3UJ03;Q921K2;Q3U868;Q3TIV3;Q3TX36;Q3TM68;P11103;Q3UX06;A0A0A6YX03	Q3TF18;Q3UJ03;Q921K2;Q3U868;Q3TIV3;Q3TX36;Q3TM68;P11103	Poly [ADP-ribose] polymerase 1	Parp1	>tr|Q3TF18|Q3TF18_MOUSE Poly [ADP-ribose] polymerase OS=Mus musculus GN=Parp1 PE=2 SV=1;>tr|Q3UJ03|Q3UJ03_MOUSE Poly [ADP-ribose] polymerase OS=Mus musculus GN=Parp1 PE=2 SV=1;>tr|Q921K2|Q921K2_MOUSE Poly [ADP-ribose] polymerase OS=Mus musculus GN=Parp1 PE	10	21	21	21	16	12	16	12	16	12	24.9	112.71	1014	3.7e-142	0.96735	0.92558	20.1	14.1	210840000	171520000	178210000	150540000
Q3U4Z7;Q3V1M8;Q8VDJ3;A0A087WP83;A0PJE9;Q8BX68;A0A087WS92;A0A087WPC5;A0A087WQY9;A0A087WNQ4	Q3U4Z7;Q3V1M8;Q8VDJ3;A0A087WP83	Vigilin	Hdlbp	>tr|Q3U4Z7|Q3U4Z7_MOUSE High density lipoprotein (HDL) binding protein, isoform CRA_d OS=Mus musculus GN=Hdlbp PE=1 SV=1;>tr|Q3V1M8|Q3V1M8_MOUSE Putative uncharacterized protein OS=Mus musculus GN=Hdlbp PE=2 SV=1;>sp|Q8VDJ3|VIGLN_MOUSE Vigilin OS=Mus muscu	10	18	18	18	16	12	16	12	16	12	16.3	141.74	1268	3.8641e-55	0.90098	1.0194	15.8	11.6	276430000	236370000	203390000	157340000
Q8CG47;E9Q2X6;Q6P7V9;Q3UR81;Q3UZJ7;A0A0A6YXY3;Q3U763	Q8CG47;E9Q2X6;Q6P7V9	Structural maintenance of chromosomes protein 4;Structural maintenance of chromosomes protein	Smc4	>sp|Q8CG47|SMC4_MOUSE Structural maintenance of chromosomes protein 4 OS=Mus musculus GN=Smc4 PE=1 SV=1;>tr|E9Q2X6|E9Q2X6_MOUSE Structural maintenance of chromosomes protein OS=Mus musculus GN=Smc4 PE=1 SV=1;>tr|Q6P7V9|Q6P7V9_MOUSE Structural maintenance o	7	20	20	20	15	12	15	12	15	12	15.1	146.89	1286	1.5792e-42	0.94645	0.94721	11	9.1	166880000	131520000	132910000	109440000
P80313;Q3TIJ7;Q3TJN2;Q3TET0;Q3THH8;Q3UIJ0;Q8C5Q5;Q3UDB1;A0A0N4SV00;A0A0N4SUI8	P80313;Q3TIJ7;Q3TJN2;Q3TET0;Q3THH8;Q3UIJ0;Q8C5Q5;Q3UDB1;A0A0N4SV00	T-complex protein 1 subunit eta	Cct7	>sp|P80313|TCPH_MOUSE T-complex protein 1 subunit eta OS=Mus musculus GN=Cct7 PE=1 SV=1;>tr|Q3TIJ7|Q3TIJ7_MOUSE Chaperonin subunit 7 (Eta), isoform CRA_a OS=Mus musculus GN=Cct7 PE=1 SV=1;>tr|Q3TJN2|Q3TJN2_MOUSE Putative uncharacterized protein OS=Mus musc	10	19	19	19	15	12	15	12	15	12	39.7	59.652	544	7.3433e-102	0.99309	0.9903	33.5	27.2	959840000	861020000	404340000	354170000
Q3TW74;Q922D8;Q3UZH3;A0A1W2P733;Q8BXX7;A0A1W2P7L5;Q8BY49	Q3TW74;Q922D8;Q3UZH3;A0A1W2P733;Q8BXX7	C-1-tetrahydrofolate synthase, cytoplasmic;Methylenetetrahydrofolate dehydrogenase;Methenyltetrahydrofolate cyclohydrolase;Formyltetrahydrofolate synthetase	Mthfd1	>tr|Q3TW74|Q3TW74_MOUSE Putative uncharacterized protein OS=Mus musculus GN=Mthfd1 PE=2 SV=1;>sp|Q922D8|C1TC_MOUSE C-1-tetrahydrofolate synthase, cytoplasmic OS=Mus musculus GN=Mthfd1 PE=1 SV=4;>tr|Q3UZH3|Q3UZH3_MOUSE Putative uncharacterized protein (Frag	7	19	19	18	15	12	15	12	15	11	21.2	101.17	935	8.8172e-82	0.9756	1.0616	18.1	13.6	387530000	320540000	286960000	251380000
Q91VR5;Q922B8;Q3V1Z7	Q91VR5;Q922B8;Q3V1Z7	ATP-dependent RNA helicase DDX1	Ddx1	>sp|Q91VR5|DDX1_MOUSE ATP-dependent RNA helicase DDX1 OS=Mus musculus GN=Ddx1 PE=1 SV=1;>tr|Q922B8|Q922B8_MOUSE DEAD (Asp-Glu-Ala-Asp) box polypeptide 1 OS=Mus musculus GN=Ddx1 PE=2 SV=1;>tr|Q3V1Z7|Q3V1Z7_MOUSE Putative uncharacterized protein OS=Mus muscu	3	17	17	17	15	12	15	12	15	12	26.9	82.499	740	0	0.96747	0.95262	24.6	17.8	583830000	494320000	227130000	189130000
P17751;H7BXC3	P17751;H7BXC3	Triosephosphate isomerase	Tpi1	>sp|P17751|TPIS_MOUSE Triosephosphate isomerase OS=Mus musculus GN=Tpi1 PE=1 SV=4;>tr|H7BXC3|H7BXC3_MOUSE Triosephosphate isomerase OS=Mus musculus GN=Tpi1 PE=1 SV=1	2	15	15	15	14	12	14	12	14	12	61.2	32.191	299	0	0.96062	0.97139	60.9	50.2	3692100000	3228100000	4585500000	4105800000
P60843;Q3TFG3;Q5F2A7;Q4FZL1;Q3TGK7;Q3UXC2;Q3TLL6;Q3U8I0;Q78WR5;Q3TSJ4;P10630;Q52KC1;Q8BTU6;E9Q561;D6RJ11;D6RJ60;Q99LR0	P60843;Q3TFG3;Q5F2A7;Q4FZL1;Q3TGK7;Q3UXC2;Q3TLL6;Q3U8I0;Q78WR5;Q3TSJ4;P10630;Q52KC1;Q8BTU6	Eukaryotic initiation factor 4A-I;Eukaryotic initiation factor 4A-II	Eif4a1;Eif4a2	>sp|P60843|IF4A1_MOUSE Eukaryotic initiation factor 4A-I OS=Mus musculus GN=Eif4a1 PE=1 SV=1;>tr|Q3TFG3|Q3TFG3_MOUSE Putative uncharacterized protein OS=Mus musculus GN=Eif4a1 PE=2 SV=1;>tr|Q5F2A7|Q5F2A7_MOUSE Putative uncharacterized protein OS=Mus muscul	17	14	14	11	14	12	14	12	11	9	39.2	46.153	406	1.2652e-219	1.0376	1.0326	39.2	31.3	1256700000	1197500000	2137800000	2004300000
P50580;Q3TGU7;Q3UMW2;Q05BN2	P50580;Q3TGU7;Q3UMW2;Q05BN2	Proliferation-associated protein 2G4	Pa2g4	>sp|P50580|PA2G4_MOUSE Proliferation-associated protein 2G4 OS=Mus musculus GN=Pa2g4 PE=1 SV=3;>tr|Q3TGU7|Q3TGU7_MOUSE Proliferation-associated 2G4 OS=Mus musculus GN=Pa2g4 PE=1 SV=1;>tr|Q3UMW2|Q3UMW2_MOUSE Putative uncharacterized protein OS=Mus musculus	4	17	17	17	13	12	13	12	13	12	54.3	43.698	394	6.0261e-157	1.0079	0.95081	45.9	34.3	955530000	838300000	2088700000	1790700000
Q3U536	Q3U536		Npm1	>tr|Q3U536|Q3U536_MOUSE Putative uncharacterized protein OS=Mus musculus GN=Npm1 PE=2 SV=1	1	14	1	1	13	12	1	0	1	0	49	32.564	292	7.5658e-79	0.8877		48.6	43.2	13242000	10734000	0	0
Q9QUJ7;Q91YN3;Q8BW44	Q9QUJ7;Q91YN3;Q8BW44	Long-chain-fatty-acid--CoA ligase 4	Acsl4	>sp|Q9QUJ7|ACSL4_MOUSE Long-chain-fatty-acid--CoA ligase 4 OS=Mus musculus GN=Acsl4 PE=1 SV=2;>tr|Q91YN3|Q91YN3_MOUSE Acyl-CoA synthetase long-chain family member 4 OS=Mus musculus GN=Acsl4 PE=2 SV=1;>tr|Q8BW44|Q8BW44_MOUSE Putative uncharacterized protein	3	17	17	17	13	12	13	12	13	12	27.8	79.076	711	8.0486e-48	1.022	0.95772	21.7	20.8	387680000	394860000	152880000	141130000
E9Q3X0;Q3THX5;Q8C2S9;Q9EQK5;Q3U7S9;D3Z2N7	E9Q3X0;Q3THX5;Q8C2S9;Q9EQK5;Q3U7S9	Major vault protein	Mvp	>tr|E9Q3X0|E9Q3X0_MOUSE Major vault protein OS=Mus musculus GN=Mvp PE=1 SV=1;>tr|Q3THX5|Q3THX5_MOUSE Putative uncharacterized protein OS=Mus musculus GN=Mvp PE=2 SV=1;>tr|Q8C2S9|Q8C2S9_MOUSE Putative uncharacterized protein OS=Mus musculus GN=Mvp PE=2 SV=1	6	16	16	16	13	12	13	12	13	12	23.8	96.856	870	2.2114e-50	1.006	0.90818	19.8	17.2	441440000	393200000	449670000	372990000
O89053;Q3U1N0;Q3U232;Q3U9K3;Q3T9L1;G3UYK8;A0A0U1RPY8;D3YW57;D3YXM2;G3UX53	O89053;Q3U1N0;Q3U232;Q3U9K3;Q3T9L1;G3UYK8	Coronin-1A	Coro1a	>sp|O89053|COR1A_MOUSE Coronin-1A OS=Mus musculus GN=Coro1a PE=1 SV=5;>tr|Q3U1N0|Q3U1N0_MOUSE Coronin OS=Mus musculus GN=Coro1a PE=1 SV=1;>tr|Q3U232|Q3U232_MOUSE Coronin OS=Mus musculus GN=Coro1a PE=2 SV=1;>tr|Q3U9K3|Q3U9K3_MOUSE Coronin OS=Mus musculus GN	10	16	16	16	12	12	12	12	12	12	36.4	50.989	461	2.5277e-111	0.94788	0.93817	24.3	30.8	2834500000	2339500000	725610000	867590000
P80317;Q3TI05;Q3TIX8;Q3TW97;Q52KG9	P80317;Q3TI05;Q3TIX8;Q3TW97;Q52KG9	T-complex protein 1 subunit zeta	Cct6a	>sp|P80317|TCPZ_MOUSE T-complex protein 1 subunit zeta OS=Mus musculus GN=Cct6a PE=1 SV=3;>tr|Q3TI05|Q3TI05_MOUSE Chaperonin containing Tcp1, subunit 6a (Zeta) OS=Mus musculus GN=Cct6a PE=2 SV=1;>tr|Q3TIX8|Q3TIX8_MOUSE Putative uncharacterized protein OS=M	5	15	1	1	12	12	1	1	1	1	31.6	58.004	531	1.5848e-42	1.1454	0.69553	26.2	24.9	19974000	22932000	51432000	37735000
Q923G3;A2AMW0;Q3TVK4;Q3TRH8;F7CAZ6;F6YHZ8;A0A0A0MQI9;P97856;Q9D9A5	Q923G3;A2AMW0;Q3TVK4;Q3TRH8;F7CAZ6		Capzb	>tr|Q923G3|Q923G3_MOUSE Capping protein (Actin filament) muscle Z-line, beta OS=Mus musculus GN=Capzb PE=2 SV=1;>tr|A2AMW0|A2AMW0_MOUSE Capping protein (Actin filament) muscle Z-line, beta, isoform CRA_a OS=Mus musculus GN=Capzb PE=1 SV=1;>tr|Q3TVK4|Q3TVK4	9	15	15	3	11	12	11	12	1	3	53.7	30.628	272	2.6667e-103	1.0787	0.95211	37.9	44.9	389790000	365000000	649610000	602920000
H3BKH6;Q9R0P3;H3BJL6;H3BLJ9;H3BJP2;H3BK43;H3BJC6	H3BKH6;Q9R0P3;H3BJL6;H3BLJ9;H3BJP2;H3BK43	S-formylglutathione hydrolase	Esd	>tr|H3BKH6|H3BKH6_MOUSE S-formylglutathione hydrolase OS=Mus musculus GN=Esd PE=1 SV=1;>sp|Q9R0P3|ESTD_MOUSE S-formylglutathione hydrolase OS=Mus musculus GN=Esd PE=1 SV=1;>tr|H3BJL6|H3BJL6_MOUSE S-formylglutathione hydrolase OS=Mus musculus GN=Esd PE=1 SV	7	12	12	12	11	12	11	12	11	12	57.3	32.829	295	2.9649e-205	0.94335	0.92195	50.8	57.3	850080000	750090000	1611400000	1313600000
P68372;Q9CVR0;Q9DCR1;G3UZR1;Q9CRT0;Q62363;D5MR34	P68372;Q9CVR0;Q9DCR1	Tubulin beta-4B chain	Tubb4b;Tubb2c	>sp|P68372|TBB4B_MOUSE Tubulin beta-4B chain OS=Mus musculus GN=Tubb4b PE=1 SV=1;>tr|Q9CVR0|Q9CVR0_MOUSE Tubulin beta chain (Fragment) OS=Mus musculus GN=Tubb4b PE=2 SV=2;>tr|Q9DCR1|Q9DCR1_MOUSE Putative uncharacterized protein (Fragment) OS=Mus musculus G	7	14	14	1	11	12	11	12	1	1	50.3	49.83	445	0	1.014	0.96863	37.3	40.7	1310900000	1153400000	2014700000	1779100000
Q3TS44;Q9R1P4;Q8BTU5;A0A1B0GS70	Q3TS44;Q9R1P4;Q8BTU5;A0A1B0GS70	Proteasome subunit alpha type;Proteasome subunit alpha type-1	Psma1	>tr|Q3TS44|Q3TS44_MOUSE Proteasome subunit alpha type OS=Mus musculus GN=Psma1 PE=1 SV=1;>sp|Q9R1P4|PSA1_MOUSE Proteasome subunit alpha type-1 OS=Mus musculus GN=Psma1 PE=1 SV=1;>tr|Q8BTU5|Q8BTU5_MOUSE Proteasome subunit alpha type OS=Mus musculus GN=Psma1	4	12	12	12	11	12	11	12	11	12	45.6	29.546	263	5.9832e-128	0.98953	0.97205	39.9	45.6	655470000	528110000	1206200000	991580000
Q8C2D1;Q8VDX8;Q3U890;Q3UDH1;Q61035;Q9D094;A7XUS2;Q99KK9;G5E823	Q8C2D1;Q8VDX8;Q3U890;Q3UDH1;Q61035;Q9D094	Histidine--tRNA ligase, cytoplasmic	Hars	>tr|Q8C2D1|Q8C2D1_MOUSE Putative uncharacterized protein OS=Mus musculus GN=Hars PE=2 SV=1;>tr|Q8VDX8|Q8VDX8_MOUSE Hars protein OS=Mus musculus GN=Hars PE=2 SV=1;>tr|Q3U890|Q3U890_MOUSE Putative uncharacterized protein OS=Mus musculus GN=Hars PE=2 SV=1;>tr	9	15	15	15	11	12	11	12	11	12	28.5	57.402	509	3.2531e-119	0.96624	0.9843	20.2	25.3	244060000	204680000	606380000	515400000
CON__Q04695;CON__Q9QWL7;Q9QWL7;CON__Q6IFX2;Q6IFX2;Q9CWC9	CON__Q04695;CON__Q9QWL7;Q9QWL7	Keratin, type I cytoskeletal 17	Krt17	>Q04695 SWISS-PROT:Q04695 Tax_Id=9606 Gene_Symbol=KRT17 Keratin, type I cytoskeletal 17;>Q9QWL7 SWISS-PROT:Q9QWL7 Tax_Id=10090 Gene_Symbol=Krt17 Keratin, type I cytoskeletal 17;>sp|Q9QWL7|K1C17_MOUSE Keratin, type I cytoskeletal 17 OS=Mus musculus GN=Krt17	6	14	5	4	10	12	1	4	1	3	28.5	48.105	432	9.6825e-51		0.32388	17.8	25	8261500	0	61218000	16104000	+
Q6A0D0;O08709;Q53ZU7;Q6GT24;D3Z0Y2;Q8BPD3;Q8BG37;A0A0A6YXQ7	Q6A0D0;O08709;Q53ZU7;Q6GT24;D3Z0Y2;Q8BPD3	Peroxiredoxin-6	Prdx6	>tr|Q6A0D0|Q6A0D0_MOUSE MKIAA0106 protein (Fragment) OS=Mus musculus GN=Prdx6 PE=2 SV=1;>sp|O08709|PRDX6_MOUSE Peroxiredoxin-6 OS=Mus musculus GN=Prdx6 PE=1 SV=3;>tr|Q53ZU7|Q53ZU7_MOUSE Peroxiredoxin 6 OS=Mus musculus GN=Prdx6 PE=2 SV=1;>tr|Q6GT24|Q6GT24_M	8	12	12	12	10	12	10	12	10	12	50.2	25.07	227	2.6471e-197	0.84141	0.85407	40.5	50.2	750930000	492040000	1077400000	671660000
Q543N5;Q9QYB1;Q3U8I1	Q543N5;Q9QYB1	Chloride intracellular channel protein 4	Clic4	>tr|Q543N5|Q543N5_MOUSE Chloride intracellular channel protein OS=Mus musculus GN=Clic4 PE=1 SV=1;>sp|Q9QYB1|CLIC4_MOUSE Chloride intracellular channel protein 4 OS=Mus musculus GN=Clic4 PE=1 SV=3	3	13	13	13	10	12	10	12	10	12	67.2	28.729	253	2.1246e-189	0.95963	0.97249	54.2	58.5	252830000	194650000	338180000	284860000
F6VW30;F6YY69;A3KML3;P68254	F6VW30;F6YY69;A3KML3;P68254	14-3-3 protein theta	Ywhaq	>tr|F6VW30|F6VW30_MOUSE 14-3-3 protein theta (Fragment) OS=Mus musculus GN=Ywhaq PE=1 SV=1;>tr|F6YY69|F6YY69_MOUSE 14-3-3 protein theta (Fragment) OS=Mus musculus GN=Ywhaq PE=1 SV=1;>tr|A3KML3|A3KML3_MOUSE MCG126220 OS=Mus musculus GN=Ywhaq PE=2 SV=1;>sp|P	4	12	7	7	9	12	6	7	6	7	35.6	34.348	303	0	1.0233	0.99103	29.7	35.6	398250000	363550000	477660000	409340000
Q9CPV4;E9Q197;F6ZTG3;Q7TMP4;E9Q2R6;E9Q055;F7BB55	Q9CPV4;E9Q197;F6ZTG3	Glyoxalase domain-containing protein 4	Glod4	>sp|Q9CPV4|GLOD4_MOUSE Glyoxalase domain-containing protein 4 OS=Mus musculus GN=Glod4 PE=1 SV=1;>tr|E9Q197|E9Q197_MOUSE Glyoxalase domain-containing protein 4 OS=Mus musculus GN=Glod4 PE=1 SV=1;>tr|F6ZTG3|F6ZTG3_MOUSE Glyoxalase domain-containing protein	7	13	13	13	9	12	9	12	9	12	52.7	33.316	298	4.0178e-227	0.89044	0.95059	35.6	49.3	127250000	94869000	231480000	181420000
P32067;Q3TG93;Q564E6;Q8BTU4;Q9CYB9;A2AR07;F6SXM5;D6RI87	P32067;Q3TG93;Q564E6;Q8BTU4;Q9CYB9;A2AR07	Lupus La protein homolog	Ssb	>sp|P32067|LA_MOUSE Lupus La protein homolog OS=Mus musculus GN=Ssb PE=1 SV=1;>tr|Q3TG93|Q3TG93_MOUSE Putative uncharacterized protein OS=Mus musculus GN=Ssb PE=2 SV=1;>tr|Q564E6|Q564E6_MOUSE Putative uncharacterized protein OS=Mus musculus GN=Ssb PE=1 SV=	8	13	13	13	9	12	9	12	9	12	28.4	47.756	415	3.1297e-90	0.97659	0.98253	23.1	26.3	269990000	223050000	784410000	722120000
P62821;Q0PD67;Q3UB66	P62821;Q0PD67;Q3UB66	Ras-related protein Rab-1A	Rab1A;Rab1	>sp|P62821|RAB1A_MOUSE Ras-related protein Rab-1A OS=Mus musculus GN=Rab1A PE=1 SV=3;>tr|Q0PD67|Q0PD67_MOUSE RAB1, member RAS oncogene family, isoform CRA_a OS=Mus musculus GN=Rab1a PE=1 SV=1;>tr|Q3UB66|Q3UB66_MOUSE Putative uncharacterized protein OS=Mus	3	12	12	1	9	12	9	12	1	1	67.8	22.677	205	2.6093e-130	0.94343	0.94042	52.2	67.8	954940000	792150000	1393900000	1137200000
Q6ZPF0;Q5SW88;Q5SW87;Q5SW86;Q0PD40;Q3TYB1;Q3TYH2;Q8K386;Q91YW0	Q6ZPF0;Q5SW88;Q5SW87;Q5SW86		Rab1	>tr|Q6ZPF0|Q6ZPF0_MOUSE MKIAA3012 protein (Fragment) OS=Mus musculus GN=Rab1a PE=2 SV=1;>tr|Q5SW88|Q5SW88_MOUSE RAB1A, member RAS oncogene family OS=Mus musculus GN=Rab1a PE=1 SV=1;>tr|Q5SW87|Q5SW87_MOUSE RAB1A, member RAS oncogene family OS=Mus musculus G	9	12	1	0	9	12	1	1	0	0	54.2	27.334	253	2.0925e-129	0.89974	0.89752	41.5	54.2	13825000	11040000	28500000	23759000
Q8BVQ9;P46471;Q3UIH5;Q3U5V3	Q8BVQ9;P46471;Q3UIH5;Q3U5V3	26S protease regulatory subunit 7	Psmc2	>tr|Q8BVQ9|Q8BVQ9_MOUSE 26S protease regulatory subunit 7 OS=Mus musculus GN=Psmc2 PE=1 SV=1;>sp|P46471|PRS7_MOUSE 26S proteasome regulatory subunit 7 OS=Mus musculus GN=Psmc2 PE=1 SV=5;>tr|Q3UIH5|Q3UIH5_MOUSE Putative uncharacterized protein OS=Mus muscul	4	14	14	14	7	12	7	12	7	12	27.2	52.866	475	0	0.987	1.0168	13.7	23.6	102310000	87651000	487420000	442450000
Q3TIQ3;Q3TGI6;P53810;Q3UE53;Q5ND42;J3QPW1;J3QQ30;F8WGG5	Q3TIQ3;Q3TGI6;P53810;Q3UE53;Q5ND42;J3QPW1;J3QQ30	Phosphatidylinositol transfer protein alpha isoform	Pitpna	>tr|Q3TIQ3|Q3TIQ3_MOUSE Putative uncharacterized protein (Fragment) OS=Mus musculus GN=Pitpna PE=2 SV=1;>tr|Q3TGI6|Q3TGI6_MOUSE Putative uncharacterized protein (Fragment) OS=Mus musculus GN=Pitpna PE=2 SV=1;>sp|P53810|PIPNA_MOUSE Phosphatidylinositol tran	8	14	14	13	7	12	7	12	6	11	40.9	40.215	350	2.2141e-119	0.97925	0.96547	21.7	36.9	169340000	140020000	367550000	304170000
Q61599;D3YWL7	Q61599	Rho GDP-dissociation inhibitor 2	Arhgdib	>sp|Q61599|GDIR2_MOUSE Rho GDP-dissociation inhibitor 2 OS=Mus musculus GN=Arhgdib PE=1 SV=3	2	12	12	8	7	12	7	12	5	8	64	22.851	200	7.7776e-116	0.89439	0.91159	32	64	529020000	414460000	1314000000	1048300000
F6ZDS4;Q7M739;Q3V1L5;Q3TZB5;Q32P08;Q05CS8;Q8BU18;Q8BK71;Q3UVR0;F6RX08;Q8K2T9;Q8BIX0;Q91ZA5	F6ZDS4;Q7M739;Q3V1L5		Tpr	>sp|F6ZDS4|TPR_MOUSE Nucleoprotein TPR OS=Mus musculus GN=Tpr PE=1 SV=1;>tr|Q7M739|Q7M739_MOUSE Nuclear pore complex-associated intranuclear coiled-coil protein TPR OS=Mus musculus GN=Tpr PE=1 SV=1;>tr|Q3V1L5|Q3V1L5_MOUSE Putative uncharacterized protein (	13	27	27	27	22	11	22	11	22	11	11.5	273.99	2431	1.377e-217	1.008	1.0363	9.3	5.4	233100000	188080000	82898000	69676000
A0A0U1RP81;Q3TZK4;A0A1B0GX08;E9PVS5;A0A0U1RNN9	A0A0U1RP81;Q3TZK4;A0A1B0GX08		Immt	>tr|A0A0U1RP81|A0A0U1RP81_MOUSE MICOS complex subunit MIC60 OS=Mus musculus GN=Immt PE=1 SV=1;>tr|Q3TZK4|Q3TZK4_MOUSE MICOS complex subunit MIC60 (Fragment) OS=Mus musculus GN=Immt PE=1 SV=1;>tr|A0A1B0GX08|A0A1B0GX08_MOUSE MICOS complex subunit MIC60 (Frag	5	23	1	1	21	11	1	1	1	1	52.3	53.717	488	4.0512e-161	0.92742	0.90014	47.3	25.6	31139000	23027000	20809000	18054000
Q3UD67;Q6XMP4;Q8BGQ7;Q3TZ32;Q6PDM7;Q8R346	Q3UD67;Q6XMP4;Q8BGQ7;Q3TZ32;Q6PDM7;Q8R346	Alanine--tRNA ligase, cytoplasmic	Aars	>tr|Q3UD67|Q3UD67_MOUSE Putative uncharacterized protein OS=Mus musculus GN=Aars PE=2 SV=1;>tr|Q6XMP4|Q6XMP4_MOUSE Alanyl-tRNA synthase OS=Mus musculus GN=Aars PE=2 SV=1;>sp|Q8BGQ7|SYAC_MOUSE Alanine--tRNA ligase, cytoplasmic OS=Mus musculus GN=Aars PE=1 S	6	22	22	22	19	11	19	11	19	11	27.2	106.88	968	6.9543e-63	0.88293	0.8894	23	13.1	417860000	546780000	219560000	186470000
Q3U1S6;Q91W50;Q80TP8;Q3TXH7;Q8JZN2;Q3U4S7;Q8R3R1;A0A0G2JF72;Q3U672;Q05C63;Q3UJ74;A0A0G2JE62;A0A0G2JDJ7	Q3U1S6;Q91W50;Q80TP8;Q3TXH7;Q8JZN2;Q3U4S7;Q8R3R1;A0A0G2JF72;Q3U672;Q05C63	Cold shock domain-containing protein E1	Csde1	>tr|Q3U1S6|Q3U1S6_MOUSE Putative uncharacterized protein OS=Mus musculus GN=Csde1 PE=1 SV=1;>sp|Q91W50|CSDE1_MOUSE Cold shock domain-containing protein E1 OS=Mus musculus GN=Csde1 PE=1 SV=1;>tr|Q80TP8|Q80TP8_MOUSE MKIAA0885 protein (Fragment) OS=Mus muscul	13	22	22	22	18	11	18	11	18	11	32.2	88.79	798	1.2099e-83	0.9874	1.042	26.3	18.8	214410000	180090000	93832000	82864000
O35286;Q3TFE5;Q3UKJ6;Q497W9;Q3UDX4;A0A0G2JG10;A0A0G2JGQ5;Q3THD5	O35286;Q3TFE5;Q3UKJ6;Q497W9;Q3UDX4;A0A0G2JG10	Putative pre-mRNA-splicing factor ATP-dependent RNA helicase DHX15	Dhx15	>sp|O35286|DHX15_MOUSE Pre-mRNA-splicing factor ATP-dependent RNA helicase DHX15 OS=Mus musculus GN=Dhx15 PE=1 SV=2;>tr|Q3TFE5|Q3TFE5_MOUSE Putative uncharacterized protein OS=Mus musculus GN=Dhx15 PE=2 SV=1;>tr|Q3UKJ6|Q3UKJ6_MOUSE DEAH (Asp-Glu-Ala-His) b	8	20	20	20	17	11	17	11	17	11	28.7	91.006	795	1.3739e-60	0.96948	1.0156	24.8	15.5	385080000	321400000	188910000	164950000
P80316;E0CZA1	P80316	T-complex protein 1 subunit epsilon	Cct5	>sp|P80316|TCPE_MOUSE T-complex protein 1 subunit epsilon OS=Mus musculus GN=Cct5 PE=1 SV=1	2	18	18	18	17	11	17	11	17	11	37.7	59.623	541	4.8648e-110	1.0152	0.89767	35.9	22.4	833220000	929590000	410890000	350580000
Q8BMK4	Q8BMK4	Cytoskeleton-associated protein 4	Ckap4	>sp|Q8BMK4|CKAP4_MOUSE Cytoskeleton-associated protein 4 OS=Mus musculus GN=Ckap4 PE=1 SV=2	1	21	21	21	17	11	17	11	17	11	39.5	63.691	575	7.0652e-131	1.0816	1.0557	28.7	25.4	847190000	831250000	249420000	241310000
A2A7S7;Q91WQ3;F6VXZ2	A2A7S7;Q91WQ3	Tyrosine--tRNA ligase, cytoplasmic	Yars	>tr|A2A7S7|A2A7S7_MOUSE Tyrosine--tRNA ligase OS=Mus musculus GN=Yars PE=1 SV=1;>sp|Q91WQ3|SYYC_MOUSE Tyrosine--tRNA ligase, cytoplasmic OS=Mus musculus GN=Yars PE=1 SV=3	3	20	20	20	17	11	17	11	17	11	35.8	63.001	564	7.9495e-73	0.91784	0.91332	30.9	20.4	548700000	434530000	260280000	179460000
B2RXS4;Q8CHG6;Q99LF0;Q8K2J5	B2RXS4;Q8CHG6	Plexin-B2	Plxnb2	>sp|B2RXS4|PLXB2_MOUSE Plexin-B2 OS=Mus musculus GN=Plxnb2 PE=1 SV=1;>tr|Q8CHG6|Q8CHG6_MOUSE MKIAA0315 protein (Fragment) OS=Mus musculus GN=mKIAA0315 PE=4 SV=2	4	23	23	23	15	11	15	11	15	11	16	206.23	1842	7.4622e-45	1.0006	1.0157	10	8	89158000	88788000	86141000	83898000
Q149C8;Q3TBG9;Q3TQE0;Q3TRM8;E9Q8S8;Q08EC2;Q3TVQ4;E9Q3Z4;Q3TCB2;D6RFA3;D3Z2E4	Q149C8;Q3TBG9;Q3TQE0;Q3TRM8;E9Q8S8;Q08EC2;Q3TVQ4;E9Q3Z4;Q3TCB2	Hexokinase-3	Hk3	>tr|Q149C8|Q149C8_MOUSE Hk3 protein OS=Mus musculus GN=Hk3 PE=2 SV=1;>tr|Q3TBG9|Q3TBG9_MOUSE Putative uncharacterized protein OS=Mus musculus GN=Hk3 PE=2 SV=1;>tr|Q3TQE0|Q3TQE0_MOUSE Putative uncharacterized protein OS=Mus musculus GN=Hk3 PE=2 SV=1;>sp|Q3T	11	21	21	20	15	11	15	11	14	11	30.3	100.05	922	8.258e-73	0.87706	0.8086	21.3	17.9	173880000	162860000	114480000	82563000
Q3TN94;Q8BML9;Q8BU21;Q3TIN2;D3Z158;Q8R1V9;A0A140LHZ5;A0A140LIS6;A0A140LHB3;A0A140LIN2;F6TDS3;A0A140LID3;A0A140LJH2;A0A140LIZ4;A0A140LJK5;A0A140LHJ3;A0A0A6YY08;A0A140LIR0;A0A140LII8;A0A140LJH1	Q3TN94;Q8BML9;Q8BU21;Q3TIN2;D3Z158;Q8R1V9		Qars	>tr|Q3TN94|Q3TN94_MOUSE Putative uncharacterized protein OS=Mus musculus GN=Qars PE=2 SV=1;>tr|Q8BML9|Q8BML9_MOUSE Glutaminyl-tRNA synthetase OS=Mus musculus GN=Qars PE=1 SV=1;>tr|Q8BU21|Q8BU21_MOUSE Glutaminyl-tRNA synthetase, isoform CRA_a OS=Mus musculu	20	17	16	16	15	11	14	10	14	10	24.1	87.603	775	1.0612e-102	0.99138	1.0303	21	15.5	354540000	327360000	124090000	109390000
Q5SWR1;Q9DBG3;H3BIY9;H3BKM0	Q5SWR1;Q9DBG3;H3BIY9;H3BKM0	AP-2 complex subunit beta	Ap2b1	>tr|Q5SWR1|Q5SWR1_MOUSE AP complex subunit beta OS=Mus musculus GN=Ap2b1 PE=2 SV=1;>sp|Q9DBG3|AP2B1_MOUSE AP-2 complex subunit beta OS=Mus musculus GN=Ap2b1 PE=1 SV=1;>tr|H3BIY9|H3BIY9_MOUSE AP complex subunit beta OS=Mus musculus GN=Ap2b1 PE=1 SV=1;>tr|H3	4	16	16	7	15	11	15	11	6	5	18.3	105.72	951	6.3372e-52	0.92762	0.93559	16.1	13.8	371430000	313740000	253270000	205600000
Q3TLH4;A0A0A0MQ79;S4R2J9;S4R294;S4R209;S4R2L9;S4R2E2;S4R298	Q3TLH4;A0A0A0MQ79;S4R2J9;S4R294	Protein PRRC2C	Prrc2c	>sp|Q3TLH4|PRC2C_MOUSE Protein PRRC2C OS=Mus musculus GN=Prrc2c PE=1 SV=3;>tr|A0A0A0MQ79|A0A0A0MQ79_MOUSE Protein PRRC2C OS=Mus musculus GN=Prrc2c PE=1 SV=1;>tr|S4R2J9|S4R2J9_MOUSE Protein PRRC2C OS=Mus musculus GN=Prrc2c PE=1 SV=1;>tr|S4R294|S4R294_MOUSE	8	18	18	18	14	11	14	11	14	11	8.3	310.89	2846	3.6611e-93	1.0451	1.0096	6.1	5.6	67548000	62185000	76018000	66509000
Q542D9;Q62351;Q8C872;Q8JZS3	Q542D9;Q62351;Q8C872	Transferrin receptor protein 1	Tfrc	>tr|Q542D9|Q542D9_MOUSE Putative uncharacterized protein OS=Mus musculus GN=Tfrc PE=1 SV=1;>sp|Q62351|TFR1_MOUSE Transferrin receptor protein 1 OS=Mus musculus GN=Tfrc PE=1 SV=1;>tr|Q8C872|Q8C872_MOUSE Putative uncharacterized protein OS=Mus musculus GN=Tf	4	19	19	19	14	11	14	11	14	11	29.1	85.73	763	1.1739e-82	1.0486	1.0614	20.7	17.4	290120000	260490000	191820000	171240000
Q8BKC5;Q3TT04;Q7TN23;Q9CYG6;Q6NZC1;A3KMD2;Q8BIV3	Q8BKC5;Q3TT04;Q7TN23	Importin-5	Ipo5	>sp|Q8BKC5|IPO5_MOUSE Importin-5 OS=Mus musculus GN=Ipo5 PE=1 SV=3;>tr|Q3TT04|Q3TT04_MOUSE Putative uncharacterized protein OS=Mus musculus GN=Ipo5 PE=2 SV=1;>tr|Q7TN23|Q7TN23_MOUSE Ipo5 protein (Fragment) OS=Mus musculus GN=Ipo5 PE=2 SV=1	7	17	17	17	14	11	14	11	14	11	17.9	123.59	1097	2.0074e-59	0.97233	0.9984	13.9	12.6	329630000	295300000	161820000	136310000
Q5DTI2;O55143;O54994;Q64518;E9Q559;B1ATS5;Q3U1K2;Q8R0X5;B1ATS4;Q8C213	Q5DTI2;O55143;O54994	Sarcoplasmic/endoplasmic reticulum calcium ATPase 2	Atp2a2	>tr|Q5DTI2|Q5DTI2_MOUSE ATPase, Ca++ transporting, cardiac muscle, slow twitch 2, isoform CRA_b (Fragment) OS=Mus musculus GN=Atp2a2 PE=2 SV=1;>sp|O55143|AT2A2_MOUSE Sarcoplasmic/endoplasmic reticulum calcium ATPase 2 OS=Mus musculus GN=Atp2a2 PE=1 SV=2;>t	10	15	15	9	13	11	13	11	7	7	16.3	116.6	1061	4.5467e-34	0.99112	1.131	14.6	12.2	250910000	223400000	162320000	164960000
Q76MZ3;Q8C2E1;Q7TMX2;G3UWL2;H3BJ83;H3BK50;G3UXQ1	Q76MZ3;Q8C2E1;Q7TMX2	Serine/threonine-protein phosphatase 2A 65 kDa regulatory subunit A alpha isoform	Ppp2r1a	>sp|Q76MZ3|2AAA_MOUSE Serine/threonine-protein phosphatase 2A 65 kDa regulatory subunit A alpha isoform OS=Mus musculus GN=Ppp2r1a PE=1 SV=3;>tr|Q8C2E1|Q8C2E1_MOUSE Putative uncharacterized protein OS=Mus musculus GN=Ppp2r1a PE=2 SV=1;>tr|Q7TMX2|Q7TMX2_MOU	7	17	17	14	13	11	13	11	11	9	34.3	65.322	589	5.6556e-118	0.96294	0.94575	29.4	19.4	739660000	618290000	429230000	422420000
P15864;Q5SZA3;Q3UXH2;I7HFT9;Q07133	P15864;Q5SZA3	Histone H1.2	Hist1h1c	>sp|P15864|H12_MOUSE Histone H1.2 OS=Mus musculus GN=Hist1h1c PE=1 SV=2;>tr|Q5SZA3|Q5SZA3_MOUSE Histone cluster 1, H1c OS=Mus musculus GN=Hist1h1c PE=1 SV=1	5	13	13	4	12	11	12	11	3	4	42.5	21.266	212	2.5721e-145	1.246	1.3915	37.3	36.3	2448800000	2548900000	4096700000	5028300000
P26040;Q3UL48;Q4KML7;Q3TCP5;Q3UXR4;Q8CBU4	P26040;Q3UL48;Q4KML7;Q3TCP5;Q3UXR4;Q8CBU4	Ezrin	Ezr	>sp|P26040|EZRI_MOUSE Ezrin OS=Mus musculus GN=Ezr PE=1 SV=3;>tr|Q3UL48|Q3UL48_MOUSE Putative uncharacterized protein OS=Mus musculus GN=Ezr PE=2 SV=1;>tr|Q4KML7|Q4KML7_MOUSE Ezrin OS=Mus musculus GN=Ezr PE=1 SV=1;>tr|Q3TCP5|Q3TCP5_MOUSE Putative uncharact	6	15	8	8	12	11	6	4	6	4	19.6	69.406	586	6.0397e-89	1.0095	1.0571	16.6	13.3	138260000	225770000	39384000	32103000
P49710;Q542G0;Q3V192;E9Q4E5;Q8CA06	P49710;Q542G0	Hematopoietic lineage cell-specific protein	Hcls1	>sp|P49710|HCLS1_MOUSE Hematopoietic lineage cell-specific protein OS=Mus musculus GN=Hcls1 PE=1 SV=2;>tr|Q542G0|Q542G0_MOUSE Putative uncharacterized protein OS=Mus musculus GN=Hcls1 PE=2 SV=1	5	14	14	14	12	11	12	11	12	11	29.2	54.24	486	9.7419e-47	0.96096	0.95893	26.1	22	717550000	636930000	431070000	261010000
Q3TI62;Q8VEI1;Q497N0;Q61390;B1AT05;Q8BVT1	Q3TI62;Q8VEI1		Cct6a	>tr|Q3TI62|Q3TI62_MOUSE Putative uncharacterized protein OS=Mus musculus GN=Cct6a PE=2 SV=1;>tr|Q8VEI1|Q8VEI1_MOUSE Cct6a protein OS=Mus musculus GN=Cct6a PE=2 SV=1	6	15	15	1	12	11	12	11	1	0	29.9	58.002	531	7.0788e-43	1.0025	1.0288	24.5	20.9	1311100000	1168800000	534480000	464880000
Q3U8B3;Q5SWN2;Q8VEE4	Q3U8B3;Q5SWN2;Q8VEE4	Replication protein A 70 kDa DNA-binding subunit	Rpa1	>tr|Q3U8B3|Q3U8B3_MOUSE Putative uncharacterized protein OS=Mus musculus GN=Rpa1 PE=2 SV=1;>tr|Q5SWN2|Q5SWN2_MOUSE Replication protein A 70 kDa DNA-binding subunit OS=Mus musculus GN=Rpa1 PE=1 SV=2;>sp|Q8VEE4|RFA1_MOUSE Replication protein A 70 kDa DNA-bin	3	14	14	14	12	11	12	11	12	11	24.8	71.445	644	3.498e-41	1.0938	1.1297	21.3	18.5	189310000	193190000	107180000	106370000
Q5XJY5;Q3U4S9;Q8R1S6;Q3TDU1;Q8C0G7	Q5XJY5;Q3U4S9;Q8R1S6;Q3TDU1	Coatomer subunit delta	Arcn1	>sp|Q5XJY5|COPD_MOUSE Coatomer subunit delta OS=Mus musculus GN=Arcn1 PE=1 SV=2;>tr|Q3U4S9|Q3U4S9_MOUSE Coatomer subunit delta OS=Mus musculus GN=Arcn1 PE=2 SV=1;>tr|Q8R1S6|Q8R1S6_MOUSE Coatomer subunit delta (Fragment) OS=Mus musculus GN=Arcn1 PE=2 SV=1;>	5	16	16	16	12	11	12	11	12	11	29.4	57.229	511	2.9029e-38	0.97612	0.9364	22.7	19.8	509980000	242570000	158250000	103750000
P05063	P05063	Fructose-bisphosphate aldolase C	Aldoc	>sp|P05063|ALDOC_MOUSE Fructose-bisphosphate aldolase C OS=Mus musculus GN=Aldoc PE=1 SV=4	1	14	9	9	11	11	6	6	6	6	38.3	39.394	363	9.0091e-82	0.98568	0.98704	34.4	33.6	1386600000	1262800000	1804100000	1657500000
Q564E8;Q9D8E6;Q9CSM5;Q5ZEY2	Q564E8;Q9D8E6;Q9CSM5	60S ribosomal protein L4	Rpl4	>tr|Q564E8|Q564E8_MOUSE Putative uncharacterized protein OS=Mus musculus GN=Rpl4 PE=1 SV=1;>sp|Q9D8E6|RL4_MOUSE 60S ribosomal protein L4 OS=Mus musculus GN=Rpl4 PE=1 SV=3;>tr|Q9CSM5|Q9CSM5_MOUSE Putative uncharacterized protein OS=Mus musculus GN=Rpl4 PE=2	4	14	14	14	11	11	11	11	11	11	32.5	47.153	419	5.5727e-163	0.99076	0.95052	26.7	26.3	870240000	749440000	1927400000	1671200000
Q99LC5	Q99LC5	Electron transfer flavoprotein subunit alpha, mitochondrial	Etfa	>sp|Q99LC5|ETFA_MOUSE Electron transfer flavoprotein subunit alpha, mitochondrial OS=Mus musculus GN=Etfa PE=1 SV=2	1	11	11	11	11	11	11	11	11	11	45.3	35.009	333	3.5345e-97	0.98775	0.99436	45.3	45.3	383290000	317500000	651060000	570450000
A8IP69;P61982;Q8BJH3	A8IP69;P61982	14-3-3 protein gamma;14-3-3 protein gamma, N-terminally processed	Ywhag	>tr|A8IP69|A8IP69_MOUSE 14-3-3 protein gamma subtype OS=Mus musculus GN=Ywhag PE=1 SV=1;>sp|P61982|1433G_MOUSE 14-3-3 protein gamma OS=Mus musculus GN=Ywhag PE=1 SV=2	3	11	8	7	10	11	8	8	7	7	43.3	28.302	247	4.4297e-68	0.98387	0.9631	40.5	43.3	1218700000	1052100000	1837000000	1598400000
O88569;B7ZP22;A0A0N4SUM2	O88569;B7ZP22;A0A0N4SUM2	Heterogeneous nuclear ribonucleoproteins A2/B1	Hnrnpa2b1	>sp|O88569|ROA2_MOUSE Heterogeneous nuclear ribonucleoproteins A2/B1 OS=Mus musculus GN=Hnrnpa2b1 PE=1 SV=2;>tr|B7ZP22|B7ZP22_MOUSE Heterogeneous nuclear ribonucleoprotein A2/B1 OS=Mus musculus GN=Hnrnpa2b1 PE=2 SV=1;>tr|A0A0N4SUM2|A0A0N4SUM2_MOUSE Heterog	3	16	16	15	10	11	10	11	9	11	44.8	37.402	353	3.2417e-235	1.0212	1.0767	28	33.7	1011300000	948220000	1687100000	1696100000
CON__P12763;P29699;Q3TIU3;Q3UEK5;Q3UEK9	CON__P12763			>P12763 SWISS-PROT:P12763 (Bos taurus) Alpha-2-HS-glycoprotein precursor	5	11	11	11	10	11	10	11	10	11	36.5	38.418	359	0	0.13791	0.13154	34.5	36.5	2664600000	150390000	1092700000	62163000	+
Q5FWJ5;P61979;Q3TUA1;Q3TL71;Q3TJ38;Q3U6X2;Q3U9Q3;B2M1R6;H3BLL4;Q3TG17;H3BKD0;H3BK96;H3BKI8;H3BLP7;Q8BT23;H3BJS9;H3BJ43	Q5FWJ5;P61979;Q3TUA1;Q3TL71;Q3TJ38;Q3U6X2;Q3U9Q3;B2M1R6;H3BLL4;Q3TG17;H3BKD0;H3BK96	Heterogeneous nuclear ribonucleoprotein K	Hnrnpk	>tr|Q5FWJ5|Q5FWJ5_MOUSE Hnrpk protein OS=Mus musculus GN=Hnrnpk PE=2 SV=1;>sp|P61979|HNRPK_MOUSE Heterogeneous nuclear ribonucleoprotein K OS=Mus musculus GN=Hnrnpk PE=1 SV=1;>tr|Q3TUA1|Q3TUA1_MOUSE Putative uncharacterized protein OS=Mus musculus GN=Hnrnp	17	13	13	13	10	11	10	11	10	11	40.3	51.028	464	3.6743e-181	0.95166	1.0321	34.1	30.2	1588900000	1360200000	1005900000	963560000
P62631	P62631	Elongation factor 1-alpha 2	Eef1a2	>sp|P62631|EF1A2_MOUSE Elongation factor 1-alpha 2 OS=Mus musculus GN=Eef1a2 PE=1 SV=1	1	12	3	3	10	11	2	2	2	2	21.4	50.454	463	2.0516e-122	1.1745	0.96232	17.5	21.2	38208000	35583000	536250000	447930000
Q3U7Z6;Q9DBJ1;Q6NWV5;O70250;Q5NCI4	Q3U7Z6;Q9DBJ1;Q6NWV5	Phosphoglycerate mutase 1	Pgam1	>tr|Q3U7Z6|Q3U7Z6_MOUSE Phosphoglycerate mutase OS=Mus musculus GN=Pgam1 PE=1 SV=1;>sp|Q9DBJ1|PGAM1_MOUSE Phosphoglycerate mutase 1 OS=Mus musculus GN=Pgam1 PE=1 SV=3;>tr|Q6NWV5|Q6NWV5_MOUSE Pgam1 protein (Fragment) OS=Mus musculus GN=Pgam1 PE=2 SV=1	5	12	12	12	10	11	10	11	10	11	52	28.832	254	0	0.86965	0.8843	47.2	51.6	2804000000	2224400000	4041000000	3345900000
Q50HX2;Q50HX4;Q91V41;Q50HX1;Q50HX3;A2AL34	Q50HX2;Q50HX4;Q91V41;Q50HX1;Q50HX3;A2AL34	Ras-related protein Rab-14	Rab14	>tr|Q50HX2|Q50HX2_MOUSE RAB14 protein OS=Mus musculus GN=Rab14 PE=2 SV=1;>tr|Q50HX4|Q50HX4_MOUSE Putative uncharacterized protein OS=Mus musculus GN=Rab14 PE=1 SV=1;>sp|Q91V41|RAB14_MOUSE Ras-related protein Rab-14 OS=Mus musculus GN=Rab14 PE=1 SV=3;>tr|Q5	6	12	12	2	10	11	10	11	1	2	61.4	23.825	215	2.6333e-78	0.96181	0.94859	56.3	58.1	331420000	296800000	409780000	348850000
Q544Z3;Q99020;Q20BD0;Q3TMZ8;Q80XR6;Q9D6G1;Q8CIR3	Q544Z3;Q99020;Q20BD0;Q3TMZ8;Q80XR6;Q9D6G1	Heterogeneous nuclear ribonucleoprotein A/B	Hnrnpab	>tr|Q544Z3|Q544Z3_MOUSE Heterogeneous nuclear ribonucleoprotein A/B, isoform CRA_c OS=Mus musculus GN=Hnrnpab PE=1 SV=1;>sp|Q99020|ROAA_MOUSE Heterogeneous nuclear ribonucleoprotein A/B OS=Mus musculus GN=Hnrnpab PE=1 SV=1;>tr|Q20BD0|Q20BD0_MOUSE Heterogen	7	13	13	13	10	11	10	11	10	11	44.9	30.831	285	2.7494e-204	1.0133	1.0636	36.5	37.5	795560000	684180000	1588400000	1521500000
Q5FWB6;P14869;Q5M8R8;S4R1N1;D3YVM5;O89073	Q5FWB6;P14869;Q5M8R8;S4R1N1;D3YVM5	60S acidic ribosomal protein P0	Rplp0	>tr|Q5FWB6|Q5FWB6_MOUSE 60S acidic ribosomal protein P0 OS=Mus musculus GN=Rplp0 PE=2 SV=1;>sp|P14869|RLA0_MOUSE 60S acidic ribosomal protein P0 OS=Mus musculus GN=Rplp0 PE=1 SV=3;>tr|Q5M8R8|Q5M8R8_MOUSE 60S acidic ribosomal protein P0 OS=Mus musculus GN=R	6	11	11	11	10	11	10	11	10	11	47.6	34.186	317	1.42e-107	1.0145	1.0355	42.3	47.6	1593100000	1337900000	2076200000	1775200000
P17742;Q3TE63;Q3UAJ1;Q5SVY2;Q9CZK9;A0A1L1SST0;F8VPN3;V9GX31;V9GXC1;A0A1L1SRX5	P17742;Q3TE63;Q3UAJ1;Q5SVY2;Q9CZK9;A0A1L1SST0	Peptidyl-prolyl cis-trans isomerase A;Peptidyl-prolyl cis-trans isomerase	Ppia	>sp|P17742|PPIA_MOUSE Peptidyl-prolyl cis-trans isomerase A OS=Mus musculus GN=Ppia PE=1 SV=2;>tr|Q3TE63|Q3TE63_MOUSE Peptidyl-prolyl cis-trans isomerase OS=Mus musculus GN=Ppia PE=2 SV=1;>tr|Q3UAJ1|Q3UAJ1_MOUSE Peptidyl-prolyl cis-trans isomerase OS=Mus m	10	12	12	12	9	11	9	11	9	11	66.5	17.971	164	1.0794e-206	1.0048	0.9934	49.4	66.5	2065200000	1893300000	6420000000	5837900000
P30681;Q3U566;Q9CT19;Q3UAZ7;A0A1B0GQX9	P30681;Q3U566;Q9CT19;Q3UAZ7	High mobility group protein B2	Hmgb2	>sp|P30681|HMGB2_MOUSE High mobility group protein B2 OS=Mus musculus GN=Hmgb2 PE=1 SV=3;>tr|Q3U566|Q3U566_MOUSE MCG4647 OS=Mus musculus GN=Hmgb2 PE=2 SV=1;>tr|Q9CT19|Q9CT19_MOUSE Putative uncharacterized protein (Fragment) OS=Mus musculus GN=Hmgb2 PE=2 SV	5	11	10	10	9	11	8	10	8	10	36.2	24.162	210	1.4248e-243	0.98827	1.0174	31.4	36.2	970330000	850930000	2281400000	2060100000
P99024;Q80ZV2	P99024	Tubulin beta-5 chain	Tubb5	>sp|P99024|TBB5_MOUSE Tubulin beta-5 chain OS=Mus musculus GN=Tubb5 PE=1 SV=1	2	13	4	3	9	11	3	4	3	3	46.6	49.67	444	0	1.0436	1.0142	30.2	36.9	944040000	876790000	1229600000	1181200000
Q3TN31;Q3UIT9;Q542H2;Q9Z2U0;Q3THL2;Q9CWH6;B7ZMS4;B7ZMS3;Q8VEB8	Q3TN31;Q3UIT9;Q542H2;Q9Z2U0;Q3THL2	Proteasome subunit alpha type;Proteasome subunit alpha type-7	Psma7	>tr|Q3TN31|Q3TN31_MOUSE Proteasome subunit alpha type OS=Mus musculus GN=Psma7 PE=2 SV=1;>tr|Q3UIT9|Q3UIT9_MOUSE Proteasome subunit alpha type OS=Mus musculus GN=Psma7 PE=2 SV=1;>tr|Q542H2|Q542H2_MOUSE Proteasome subunit alpha type OS=Mus musculus GN=Psma7	9	11	11	11	9	11	9	11	9	11	47.2	27.908	248	2.3501e-131	0.99117	0.99221	38.3	47.2	681440000	594480000	1259800000	1104300000
CON__P15497;Q00623;Q3V2G1;Q58EV2	CON__P15497			>P15497 SWISS-PROT:P15497 (Bos taurus) Apolipoprotein A-I precursor	4	12	12	12	8	11	8	11	8	11	45.3	30.276	265	5.1202e-23	0.2773	0.13925	34.3	41.5	182630000	35060000	227800000	28180000	+
P62137;Q3U8W0;Q3TYF5	P62137;Q3U8W0;Q3TYF5	Serine/threonine-protein phosphatase PP1-alpha catalytic subunit;Serine/threonine-protein phosphatase	Ppp1ca	>sp|P62137|PP1A_MOUSE Serine/threonine-protein phosphatase PP1-alpha catalytic subunit OS=Mus musculus GN=Ppp1ca PE=1 SV=1;>tr|Q3U8W0|Q3U8W0_MOUSE Protein-serine/threonine phosphatase OS=Mus musculus GN=Ppp1ca PE=2 SV=1;>tr|Q3TYF5|Q3TYF5_MOUSE Serine/threo	3	14	14	4	8	11	8	11	1	3	45.8	37.54	330	1.6278e-117	1.015	0.96672	29.4	36.1	134950000	107250000	351820000	295250000
Q61753;F6ZSB7;Q8C5X4	Q61753	D-3-phosphoglycerate dehydrogenase	Phgdh	>sp|Q61753|SERA_MOUSE D-3-phosphoglycerate dehydrogenase OS=Mus musculus GN=Phgdh PE=1 SV=3	3	11	11	11	8	11	8	11	8	11	25.1	56.585	533	7.3681e-92	0.92182	0.90858	17.1	25.1	1166200000	913860000	599660000	465590000
Q9DB05;Q9CXX1;P28663;A0A1B0GR35	Q9DB05;Q9CXX1	Alpha-soluble NSF attachment protein	Napa	>sp|Q9DB05|SNAA_MOUSE Alpha-soluble NSF attachment protein OS=Mus musculus GN=Napa PE=1 SV=1;>tr|Q9CXX1|Q9CXX1_MOUSE Putative uncharacterized protein OS=Mus musculus GN=Napa PE=2 SV=1	4	12	12	12	8	11	8	11	8	11	53.6	33.189	295	1.2376e-225	0.9289	0.99952	39	49.2	162870000	147980000	307720000	287260000
Q3ULZ3;Q543K5;Q99K85;Q8BTJ1;Q3U6K9;E9Q6P1;Q99JU9	Q3ULZ3;Q543K5;Q99K85;Q8BTJ1;Q3U6K9	Phosphoserine aminotransferase	Psat1	>tr|Q3ULZ3|Q3ULZ3_MOUSE Phosphoserine aminotransferase OS=Mus musculus GN=Psat1 PE=2 SV=1;>tr|Q543K5|Q543K5_MOUSE Phosphoserine aminotransferase OS=Mus musculus GN=Psat1 PE=1 SV=1;>sp|Q99K85|SERC_MOUSE Phosphoserine aminotransferase OS=Mus musculus GN=Psat	7	13	13	13	6	11	6	11	6	11	37.8	40.445	370	1.3893e-37	0.86335	0.92471	18.6	31.6	304460000	280560000	1039800000	818430000
Q3TML6;Q3UIJ2;Q9Z0N1;Q3UDF8;A2AAW9;Q9CRE9;Q3U5H6;Q6NY07	Q3TML6;Q3UIJ2;Q9Z0N1;Q3UDF8;A2AAW9;Q9CRE9;Q3U5H6	Eukaryotic translation initiation factor 2 subunit 3, X-linked	Eif2s3x	>tr|Q3TML6|Q3TML6_MOUSE Eukaryotic translation initiation factor 2, subunit 3, structural gene X-linked OS=Mus musculus GN=Eif2s3x PE=1 SV=1;>tr|Q3UIJ2|Q3UIJ2_MOUSE Putative uncharacterized protein OS=Mus musculus GN=Eif2s3x PE=2 SV=1;>sp|Q9Z0N1|IF2G_MOUSE	8	11	11	5	4	11	4	11	2	5	29	51.065	472	2.311e-87	1.0284	0.95959	11	29	91117000	82503000	383710000	195380000
Q99PV0;B7ZC27;Q3UNG1;Q3TI71	Q99PV0	Pre-mRNA-processing-splicing factor 8	Prpf8	>sp|Q99PV0|PRP8_MOUSE Pre-mRNA-processing-splicing factor 8 OS=Mus musculus GN=Prpf8 PE=1 SV=2	4	30	30	30	23	10	23	10	23	10	13.4	273.61	2335	1.7761e-63	1.0352	0.88982	10.8	3.8	115590000	108200000	149050000	112600000
B2RQC6;E9QAI5;G3UWN2;Q6P9L1;Q7TN13;E9QAT6;Q80VF8;Q9CWQ9;F6S3Z3	B2RQC6;E9QAI5;G3UWN2;Q6P9L1		Cad	>sp|B2RQC6|PYR1_MOUSE CAD protein OS=Mus musculus GN=Cad PE=1 SV=1;>tr|E9QAI5|E9QAI5_MOUSE CAD protein OS=Mus musculus GN=Cad PE=1 SV=1;>tr|G3UWN2|G3UWN2_MOUSE CAD protein OS=Mus musculus GN=Cad PE=1 SV=1;>tr|Q6P9L1|Q6P9L1_MOUSE Cad protein (Fragment) OS=M	9	22	22	22	20	10	20	10	20	10	13.1	243.24	2225	7.7578e-55	0.94551	0.85372	11.2	6.7	283270000	223550000	149190000	113520000
E9QB02;Q68FL6;F6W0G8	E9QB02;Q68FL6	Methionine--tRNA ligase, cytoplasmic	Mars	>tr|E9QB02|E9QB02_MOUSE Methionine--tRNA ligase, cytoplasmic OS=Mus musculus GN=Mars PE=1 SV=1;>sp|Q68FL6|SYMC_MOUSE Methionine--tRNA ligase, cytoplasmic OS=Mus musculus GN=Mars PE=1 SV=1	3	20	20	20	19	10	19	10	19	10	26.6	102.37	910	1.6204e-117	0.94418	0.92665	25.2	16.9	284510000	230890000	159660000	122020000
Q5SYD0;B2RWZ2;Q3UG58;Q8K063;Q91ZI5	Q5SYD0;B2RWZ2	Unconventional myosin-Id	Myo1d	>sp|Q5SYD0|MYO1D_MOUSE Unconventional myosin-Id OS=Mus musculus GN=Myo1d PE=1 SV=1;>tr|B2RWZ2|B2RWZ2_MOUSE Myo1d protein OS=Mus musculus GN=Myo1d PE=2 SV=1	5	20	20	19	17	10	17	10	17	9	24	116.08	1006	6.3726e-68	0.95761	0.95062	21.1	10.2	214790000	181600000	71434000	65668000
Q99KI0	Q99KI0	Aconitate hydratase, mitochondrial	Aco2	>sp|Q99KI0|ACON_MOUSE Aconitate hydratase, mitochondrial OS=Mus musculus GN=Aco2 PE=1 SV=1	1	18	18	18	17	10	17	10	17	10	30.8	85.462	780	3.6733e-222	0.87262	0.89558	29.7	18.3	711500000	560400000	320080000	252470000
E9Q634;Q8C123;Q3TLJ4;A0A1L1STM1	E9Q634;Q8C123	Unconventional myosin-Ie	Myo1e	>sp|E9Q634|MYO1E_MOUSE Unconventional myosin-Ie OS=Mus musculus GN=Myo1e PE=1 SV=1;>tr|Q8C123|Q8C123_MOUSE Putative uncharacterized protein OS=Mus musculus GN=Myo1e PE=2 SV=1	4	19	19	17	16	10	16	10	15	8	17.8	126.82	1107	1.0302e-69	1.0747	1.1455	14.5	11.5	206050000	205890000	82100000	80910000
G5E866;Q99NB9;Q3US00;A0JLN0;Q3UIB4;Q8C839;Q8C2Y9	G5E866;Q99NB9;Q3US00;A0JLN0	Splicing factor 3B subunit 1	Sf3b1	>tr|G5E866|G5E866_MOUSE Splicing factor 3B subunit 1 OS=Mus musculus GN=Sf3b1 PE=1 SV=1;>sp|Q99NB9|SF3B1_MOUSE Splicing factor 3B subunit 1 OS=Mus musculus GN=Sf3b1 PE=1 SV=1;>tr|Q3US00|Q3US00_MOUSE Putative uncharacterized protein (Fragment) OS=Mus muscul	7	19	19	19	16	10	16	10	16	10	18.8	145.83	1304	2.6887e-50	1.1344	1.0533	15.8	11.5	173250000	163640000	91712000	83777000
Q3UPA3;Q3UC72;Q3TIY6;Q61598;Q3UUX9;Q9CZ18	Q3UPA3;Q3UC72;Q3TIY6;Q61598;Q3UUX9	Rab GDP dissociation inhibitor beta	Gdi2	>tr|Q3UPA3|Q3UPA3_MOUSE Rab GDP dissociation inhibitor (Fragment) OS=Mus musculus GN=Gdi2 PE=2 SV=1;>tr|Q3UC72|Q3UC72_MOUSE Rab GDP dissociation inhibitor (Fragment) OS=Mus musculus GN=Gdi2 PE=2 SV=1;>tr|Q3TIY6|Q3TIY6_MOUSE Rab GDP dissociation inhibitor O	6	16	16	15	16	10	16	10	15	10	38.3	57.736	512	9.5243e-121	0.95063	0.9782	38.3	26	513180000	718120000	569230000	469130000
B2RSV4;Q921M3	B2RSV4;Q921M3	Splicing factor 3B subunit 3	Sf3b3	>tr|B2RSV4|B2RSV4_MOUSE Splicing factor 3b, subunit 3 OS=Mus musculus GN=Sf3b3 PE=2 SV=1;>sp|Q921M3|SF3B3_MOUSE Splicing factor 3B subunit 3 OS=Mus musculus GN=Sf3b3 PE=1 SV=1	2	16	16	16	15	10	15	10	15	10	14.5	135.55	1217	2.658e-44	0.86239	1.1257	14	9.2	183530000	164300000	81482000	85643000
Q00612;Q3TNL1;Q790Y8;A3KG36	Q00612;Q3TNL1;Q790Y8;A3KG36	Glucose-6-phosphate 1-dehydrogenase X;Glucose-6-phosphate 1-dehydrogenase	G6pdx	>sp|Q00612|G6PD1_MOUSE Glucose-6-phosphate 1-dehydrogenase X OS=Mus musculus GN=G6pdx PE=1 SV=3;>tr|Q3TNL1|Q3TNL1_MOUSE Glucose-6-phosphate 1-dehydrogenase OS=Mus musculus GN=G6pdx PE=2 SV=1;>tr|Q790Y8|Q790Y8_MOUSE Glucose-6-phosphate 1-dehydrogenase OS=Mu	4	17	17	13	15	10	15	10	13	7	34.4	59.262	515	3.6345e-84	0.97901	1.0237	32.6	19.6	1177200000	938310000	388970000	339720000
Q05D44;Q8BYY7;Q6A002;Q7TPC0;Q8BYX3	Q05D44	Eukaryotic translation initiation factor 5B	Eif5b	>sp|Q05D44|IF2P_MOUSE Eukaryotic translation initiation factor 5B OS=Mus musculus GN=Eif5b PE=1 SV=2	5	18	18	16	15	10	15	10	14	9	19.4	137.61	1216	3.9549e-136	0.90007	0.93007	17.5	10.3	178740000	143850000	124600000	92636000
A1A4T2;Q8BHN3;Q3UE86	A1A4T2;Q8BHN3;Q3UE86	Neutral alpha-glucosidase AB	Ganab	>tr|A1A4T2|A1A4T2_MOUSE Alpha glucosidase 2 alpha neutral subunit OS=Mus musculus GN=Ganab PE=2 SV=1;>sp|Q8BHN3|GANAB_MOUSE Neutral alpha-glucosidase AB OS=Mus musculus GN=Ganab PE=1 SV=1;>tr|Q3UE86|Q3UE86_MOUSE Putative uncharacterized protein (Fragment)	3	18	18	18	14	10	14	10	14	10	27.8	109.4	966	7.0406e-70	0.96043	0.82039	22.7	14.1	162270000	113490000	110950000	93840000
P70698;Q3TPP2	P70698	CTP synthase 1	Ctps	>sp|P70698|PYRG1_MOUSE CTP synthase 1 OS=Mus musculus GN=Ctps1 PE=1 SV=2	2	19	19	16	14	10	14	10	12	8	36.9	66.682	591	8.767e-93	1.022	1.1217	27.1	19.1	180030000	160640000	59886000	61960000
Q8QZY1	Q8QZY1	Eukaryotic translation initiation factor 3 subunit L	Eif3l	>sp|Q8QZY1|EIF3L_MOUSE Eukaryotic translation initiation factor 3 subunit L OS=Mus musculus GN=Eif3l PE=1 SV=1	1	17	17	17	14	10	14	10	14	10	37.1	66.612	564	1.7888e-176	1.0207	1.0386	27	26.6	523390000	454650000	175800000	168010000
P46460;G3UX86	P46460	Vesicle-fusing ATPase	Nsf	>sp|P46460|NSF_MOUSE Vesicle-fusing ATPase OS=Mus musculus GN=Nsf PE=1 SV=2	2	16	16	16	13	10	13	10	13	10	24.1	82.613	744	3.5663e-49	0.98049	0.95311	21.6	14.9	329900000	279590000	164120000	137330000
Q9EPU0;Q6ZQJ5	Q9EPU0	Regulator of nonsense transcripts 1	Upf1	>sp|Q9EPU0|RENT1_MOUSE Regulator of nonsense transcripts 1 OS=Mus musculus GN=Upf1 PE=1 SV=2	2	18	18	18	13	10	13	10	13	10	18.1	123.97	1124	3.8534e-57	0.91213	0.94562	12.9	10.1	168130000	144220000	104950000	84879000
B2RUC7;Q9Z1Z2	B2RUC7;Q9Z1Z2	Serine-threonine kinase receptor-associated protein	Strap	>tr|B2RUC7|B2RUC7_MOUSE Serine/threonine kinase receptor associated protein OS=Mus musculus GN=Strap PE=1 SV=1;>sp|Q9Z1Z2|STRAP_MOUSE Serine-threonine kinase receptor-associated protein OS=Mus musculus GN=Strap PE=1 SV=2	2	14	14	14	12	10	12	10	12	10	49.1	38.442	350	6.5806e-81	1.0096	1.0279	42	34.6	309140000	229410000	355810000	315420000
S4R1S4;P06800;S4R2V1;S4R1M0;Q64730;Q3U382;Q8C6Q7;A1E2H6;A0A0A6YXM4;Q05C79;Q5XFY7	S4R1S4;P06800;S4R2V1;S4R1M0;Q64730;Q3U382;Q8C6Q7	Receptor-type tyrosine-protein phosphatase C	Ptprc	>tr|S4R1S4|S4R1S4_MOUSE Receptor-type tyrosine-protein phosphatase C OS=Mus musculus GN=Ptprc PE=1 SV=1;>sp|P06800|PTPRC_MOUSE Receptor-type tyrosine-protein phosphatase C OS=Mus musculus GN=Ptprc PE=1 SV=3;>tr|S4R2V1|S4R2V1_MOUSE Protein tyrosine phosphat	11	16	16	16	12	10	12	10	12	10	11.4	144.84	1293	1.2129e-81	0.99693	1.097	8.4	8.1	144900000	139500000	98823000	93643000
P51881;Q545A2;B2RTC8;Q3V132;B0LAB5	P51881;Q545A2	ADP/ATP translocase 2	Slc25a5	>sp|P51881|ADT2_MOUSE ADP/ATP translocase 2 OS=Mus musculus GN=Slc25a5 PE=1 SV=3;>tr|Q545A2|Q545A2_MOUSE MCG11560 OS=Mus musculus GN=Slc25a5 PE=1 SV=1	5	13	13	7	12	10	12	10	6	6	39.6	32.931	298	2.5337e-54	1.0161	0.99747	39.3	34.2	2239300000	1980900000	2805100000	2442900000
Q3UWW9;Q5BKQ9;Q8BG32;Q8BK73;Q497E8;Q7TMI0;G3UYL3;G3UYI4;G3UX15;G3UYL8;G3UWV7;G3UX67	Q3UWW9;Q5BKQ9;Q8BG32;Q8BK73;Q497E8;Q7TMI0	26S proteasome non-ATPase regulatory subunit 11	Psmd11	>tr|Q3UWW9|Q3UWW9_MOUSE Putative uncharacterized protein OS=Mus musculus GN=Psmd11 PE=2 SV=1;>tr|Q5BKQ9|Q5BKQ9_MOUSE MCG19050, isoform CRA_d OS=Mus musculus GN=Psmd11 PE=1 SV=1;>sp|Q8BG32|PSD11_MOUSE 26S proteasome non-ATPase regulatory subunit 11 OS=Mus m	12	14	1	1	12	10	1	1	1	1	36.5	47.364	422	3.6976e-43	1.0349	0.95414	31.3	27.3	25591000	20605000	32548000	28746000
A0A1S6GWG6;P62814;Q8C3L6;Q91YH6;Q6P6I3;Q99KA3;B0LAC8	A0A1S6GWG6;P62814	V-type proton ATPase subunit B, brain isoform	Atp6v1b2	>tr|A0A1S6GWG6|A0A1S6GWG6_MOUSE Uncharacterized protein OS=Mus musculus PE=2 SV=1;>sp|P62814|VATB2_MOUSE V-type proton ATPase subunit B, brain isoform OS=Mus musculus GN=Atp6v1b2 PE=1 SV=1	7	13	13	13	11	10	11	10	11	10	29.3	59.278	540	1.2068e-160	1.0002	1.1022	25.9	25.2	305360000	272920000	153130000	145000000
Q3TKG4;B7ZCF1;Q8BUP7;O88685;Q3TKC2;Q3U8Y7;Q3THI5;A2AGN7;A0A087WPH7;Q3UD94;F6Q2E3	Q3TKG4;B7ZCF1;Q8BUP7;O88685;Q3TKC2;Q3U8Y7;Q3THI5;A2AGN7;A0A087WPH7;Q3UD94	26S protease regulatory subunit 6A	Psmc3	>tr|Q3TKG4|Q3TKG4_MOUSE Putative uncharacterized protein (Fragment) OS=Mus musculus GN=Psmc3 PE=2 SV=1;>tr|B7ZCF1|B7ZCF1_MOUSE 26S protease regulatory subunit 6A OS=Mus musculus GN=Psmc3 PE=1 SV=1;>tr|Q8BUP7|Q8BUP7_MOUSE Putative uncharacterized protein OS	11	12	12	12	11	10	11	10	11	10	27.1	55.637	502	1.3732e-100	1.0312	0.9293	24.1	21.1	83786000	75243000	233850000	193230000
O35685	O35685	Nuclear migration protein nudC	Nudc	>sp|O35685|NUDC_MOUSE Nuclear migration protein nudC OS=Mus musculus GN=Nudc PE=1 SV=1	1	12	12	12	11	10	11	10	11	10	38	38.358	332	1.2303e-173	0.9986	1.0048	38	28.9	517600000	458670000	846340000	758700000
P47738;Q3TVM2;Q3U9J7;Q3UJW1;Q544B1;Q3U6I3;A0A0G2JEU1;A0A0G2JFQ0;A0A0G2JF60;Q62148;D3YYF3	P47738;Q3TVM2;Q3U9J7;Q3UJW1;Q544B1;Q3U6I3;A0A0G2JEU1	Aldehyde dehydrogenase, mitochondrial	Aldh2	>sp|P47738|ALDH2_MOUSE Aldehyde dehydrogenase, mitochondrial OS=Mus musculus GN=Aldh2 PE=1 SV=1;>tr|Q3TVM2|Q3TVM2_MOUSE Putative uncharacterized protein OS=Mus musculus GN=Aldh2 PE=2 SV=1;>tr|Q3U9J7|Q3U9J7_MOUSE Putative uncharacterized protein OS=Mus musc	11	12	12	12	11	10	11	10	11	10	35.1	56.537	519	1.9377e-69	0.95864	0.93917	34.9	30.8	256810000	217720000	355580000	284180000
Q3THG2;Q8K2N7;Q8C0Z6;G3UYH2;G3UXL5;G3UWW7;G3UZ28;G3UZ33	Q3THG2;Q8K2N7;Q8C0Z6;G3UYH2;G3UXL5;G3UWW7		Psmd11	>tr|Q3THG2|Q3THG2_MOUSE Putative uncharacterized protein OS=Mus musculus GN=Psmd11 PE=2 SV=1;>tr|Q8K2N7|Q8K2N7_MOUSE Psmd11 protein (Fragment) OS=Mus musculus GN=Psmd11 PE=2 SV=1;>tr|Q8C0Z6|Q8C0Z6_MOUSE Putative uncharacterized protein (Fragment) OS=Mus mu	8	14	14	1	11	10	11	10	0	1	35.3	47.396	422	2.7571e-42	1.003	0.9101	28.4	26.1	236440000	244960000	583740000	466380000
CON__P00761;E9QPR6;Q5U405	CON__P00761			>P00761 SWISS-PROT:P00761|TRYP_PIG Trypsin - Sus scrofa (Pig).	3	10	10	9	10	10	10	10	9	9	53.2	24.409	231	0	0.015355	0.017212	53.2	53.2	89123000000	1129600000	82600000000	1281600000	+
Q1MWP8;Q1MWP9;Q3TM70;Q9EQP2;Q3TWP9;Q91VL7;Q3TQ74;Q8BH64;Q8R2X0	Q1MWP8;Q1MWP9;Q3TM70;Q9EQP2;Q3TWP9;Q91VL7	EH domain-containing protein 4	Ehd4	>tr|Q1MWP8|Q1MWP8_MOUSE EH-domain containing 4-KJR (Fragment) OS=Mus musculus GN=Ehd4 PE=2 SV=1;>tr|Q1MWP9|Q1MWP9_MOUSE EH-domain containing 4 (Fragment) OS=Mus musculus GN=Ehd4 PE=2 SV=1;>tr|Q3TM70|Q3TM70_MOUSE EH-domain containing 4 OS=Mus musculus GN=Eh	9	12	10	10	10	10	8	8	8	8	24.4	61.651	544	3.3446e-35	1.0271	1.0547	21	21	252570000	229890000	139250000	135550000
Q5RJV5;Q8K144;Q922I7;Q3T984;Q8BGJ5;Q3TQW3;Q6NZB8;Q80T07;Q3UBR5;P17225;Q3U5I2;Q8R509;Q8CB58;E9QMW9;Q8C2R5;Q923A7;F7AXP1;F7DCW4;E9Q0W3;F7C521	Q5RJV5;Q8K144;Q922I7;Q3T984;Q8BGJ5;Q3TQW3;Q6NZB8;Q80T07;Q3UBR5;P17225;Q3U5I2;Q8R509;Q8CB58;E9QMW9;Q8C2R5	Polypyrimidine tract-binding protein 1	Ptbp1	>tr|Q5RJV5|Q5RJV5_MOUSE Polypyrimidine tract binding protein 1 OS=Mus musculus GN=Ptbp1 PE=2 SV=1;>tr|Q8K144|Q8K144_MOUSE Polypyrimidine tract binding protein 1 OS=Mus musculus GN=Ptbp1 PE=2 SV=1;>tr|Q922I7|Q922I7_MOUSE MCG13402, isoform CRA_c OS=Mus muscu	20	12	12	9	10	10	10	10	7	8	29.4	59.263	555	1.0828e-153	1.0006	0.98689	24.9	25.8	884310000	776790000	359660000	332560000
Q3TWN8;Q9Z110;Q3UGW8;Q3UZ27;H3BKK0	Q3TWN8;Q9Z110;Q3UGW8;Q3UZ27	Delta-1-pyrroline-5-carboxylate synthase;Glutamate 5-kinase;Gamma-glutamyl phosphate reductase	Aldh18a1	>tr|Q3TWN8|Q3TWN8_MOUSE Delta-1-pyrroline-5-carboxylate synthase OS=Mus musculus GN=Aldh18a1 PE=2 SV=1;>sp|Q9Z110|P5CS_MOUSE Delta-1-pyrroline-5-carboxylate synthase OS=Mus musculus GN=Aldh18a1 PE=1 SV=2;>tr|Q3UGW8|Q3UGW8_MOUSE Putative uncharacterized pro	5	13	13	13	10	10	10	10	10	10	20	87.262	795	1.1071e-104	0.89341	0.87926	15.7	16.1	218990000	185710000	73934000	58135000
A0A0R4J1E2;Q80T06;P57776;Q91VK2;E9QN08;D3YY68;D3YUQ9;D3YZT9;Q8BW50	A0A0R4J1E2;Q80T06;P57776;Q91VK2;E9QN08;D3YY68;D3YUQ9;D3YZT9	Elongation factor 1-delta	Eef1d	>tr|A0A0R4J1E2|A0A0R4J1E2_MOUSE Elongation factor 1-delta OS=Mus musculus GN=Eef1d PE=1 SV=1;>tr|Q80T06|Q80T06_MOUSE Elongation factor 1-delta OS=Mus musculus GN=Eef1d PE=1 SV=1;>sp|P57776|EF1D_MOUSE Elongation factor 1-delta OS=Mus musculus GN=Eef1d PE=1	9	12	12	2	10	10	10	10	2	1	19.4	72.93	660	9.7244e-125	1.0249	1.0458	19.2	13.8	496700000	444300000	455660000	385040000
Q8C845;Q9D8Y0;Q9D4J1	Q8C845;Q9D8Y0	EF-hand domain-containing protein D2	Efhd2	>tr|Q8C845|Q8C845_MOUSE EF-hand domain-containing protein D2 OS=Mus musculus GN=Efhd2 PE=1 SV=1;>sp|Q9D8Y0|EFHD2_MOUSE EF-hand domain-containing protein D2 OS=Mus musculus GN=Efhd2 PE=1 SV=1	3	12	12	12	10	10	10	10	10	10	45	26.8	240	7.7622e-57	1.0598	0.99919	40.8	40	449550000	372250000	1028900000	916240000
P43275	P43275	Histone H1.1	Hist1h1a	>sp|P43275|H11_MOUSE Histone H1.1 OS=Mus musculus GN=Hist1h1a PE=1 SV=2	1	11	9	8	9	10	7	8	6	7	36.6	21.785	213	4.1837e-122	1.3182	1.578	36.6	36.6	447220000	531050000	828650000	1151100000
P51859;E0CXA0;E0CYW7;Q9JMG7;Q3TR90	P51859;E0CXA0	Hepatoma-derived growth factor	Hdgf	>sp|P51859|HDGF_MOUSE Hepatoma-derived growth factor OS=Mus musculus GN=Hdgf PE=1 SV=2;>tr|E0CXA0|E0CXA0_MOUSE Hepatoma-derived growth factor (Fragment) OS=Mus musculus GN=Hdgf PE=1 SV=1	5	13	13	12	9	10	9	10	9	9	62	26.268	237	1.193e-57	0.97771	0.9133	49.4	46	212400000	178880000	393010000	313510000
P62827;Q3ULW0;Q14AA6;A6H622;Q61820	P62827;Q3ULW0;Q14AA6	GTP-binding nuclear protein Ran	Ran;1700009N14Rik	>sp|P62827|RAN_MOUSE GTP-binding nuclear protein Ran OS=Mus musculus GN=Ran PE=1 SV=3;>tr|Q3ULW0|Q3ULW0_MOUSE GTP-binding nuclear protein Ran OS=Mus musculus GN=Ran PE=2 SV=1;>tr|Q14AA6|Q14AA6_MOUSE GTP-binding nuclear protein Ran OS=Mus musculus GN=170000	5	11	11	11	9	10	9	10	9	10	48.6	24.423	216	4.3879e-49	0.98158	0.98115	47.7	40.3	1739900000	1540200000	2917400000	2735200000
P67778;Q3TV00;Q5SQG5	P67778;Q3TV00;Q5SQG5	Prohibitin	Phb;Gm7666	>sp|P67778|PHB_MOUSE Prohibitin OS=Mus musculus GN=Phb PE=1 SV=1;>tr|Q3TV00|Q3TV00_MOUSE Putative uncharacterized protein (Fragment) OS=Mus musculus GN=Phb PE=2 SV=1;>tr|Q5SQG5|Q5SQG5_MOUSE Prohibitin (Fragment) OS=Mus musculus GN=Phb PE=1 SV=1	3	12	12	7	9	10	9	10	5	7	49.6	29.82	272	2.1541e-44	0.94335	0.93779	37.1	37.5	552680000	484520000	631830000	558580000
P68510	P68510	14-3-3 protein eta	Ywhah	>sp|P68510|1433F_MOUSE 14-3-3 protein eta OS=Mus musculus GN=Ywhah PE=1 SV=2	1	10	7	7	9	10	7	7	7	7	39.8	28.211	246	5.7401e-152	1.0507	1.0823	37	39.8	700990000	659540000	798060000	755670000
Q99K87;Q9CZN7;Q3TFD0	Q99K87;Q9CZN7;Q3TFD0	Serine hydroxymethyltransferase	Shmt2	>tr|Q99K87|Q99K87_MOUSE Serine hydroxymethyltransferase OS=Mus musculus GN=Shmt2 PE=2 SV=1;>tr|Q9CZN7|Q9CZN7_MOUSE Serine hydroxymethyltransferase OS=Mus musculus GN=Shmt2 PE=1 SV=1;>tr|Q3TFD0|Q3TFD0_MOUSE Serine hydroxymethyltransferase OS=Mus musculus GN	3	11	11	10	9	10	9	10	9	9	25.2	55.76	504	6.1914e-68	0.92438	0.91934	18.8	23.4	365440000	303000000	902770000	725540000
Q3U561;Q5XJF6;P53026;Q99JL6;D6RE43	Q3U561;Q5XJF6;P53026;Q99JL6	Ribosomal protein;60S ribosomal protein L10a	Rpl10a	>tr|Q3U561|Q3U561_MOUSE Ribosomal protein OS=Mus musculus GN=Rpl10a PE=2 SV=1;>tr|Q5XJF6|Q5XJF6_MOUSE Ribosomal protein OS=Mus musculus GN=Rpl10a PE=1 SV=1;>sp|P53026|RL10A_MOUSE 60S ribosomal protein L10a OS=Mus musculus GN=Rpl10a PE=1 SV=3;>tr|Q99JL6|Q99	5	10	10	10	9	10	9	10	9	10	42.9	24.815	217	6.1793e-107	1.0198	1.0065	39.2	42.9	594430000	525470000	841670000	753700000
Q3U5L3;Q91VZ1;Q9CWK8	Q3U5L3;Q91VZ1;Q9CWK8	Sorting nexin-2	Snx2	>tr|Q3U5L3|Q3U5L3_MOUSE Putative uncharacterized protein OS=Mus musculus GN=Snx2 PE=2 SV=1;>tr|Q91VZ1|Q91VZ1_MOUSE Snx2 protein OS=Mus musculus GN=Snx2 PE=2 SV=1;>sp|Q9CWK8|SNX2_MOUSE Sorting nexin-2 OS=Mus musculus GN=Snx2 PE=1 SV=2	3	13	11	11	9	10	7	9	7	9	29.3	58.48	519	3.5751e-38	0.92638	0.96322	17.7	24.7	167620000	144140000	90272000	75542000
Q3UBU9;Q62446	Q3UBU9;Q62446	Peptidyl-prolyl cis-trans isomerase;Peptidyl-prolyl cis-trans isomerase FKBP3	Fkbp3	>tr|Q3UBU9|Q3UBU9_MOUSE Peptidylprolyl isomerase OS=Mus musculus GN=Fkbp3 PE=1 SV=1;>sp|Q62446|FKBP3_MOUSE Peptidyl-prolyl cis-trans isomerase FKBP3 OS=Mus musculus GN=Fkbp3 PE=1 SV=2	2	11	11	11	9	10	9	10	9	10	50.4	25.147	224	3.5453e-101	1.0071	0.99276	36.2	49.6	218250000	186870000	271790000	243570000
Q4FJN9;Q5M8R9;Q920E5;Q3TMB3;Q3US29;A0A0G2JEA5;A0A0G2JEB3;A0A0G2JDJ5;A0A0G2JE82	Q4FJN9;Q5M8R9;Q920E5;Q3TMB3;Q3US29;A0A0G2JEA5;A0A0G2JEB3;A0A0G2JDJ5	Farnesyl pyrophosphate synthase	Fdps	>tr|Q4FJN9|Q4FJN9_MOUSE Fdps protein OS=Mus musculus GN=Fdps PE=1 SV=1;>tr|Q5M8R9|Q5M8R9_MOUSE Farnesyl diphosphate synthetase OS=Mus musculus GN=Fdps PE=2 SV=1;>sp|Q920E5|FPPS_MOUSE Farnesyl pyrophosphate synthase OS=Mus musculus GN=Fdps PE=1 SV=1;>tr|Q3T	9	11	11	11	9	10	9	10	9	10	30.3	40.581	353	2.2421e-56	1.0222	1.0317	24.1	30.3	680070000	588350000	701100000	630010000
Q50HX0;Q50HW9	Q50HX0;Q50HW9		Rab14	>tr|Q50HX0|Q50HX0_MOUSE RAB14 protein OS=Mus musculus GN=Rab14 PE=2 SV=1;>tr|Q50HW9|Q50HW9_MOUSE RAB14 protein variant OS=Mus musculus GN=Rab14 PE=2 SV=1	2	11	1	1	9	10	0	1	0	1	61.4	23.91	215	6.2727e-59			42.3	58.1	0	0	0	0
Q9CY64;A2ASB1;Q3TS98;A2ASB7;A2ASB8	Q9CY64	Biliverdin reductase A	Blvra	>sp|Q9CY64|BIEA_MOUSE Biliverdin reductase A OS=Mus musculus GN=Blvra PE=1 SV=1	5	12	12	12	9	10	9	10	9	10	50.5	33.524	295	2.0975e-183	0.9367	0.93334	36.9	41	488120000	402510000	1030600000	854360000
Q9DCL9;D6RCU8;D3Z6P1	Q9DCL9	Multifunctional protein ADE2;Phosphoribosylaminoimidazole-succinocarboxamide synthase;Phosphoribosylaminoimidazole carboxylase	Paics	>sp|Q9DCL9|PUR6_MOUSE Multifunctional protein ADE2 OS=Mus musculus GN=Paics PE=1 SV=4	3	14	14	14	9	10	9	10	9	10	37.2	47.006	425	1.5764e-43	1.0832	0.93846	25.4	27.3	146080000	128290000	226220000	230790000
P63242;A0A0A0MQM0;Q8BGY2;J3QPS8	P63242;A0A0A0MQM0;Q8BGY2	Eukaryotic translation initiation factor 5A-1;Eukaryotic translation initiation factor 5A-2	Eif5a;Eif5a2	>sp|P63242|IF5A1_MOUSE Eukaryotic translation initiation factor 5A-1 OS=Mus musculus GN=Eif5a PE=1 SV=2;>tr|A0A0A0MQM0|A0A0A0MQM0_MOUSE Eukaryotic translation initiation factor 5A (Fragment) OS=Mus musculus GN=Eif5a PE=1 SV=1;>sp|Q8BGY2|IF5A2_MOUSE Eukaryo	4	11	11	6	8	10	8	10	5	5	56.5	16.832	154	2.1978e-171	0.9218	0.92565	48.7	40.9	1113400000	931700000	2253300000	1934900000
P28352;Q544Z7;F6QA74;D3Z124;D3Z6R9	P28352;Q544Z7;F6QA74;D3Z124	DNA-(apurinic or apyrimidinic site) lyase;DNA-(apurinic or apyrimidinic site) lyase, mitochondrial	Apex1	>sp|P28352|APEX1_MOUSE DNA-(apurinic or apyrimidinic site) lyase OS=Mus musculus GN=Apex1 PE=1 SV=2;>tr|Q544Z7|Q544Z7_MOUSE DNA-(apurinic or apyrimidinic site) lyase OS=Mus musculus GN=Apex1 PE=1 SV=1;>tr|F6QA74|F6QA74_MOUSE DNA-(apurinic or apyrimidinic s	5	11	11	11	8	10	8	10	8	10	42.3	35.49	317	1.0913e-135	0.818	0.90703	30.3	36.9	207680000	151050000	312590000	240930000
P24369;Q9DCY1;Q6ZQM2	P24369;Q9DCY1	Peptidyl-prolyl cis-trans isomerase B;Peptidyl-prolyl cis-trans isomerase	Ppib	>sp|P24369|PPIB_MOUSE Peptidyl-prolyl cis-trans isomerase B OS=Mus musculus GN=Ppib PE=1 SV=2;>tr|Q9DCY1|Q9DCY1_MOUSE Peptidyl-prolyl cis-trans isomerase OS=Mus musculus GN=Ppib PE=1 SV=1	3	11	11	11	8	10	8	10	8	10	47.2	23.713	216	4.8641e-60	0.96858	0.96222	31	47.2	635330000	526720000	992470000	923270000
Q3TJN6;Q9D8U8;Q3TXT4;Q8C5E7	Q3TJN6;Q9D8U8;Q3TXT4;Q8C5E7	Sorting nexin-5	Snx5	>tr|Q3TJN6|Q3TJN6_MOUSE Sorting nexin OS=Mus musculus GN=Snx5 PE=2 SV=1;>sp|Q9D8U8|SNX5_MOUSE Sorting nexin-5 OS=Mus musculus GN=Snx5 PE=1 SV=1;>tr|Q3TXT4|Q3TXT4_MOUSE Putative uncharacterized protein OS=Mus musculus GN=Snx5 PE=2 SV=1;>tr|Q8C5E7|Q8C5E7_MOU	4	12	12	11	8	10	8	10	8	9	32.7	46.798	404	7.2143e-248	0.95979	0.95001	19.8	27.5	211940000	139450000	392740000	338230000
Q3U8D2;Q99L47;Q3U3N7;Q3U9V1;F8WJK8;E9Q1V0;Q3TGW8;E9Q1X9;E9Q5V1	Q3U8D2;Q99L47;Q3U3N7;Q3U9V1;F8WJK8;E9Q1V0;Q3TGW8	Hsc70-interacting protein	St13	>tr|Q3U8D2|Q3U8D2_MOUSE Putative uncharacterized protein OS=Mus musculus GN=St13 PE=2 SV=1;>sp|Q99L47|F10A1_MOUSE Hsc70-interacting protein OS=Mus musculus GN=St13 PE=1 SV=1;>tr|Q3U3N7|Q3U3N7_MOUSE Putative uncharacterized protein OS=Mus musculus GN=St13 P	9	12	12	12	8	10	8	10	8	10	28.6	41.556	371	2.28e-136	0.95525	0.96736	21	23.5	287990000	274380000	629440000	508840000
Q5M9P3;Q9CZX8;D3Z722;D3Z5R8;D3YUG3;D3YUT3;S4R223	Q5M9P3;Q9CZX8;D3Z722;D3Z5R8;D3YUG3;D3YUT3;S4R223	40S ribosomal protein S19	Rps19	>tr|Q5M9P3|Q5M9P3_MOUSE Rps19 protein (Fragment) OS=Mus musculus GN=Rps19 PE=2 SV=1;>sp|Q9CZX8|RS19_MOUSE 40S ribosomal protein S19 OS=Mus musculus GN=Rps19 PE=1 SV=3;>tr|D3Z722|D3Z722_MOUSE 40S ribosomal protein S19 OS=Mus musculus GN=Rps19 PE=1 SV=1;>tr|	7	10	10	10	8	10	8	10	8	10	53	16.661	151	1.4558e-37	1.02	1.0361	40.4	53	962130000	883670000	1587400000	1423200000
Q60930;D3YZT5;D3YUN8	Q60930;D3YZT5	Voltage-dependent anion-selective channel protein 2	Vdac2	>sp|Q60930|VDAC2_MOUSE Voltage-dependent anion-selective channel protein 2 OS=Mus musculus GN=Vdac2 PE=1 SV=2;>tr|D3YZT5|D3YZT5_MOUSE Voltage-dependent anion-selective channel protein 2 (Fragment) OS=Mus musculus GN=Vdac2 PE=1 SV=1	3	10	1	1	8	10	0	1	0	1	44.7	31.732	295	1.6038e-106		0.95671	32.9	44.7	0	0	7124200	6074600
Q61033	Q61033	Lamina-associated polypeptide 2, isoforms alpha/zeta	Tmpo	>sp|Q61033|LAP2A_MOUSE Lamina-associated polypeptide 2, isoforms alpha/zeta OS=Mus musculus GN=Tmpo PE=1 SV=4	1	14	14	6	8	10	8	10	4	3	26.8	75.167	693	2.3088e-212	0.88962	1.0074	15.9	20.6	60114000	58368000	136750000	134690000
Q9D6F9	Q9D6F9	Tubulin beta-4A chain	Tubb4a	>sp|Q9D6F9|TBB4A_MOUSE Tubulin beta-4A chain OS=Mus musculus GN=Tubb4a PE=1 SV=3	1	11	1	1	8	10	1	1	1	1	41	49.585	444	0	1.2332	1.1567	27.9	35.4	19749000	18741000	14116000	13320000
Q9DCN2;F2Z456;Q9CY59;A0A0A0MQM3	Q9DCN2;F2Z456;Q9CY59;A0A0A0MQM3	NADH-cytochrome b5 reductase 3;NADH-cytochrome b5 reductase 3 membrane-bound form;NADH-cytochrome b5 reductase 3 soluble form	Cyb5r3	>sp|Q9DCN2|NB5R3_MOUSE NADH-cytochrome b5 reductase 3 OS=Mus musculus GN=Cyb5r3 PE=1 SV=3;>tr|F2Z456|F2Z456_MOUSE NADH-cytochrome b5 reductase OS=Mus musculus GN=Cyb5r3 PE=1 SV=1;>tr|Q9CY59|Q9CY59_MOUSE NADH-cytochrome b5 reductase OS=Mus musculus GN=Cyb5r	4	12	12	12	8	10	8	10	8	10	42.9	34.127	301	4.8522e-63	0.97117	1.0178	31.2	40.2	169890000	141900000	357610000	321080000
P10605;Q3TVS6;Q3TC17;Q6LAF6	P10605;Q3TVS6;Q3TC17;Q6LAF6	Cathepsin B;Cathepsin B light chain;Cathepsin B heavy chain	Ctsb	>sp|P10605|CATB_MOUSE Cathepsin B OS=Mus musculus GN=Ctsb PE=1 SV=2;>tr|Q3TVS6|Q3TVS6_MOUSE Putative uncharacterized protein OS=Mus musculus GN=Ctsb PE=2 SV=1;>tr|Q3TC17|Q3TC17_MOUSE Putative uncharacterized protein OS=Mus musculus GN=Ctsb PE=2 SV=1;>tr|Q6	4	12	12	12	7	10	7	10	7	10	38.1	37.279	339	4.1294e-304	0.99469	0.97821	22.1	32.7	290010000	244600000	622450000	510370000
Q3UCF0;Q9R1P0;Q3TL95;E9PW69;E9Q0X0	Q3UCF0;Q9R1P0;Q3TL95;E9PW69	Proteasome subunit alpha type;Proteasome subunit alpha type-4	Psma4	>tr|Q3UCF0|Q3UCF0_MOUSE Proteasome subunit alpha type OS=Mus musculus GN=Psma4 PE=2 SV=1;>sp|Q9R1P0|PSA4_MOUSE Proteasome subunit alpha type-4 OS=Mus musculus GN=Psma4 PE=1 SV=1;>tr|Q3TL95|Q3TL95_MOUSE Proteasome subunit alpha type (Fragment) OS=Mus muscul	5	10	10	10	7	10	7	10	7	10	39.8	29.452	261	0	0.97949	0.96619	30.7	39.8	328450000	273760000	501210000	413190000
Q4VA29;Q9CQE8	Q4VA29;Q9CQE8	UPF0568 protein C14orf166 homolog	2700060E02Rik	>tr|Q4VA29|Q4VA29_MOUSE MCG140066 OS=Mus musculus GN=2700060E02Rik PE=1 SV=1;>sp|Q9CQE8|CN166_MOUSE UPF0568 protein C14orf166 homolog OS=Mus musculus PE=1 SV=1	2	11	11	11	7	10	7	10	7	10	50.8	28.152	244	1.1968e-33	0.976	0.93042	31.1	47.5	100250000	80996000	194090000	168790000
Q544R5;Q921F2;Q8BUM1;Q6VYI4;Q6VYI5;Q8BLD4;C9DT14;Q8R0B4;A0A087WRZ5;Q05C33;A0A087WR97;D2KPZ5;A0A087WQA5;A0A087WSH7;H3BJV1;A0A087WRP4;A0A087WSE4;A0A087WS74;A0A087WNY6;A0A087WQX8;A0A087WS17;A0A087WSC6;A0A087WP57	Q544R5;Q921F2;Q8BUM1;Q6VYI4;Q6VYI5;Q8BLD4;C9DT14;Q8R0B4;A0A087WRZ5;Q05C33;A0A087WR97;D2KPZ5;A0A087WQA5;A0A087WSH7;H3BJV1;A0A087WRP4	TAR DNA-binding protein 43	Tardbp	>tr|Q544R5|Q544R5_MOUSE MCG16669, isoform CRA_b OS=Mus musculus GN=Tardbp PE=1 SV=1;>sp|Q921F2|TADBP_MOUSE TAR DNA-binding protein 43 OS=Mus musculus GN=Tardbp PE=1 SV=1;>tr|Q8BUM1|Q8BUM1_MOUSE Putative uncharacterized protein OS=Mus musculus GN=Tardbp PE=	23	10	10	10	7	10	7	10	7	10	30.4	44.547	414	1.9663e-71	0.98513	0.98735	21.5	30.4	207680000	210210000	449120000	397200000
Q9DCX2;G3X9L6;B1ASE2	Q9DCX2;G3X9L6;B1ASE2	ATP synthase subunit d, mitochondrial	Atp5h;Gm10250	>sp|Q9DCX2|ATP5H_MOUSE ATP synthase subunit d, mitochondrial OS=Mus musculus GN=Atp5h PE=1 SV=3;>tr|G3X9L6|G3X9L6_MOUSE ATP synthase subunit d, mitochondrial OS=Mus musculus GN=Gm10250 PE=3 SV=1;>tr|B1ASE2|B1ASE2_MOUSE ATP synthase subunit d, mitochondrial	3	10	10	10	6	10	6	10	6	10	44.7	18.749	161	2.4207e-37	0.88029	0.90197	29.2	44.7	152230000	119970000	363470000	299150000
P14152;B1ATQ3	P14152	Malate dehydrogenase, cytoplasmic	Mdh1	>sp|P14152|MDHC_MOUSE Malate dehydrogenase, cytoplasmic OS=Mus musculus GN=Mdh1 PE=1 SV=3	2	10	10	10	6	10	6	10	6	10	35.9	36.511	334	5.9519e-54	0.97757	0.96885	22.8	35.9	646330000	540000000	620680000	523780000
Q99KV1	Q99KV1	DnaJ homolog subfamily B member 11	Dnajb11	>sp|Q99KV1|DJB11_MOUSE DnaJ homolog subfamily B member 11 OS=Mus musculus GN=Dnajb11 PE=1 SV=1	1	10	10	10	6	10	6	10	6	10	23.7	40.555	358	6.79e-79	0.95843	0.95023	14.5	23.7	113800000	101860000	194760000	175020000
Q9WVA4;A0A0A6YXG6;Q9R1Q8;Q9D6K2	Q9WVA4	Transgelin-2	Tagln2	>sp|Q9WVA4|TAGL2_MOUSE Transgelin-2 OS=Mus musculus GN=Tagln2 PE=1 SV=4	4	10	10	10	6	10	6	10	6	10	53.3	22.395	199	7.3552e-85	1.0386	1.0291	32.7	53.3	496070000	429080000	942750000	845660000
P05201;F7ALS6	P05201	Aspartate aminotransferase, cytoplasmic	Got1	>sp|P05201|AATC_MOUSE Aspartate aminotransferase, cytoplasmic OS=Mus musculus GN=Got1 PE=1 SV=3	2	10	10	10	5	10	5	10	5	10	35.6	46.247	413	3.5993e-90	0.84074	0.94968	17.4	35.6	221000000	179950000	341400000	303780000
P97429;Q7TMN7;A0A0N4SW89;A0A0N4SV57;D3Z0S1;F7ANV6;Q8BSL2;Q9R0V2;S4R1F2	P97429;Q7TMN7;A0A0N4SW89;A0A0N4SV57;D3Z0S1;F7ANV6;Q8BSL2	Annexin A4;Annexin	Anxa4	>sp|P97429|ANXA4_MOUSE Annexin A4 OS=Mus musculus GN=Anxa4 PE=1 SV=4;>tr|Q7TMN7|Q7TMN7_MOUSE Annexin OS=Mus musculus GN=Anxa4 PE=2 SV=1;>tr|A0A0N4SW89|A0A0N4SW89_MOUSE Annexin (Fragment) OS=Mus musculus GN=Anxa4 PE=1 SV=3;>tr|A0A0N4SV57|A0A0N4SV57_MOUSE An	9	11	11	10	4	10	4	10	4	9	32.6	35.915	319	4.2068e-92	1.2102	1.0578	15.4	29.8	35172000	30185000	188790000	163710000
Q3TW28;Q3U4M7;Q64514;Q3TB11;A0A087WRC0;Q05DJ9;Q3V3M8;Q3V451;A0A087WP19;Q922K4;A0A087WQR6	Q3TW28;Q3U4M7;Q64514;Q3TB11;A0A087WRC0	Tripeptidyl-peptidase 2	Tpp2	>tr|Q3TW28|Q3TW28_MOUSE Putative uncharacterized protein OS=Mus musculus GN=Tpp2 PE=2 SV=1;>tr|Q3U4M7|Q3U4M7_MOUSE Putative uncharacterized protein OS=Mus musculus GN=Tpp2 PE=2 SV=1;>sp|Q64514|TPP2_MOUSE Tripeptidyl-peptidase 2 OS=Mus musculus GN=Tpp2 PE=1	11	26	26	26	24	9	24	9	24	9	25.4	138.46	1249	9.077e-90	0.90367	0.87137	24.1	9.9	276080000	245740000	81770000	68852000
Q6P4T2;Q8BYH6;Q7TMG2	Q6P4T2		Snrnp200	>sp|Q6P4T2|U520_MOUSE U5 small nuclear ribonucleoprotein 200 kDa helicase OS=Mus musculus GN=Snrnp200 PE=1 SV=1	3	22	22	22	18	9	18	9	18	9	11.5	244.54	2136	3.1016e-37	0.98141	1.028	9.2	5.1	155090000	146060000	50769000	46253000
Q8C605;Q9WUA3;Q9D255;F6YL81;Q8C8E8;D3YUA3	Q8C605;Q9WUA3	6-phosphofructokinase;6-phosphofructokinase type C	Pfkp	>tr|Q8C605|Q8C605_MOUSE ATP-dependent 6-phosphofructokinase OS=Mus musculus GN=Pfkp PE=1 SV=1;>sp|Q9WUA3|PFKAP_MOUSE ATP-dependent 6-phosphofructokinase, platelet type OS=Mus musculus GN=Pfkp PE=1 SV=1	6	18	18	16	17	9	17	9	15	8	29.5	85.546	784	3.3383e-117	0.96792	0.96	27.3	15.2	470790000	436730000	165880000	154730000
P37040;Q05DV1;E9Q997;E9PVT9;F6R7H8	P37040;Q05DV1	NADPH--cytochrome P450 reductase	Por	>sp|P37040|NCPR_MOUSE NADPH--cytochrome P450 reductase OS=Mus musculus GN=Por PE=1 SV=2;>tr|Q05DV1|Q05DV1_MOUSE NADPH--cytochrome P450 reductase OS=Mus musculus GN=Por PE=1 SV=1	5	17	17	17	16	9	16	9	16	9	29.9	77.043	678	3.212e-135	1.0535	1.092	28.6	18.7	528630000	475880000	204210000	199740000
Q3TEE6;Q8K1B8;Q6NXZ9	Q3TEE6;Q8K1B8;Q6NXZ9	Fermitin family homolog 3	Fermt3	>tr|Q3TEE6|Q3TEE6_MOUSE Putative uncharacterized protein OS=Mus musculus GN=Fermt3 PE=1 SV=1;>sp|Q8K1B8|URP2_MOUSE Fermitin family homolog 3 OS=Mus musculus GN=Fermt3 PE=1 SV=1;>tr|Q6NXZ9|Q6NXZ9_MOUSE Fermt3 protein OS=Mus musculus GN=Fermt3 PE=2 SV=1	3	18	18	18	16	9	16	9	16	9	31.1	75.634	665	1.2143e-101	0.96539	0.93199	27.4	17.9	574160000	344440000	194690000	138080000
Q3U0V1;A0A0G2JGT1;A0A0G2JE55	Q3U0V1	Far upstream element-binding protein 2	Khsrp	>sp|Q3U0V1|FUBP2_MOUSE Far upstream element-binding protein 2 OS=Mus musculus GN=Khsrp PE=1 SV=2	3	18	18	16	16	9	16	9	14	8	29.4	76.775	748	2.6094e-81	0.95572	0.95051	26.9	16.3	704770000	580670000	290450000	251140000
P25206;Q3UI57;Q3ULD6;Q3UZH2	P25206;Q3UI57;Q3ULD6;Q3UZH2	DNA replication licensing factor MCM3	Mcm3	>sp|P25206|MCM3_MOUSE DNA replication licensing factor MCM3 OS=Mus musculus GN=Mcm3 PE=1 SV=2;>tr|Q3UI57|Q3UI57_MOUSE DNA helicase OS=Mus musculus GN=Mcm3 PE=1 SV=1;>tr|Q3ULD6|Q3ULD6_MOUSE DNA helicase OS=Mus musculus GN=Mcm3 PE=2 SV=1;>tr|Q3UZH2|Q3UZH2_MO	4	16	16	16	15	9	15	9	15	9	23.9	91.545	812	9.3542e-159	1.0994	1.073	22.9	14.2	173820000	177610000	112020000	88784000
Q8CIN4;Q5DTJ2;Q811J8;Q8K0Z3;Q8BVX1;Q8BGF1	Q8CIN4	Serine/threonine-protein kinase PAK 2;PAK-2p27;PAK-2p34	Pak2	>sp|Q8CIN4|PAK2_MOUSE Serine/threonine-protein kinase PAK 2 OS=Mus musculus GN=Pak2 PE=1 SV=1	6	16	16	11	15	9	15	9	10	7	33.8	57.93	524	4.7586e-76	0.967	1.0109	30.7	23.3	603060000	513690000	171350000	158150000
Q9JMA1;E9PYI8;Q80UN0;Q3TC32	Q9JMA1;E9PYI8;Q80UN0;Q3TC32	Ubiquitin carboxyl-terminal hydrolase 14;Ubiquitin carboxyl-terminal hydrolase	Usp14	>sp|Q9JMA1|UBP14_MOUSE Ubiquitin carboxyl-terminal hydrolase 14 OS=Mus musculus GN=Usp14 PE=1 SV=3;>tr|E9PYI8|E9PYI8_MOUSE Ubiquitin carboxyl-terminal hydrolase 14 OS=Mus musculus GN=Usp14 PE=1 SV=1;>tr|Q80UN0|Q80UN0_MOUSE Ubiquitin specific peptidase 14 O	4	16	16	16	14	9	14	9	14	9	32.3	56.001	493	0	0.97993	0.92959	28.8	22.5	422860000	351380000	190240000	139980000
Q3TRJ1;Q9EQH3;Q3TJ43;Q3TKU6;Q3UQJ1;Q3TUV7	Q3TRJ1;Q9EQH3;Q3TJ43;Q3TKU6;Q3UQJ1	Vacuolar protein sorting-associated protein 35	Vps35	>tr|Q3TRJ1|Q3TRJ1_MOUSE Vacuolar protein sorting-associated protein 35 OS=Mus musculus GN=Vps35 PE=1 SV=1;>sp|Q9EQH3|VPS35_MOUSE Vacuolar protein sorting-associated protein 35 OS=Mus musculus GN=Vps35 PE=1 SV=1;>tr|Q3TJ43|Q3TJ43_MOUSE Vacuolar protein sort	6	17	17	17	14	9	14	9	14	9	25.5	91.712	796	1.6522e-169	1.0048	0.97537	22.1	13.2	353840000	289410000	190710000	156690000
Q64727;Q9ESQ3	Q64727	Vinculin	Vcl	>sp|Q64727|VINC_MOUSE Vinculin OS=Mus musculus GN=Vcl PE=1 SV=4	2	19	19	19	14	9	14	9	14	9	20	116.72	1066	2.8145e-40	0.91647	0.79139	13.9	10.4	103710000	80793000	116720000	78147000
Q8BMS1;Q3TB39	Q8BMS1;Q3TB39	Trifunctional enzyme subunit alpha, mitochondrial;Long-chain enoyl-CoA hydratase;Long chain 3-hydroxyacyl-CoA dehydrogenase	Hadha	>sp|Q8BMS1|ECHA_MOUSE Trifunctional enzyme subunit alpha, mitochondrial OS=Mus musculus GN=Hadha PE=1 SV=1;>tr|Q3TB39|Q3TB39_MOUSE Putative uncharacterized protein (Fragment) OS=Mus musculus GN=Hadha PE=2 SV=1	2	15	15	15	14	9	14	9	14	9	25.6	82.669	763	8.9493e-55	0.94169	0.98363	24.6	13.5	342030000	278820000	146380000	120080000
A0A0U1RPL0;Q7TQH0;Q3TGG2;Q3TYH7;E9Q5Q0;J3QP59	A0A0U1RPL0;Q7TQH0;Q3TGG2;Q3TYH7;E9Q5Q0	Ataxin-2-like protein	Atxn2l	>tr|A0A0U1RPL0|A0A0U1RPL0_MOUSE Ataxin-2-like protein OS=Mus musculus GN=Atxn2l PE=1 SV=1;>sp|Q7TQH0|ATX2L_MOUSE Ataxin-2-like protein OS=Mus musculus GN=Atxn2l PE=1 SV=1;>tr|Q3TGG2|Q3TGG2_MOUSE Ataxin-2-like protein OS=Mus musculus GN=Atxn2l PE=1 SV=1;>tr	6	16	16	16	13	9	13	9	13	9	18.7	115.26	1096	1.5676e-109	1.091	0.86186	13.3	12	152640000	133290000	78531000	58473000
A0JNY7;G3XA17;Q62448;F7CBP1;Q3U9U9;Q3URI0;F6TW20;F6UU81;F7DAB1	A0JNY7;G3XA17;Q62448;F7CBP1;Q3U9U9	Eukaryotic translation initiation factor 4 gamma 2	Eif4g2	>tr|A0JNY7|A0JNY7_MOUSE Eukaryotic translation initiation factor 4, gamma 2 OS=Mus musculus GN=Eif4g2 PE=2 SV=1;>tr|G3XA17|G3XA17_MOUSE Eukaryotic translation initiation factor 4 gamma 2 OS=Mus musculus GN=Eif4g2 PE=1 SV=1;>sp|Q62448|IF4G2_MOUSE Eukaryotic	9	17	17	17	13	9	13	9	13	9	23.3	102.13	906	1.1327e-61	0.99422	0.91386	18.9	12.8	186130000	150890000	105360000	83694000
G3X8Y3;Q80UM3;A0A0A6YW80;Q8K2S4;A0A0A6YX86;A0A0A6YXF4	G3X8Y3;Q80UM3;A0A0A6YW80	N-alpha-acetyltransferase 15, NatA auxiliary subunit	Naa15	>tr|G3X8Y3|G3X8Y3_MOUSE N-alpha-acetyltransferase 15, NatA auxiliary subunit OS=Mus musculus GN=Naa15 PE=1 SV=1;>sp|Q80UM3|NAA15_MOUSE N-alpha-acetyltransferase 15, NatA auxiliary subunit OS=Mus musculus GN=Naa15 PE=1 SV=1;>tr|A0A0A6YW80|A0A0A6YW80_MOUSE N	6	16	16	16	13	9	13	9	13	9	18.6	101.09	865	1.1224e-46	0.86778	0.8548	12.9	11.3	201670000	156230000	117460000	94807000
G3X9G4;P39054;Q3TBU6;Q3TCR7;Q3T9X3;F8WIV5;G3UZZ3;Q9CUM4;Q91Z39;G3UXX2;E9QLL2;Q8BZ98;Q8BUT2;P39053;A0A0J9YUN4;A0A0J9YUE9;G3UY64	G3X9G4;P39054;Q3TBU6;Q3TCR7;Q3T9X3;F8WIV5;G3UZZ3;Q9CUM4	Dynamin-2	Dnm2	>tr|G3X9G4|G3X9G4_MOUSE Dynamin-2 OS=Mus musculus GN=Dnm2 PE=1 SV=1;>sp|P39054|DYN2_MOUSE Dynamin-2 OS=Mus musculus GN=Dnm2 PE=1 SV=2;>tr|Q3TBU6|Q3TBU6_MOUSE Putative uncharacterized protein OS=Mus musculus GN=Dnm2 PE=2 SV=1;>tr|Q3TCR7|Q3TCR7_MOUSE Dynamin	17	17	17	17	13	9	13	9	13	9	24.8	98.073	870	3.8132e-48	0.98985	0.96895	21.1	11.1	165810000	158130000	100560000	89756000
Q6ZWX6;Q9CV24	Q6ZWX6	Eukaryotic translation initiation factor 2 subunit 1	Eif2s1	>sp|Q6ZWX6|IF2A_MOUSE Eukaryotic translation initiation factor 2 subunit 1 OS=Mus musculus GN=Eif2s1 PE=1 SV=3	2	15	15	15	13	9	13	9	13	9	55.2	36.108	315	1.363e-54	1.0142	0.99726	48.3	34.9	262520000	243650000	198030000	176920000
Q9CWJ9;B0LAC5	Q9CWJ9	Bifunctional purine biosynthesis protein PURH;Phosphoribosylaminoimidazolecarboxamide formyltransferase;IMP cyclohydrolase	Atic	>sp|Q9CWJ9|PUR9_MOUSE Bifunctional purine biosynthesis protein PURH OS=Mus musculus GN=Atic PE=1 SV=2	2	15	15	15	13	9	13	9	13	9	36.8	64.217	592	4.7312e-65	1.0202	1.0408	31.8	23	407220000	374600000	272030000	227990000
Q05769;Q3UMR6;Q7TMV2;P22437;Q3UZ23;Q543T1;Q3TJN9	Q05769;Q3UMR6;Q7TMV2	Prostaglandin G/H synthase 2	Ptgs2	>sp|Q05769|PGH2_MOUSE Prostaglandin G/H synthase 2 OS=Mus musculus GN=Ptgs2 PE=1 SV=1;>tr|Q3UMR6|Q3UMR6_MOUSE Putative uncharacterized protein OS=Mus musculus GN=Ptgs2 PE=2 SV=1;>tr|Q7TMV2|Q7TMV2_MOUSE Ptgs2 protein OS=Mus musculus GN=Ptgs2 PE=2 SV=1	7	13	13	13	12	9	12	9	12	9	30.3	69.012	604	2.155e-63	0.85948	0.90933	27.3	22.4	559780000	425780000	206330000	159540000
Q8BP47	Q8BP47	Asparagine--tRNA ligase, cytoplasmic	Nars	>sp|Q8BP47|SYNC_MOUSE Asparagine--tRNA ligase, cytoplasmic OS=Mus musculus GN=Nars PE=1 SV=2	1	13	13	13	12	9	12	9	12	9	26.1	64.279	559	1.029e-136	0.8949	0.86098	23.4	21.6	631790000	585330000	188350000	145320000
P47757	P47757	F-actin-capping protein subunit beta	Capzb	>sp|P47757|CAPZB_MOUSE F-actin-capping protein subunit beta OS=Mus musculus GN=Capzb PE=1 SV=3	1	13	1	1	11	9	1	0	1	0	49.8	31.345	277	4.9956e-100	1.3413		37.5	37.9	5125300	5179800	0	0
P48962;Q8BVI9	P48962;Q8BVI9	ADP/ATP translocase 1	Slc25a4	>sp|P48962|ADT1_MOUSE ADP/ATP translocase 1 OS=Mus musculus GN=Slc25a4 PE=1 SV=4;>tr|Q8BVI9|Q8BVI9_MOUSE Putative uncharacterized protein OS=Mus musculus GN=Slc25a4 PE=2 SV=1	2	12	6	6	11	9	5	5	5	5	40.3	32.904	298	3.5469e-40	1.0158	0.97018	35.6	31.2	138270000	122850000	139500000	119940000
P68033;P68134;Q3TG92;Q497E4;Q9CXK3;P62737;Q3U122;Q3UIJ3;P63268;Q3UJ36;Q61275;Q61852;Q61272;Q61264;D3YZY0;I6L9D2;D3Z2K3;Q61273;A0A1D5RM20;Q61274;A0A0U1RQ96	P68033;P68134;Q3TG92;Q497E4;Q9CXK3;P62737;Q3U122;Q3UIJ3;P63268;Q3UJ36;Q61275;Q61852;Q61272;Q61264;D3YZY0;I6L9D2;D3Z2K3;Q61273;A0A1D5RM20;Q61274	Actin, alpha cardiac muscle 1;Actin, alpha skeletal muscle;Actin, aortic smooth muscle;Actin, gamma-enteric smooth muscle	Actc1;Acta1;Acta2;Actg2	>sp|P68033|ACTC_MOUSE Actin, alpha cardiac muscle 1 OS=Mus musculus GN=Actc1 PE=1 SV=1;>sp|P68134|ACTS_MOUSE Actin, alpha skeletal muscle OS=Mus musculus GN=Acta1 PE=1 SV=1;>tr|Q3TG92|Q3TG92_MOUSE Putative uncharacterized protein OS=Mus musculus GN=Actc1 P	21	12	1	1	11	9	1	0	1	0	32.6	42.019	377	3.2499e-129	0.4275		30.8	26.8	19813000	5517800	0	0
P97807	P97807	Fumarate hydratase, mitochondrial	Fh	>sp|P97807|FUMH_MOUSE Fumarate hydratase, mitochondrial OS=Mus musculus GN=Fh PE=1 SV=3	1	12	12	12	11	9	11	9	11	9	30.4	54.356	507	4.0393e-285	0.99901	0.91842	28	21.1	384040000	343550000	600950000	655130000
Q3TGW0;Q3TWJ4;Q3ULF7;Q99JY9;Q3TGE1;A0A087WRA1;A0A087WQ14;A0A087WP86;Q3UGH0;Q641P0;A0A087WS98;Q9ERF8;A0A087WQ83;A0A087WPR6	Q3TGW0;Q3TWJ4;Q3ULF7;Q99JY9;Q3TGE1	Actin-related protein 3	Actr3	>tr|Q3TGW0|Q3TGW0_MOUSE Putative uncharacterized protein OS=Mus musculus GN=Actr3 PE=2 SV=1;>tr|Q3TWJ4|Q3TWJ4_MOUSE Putative uncharacterized protein OS=Mus musculus GN=Actr3 PE=2 SV=1;>tr|Q3ULF7|Q3ULF7_MOUSE MCG1196 OS=Mus musculus GN=Actr3 PE=1 SV=1;>sp|Q	14	12	12	12	11	9	11	9	11	9	41.9	47.376	418	1.8119e-59	0.96991	0.98444	39	34.2	341520000	289530000	523460000	436380000
Q5HZJ8;Q8C338;O88844;Q3TJ51;Q0QER9;A0A087WRS9;A0A087WPT4;D3YVY3;A0A087WRM4	Q5HZJ8;Q8C338;O88844;Q3TJ51;Q0QER9	Isocitrate dehydrogenase [NADP];Isocitrate dehydrogenase [NADP] cytoplasmic	Idh1	>tr|Q5HZJ8|Q5HZJ8_MOUSE Isocitrate dehydrogenase [NADP] OS=Mus musculus GN=Idh1 PE=2 SV=1;>tr|Q8C338|Q8C338_MOUSE Isocitrate dehydrogenase [NADP] OS=Mus musculus GN=Idh1 PE=2 SV=1;>sp|O88844|IDHC_MOUSE Isocitrate dehydrogenase [NADP] cytoplasmic OS=Mus mus	9	15	15	15	11	9	11	9	11	9	31.6	46.674	414	1.2866e-28	0.90499	0.91359	23.9	19.6	288200000	220440000	491630000	386820000
Q6ZPH4;Q7TMW1;P46061;Q91YS2;Q8C2E3;Q3ULJ9;Q3UZD8;Q9CW20	Q6ZPH4;Q7TMW1;P46061;Q91YS2;Q8C2E3;Q3ULJ9;Q3UZD8	Ran GTPase-activating protein 1	Rangap1	>tr|Q6ZPH4|Q6ZPH4_MOUSE MKIAA1835 protein (Fragment) OS=Mus musculus GN=Rangap1 PE=2 SV=1;>tr|Q7TMW1|Q7TMW1_MOUSE Rangap1 protein OS=Mus musculus GN=Rangap1 PE=2 SV=1;>sp|P46061|RAGP1_MOUSE Ran GTPase-activating protein 1 OS=Mus musculus GN=Rangap1 PE=1 SV	8	14	14	14	11	9	11	9	11	9	23.1	69.462	646	6.6622e-60	1.1321	1.1707	18	15.5	209040000	185380000	119570000	125620000
Q8BH59;V9GXX9	Q8BH59	Calcium-binding mitochondrial carrier protein Aralar1	Slc25a12	>sp|Q8BH59|CMC1_MOUSE Calcium-binding mitochondrial carrier protein Aralar1 OS=Mus musculus GN=Slc25a12 PE=1 SV=1	2	15	15	14	11	9	11	9	10	8	26	74.569	677	1.4786e-56	0.99845	1.1147	19.4	15.1	249060000	193670000	85659000	75818000
P45377	P45377	Aldose reductase-related protein 2	Akr1b8	>sp|P45377|ALD2_MOUSE Aldose reductase-related protein 2 OS=Mus musculus GN=Akr1b8 PE=1 SV=2	1	12	12	5	10	9	10	9	4	2	41.8	36.12	316	7.394e-45	0.95331	0.9577	35.8	31	350220000	272060000	468140000	368850000
P62702;Q545X8;Q545F8;Q3UXQ6;V9GWY0;Q3V1Z5	P62702;Q545X8;Q545F8;Q3UXQ6;V9GWY0;Q3V1Z5	40S ribosomal protein S4, X isoform	Rps4x;Rps4y2	>sp|P62702|RS4X_MOUSE 40S ribosomal protein S4, X isoform OS=Mus musculus GN=Rps4x PE=1 SV=2;>tr|Q545X8|Q545X8_MOUSE 40S ribosomal protein S4 OS=Mus musculus GN=Rps4x PE=1 SV=1;>tr|Q545F8|Q545F8_MOUSE 40S ribosomal protein S4 OS=Mus musculus GN=Rps4x PE=2	6	10	10	10	10	9	10	9	10	9	31.6	29.597	263	9.7244e-43	1.0225	1.019	31.6	30.8	1283000000	1104800000	2188600000	1917000000
Q571F9;P97855;Q3UR88	Q571F9;P97855;Q3UR88	Ras GTPase-activating protein-binding protein 1	G3bp1	>tr|Q571F9|Q571F9_MOUSE MKIAA4115 protein (Fragment) OS=Mus musculus GN=G3bp1 PE=2 SV=1;>sp|P97855|G3BP1_MOUSE Ras GTPase-activating protein-binding protein 1 OS=Mus musculus GN=G3bp1 PE=1 SV=1;>tr|Q3UR88|Q3UR88_MOUSE Putative uncharacterized protein OS=Mu	3	11	11	11	10	9	10	9	10	9	26.5	56.155	505	9.638e-113	0.97221	0.84711	24	23.8	430250000	459570000	145610000	103150000
Q91Z25;Q3TCE7;Q9WV32;Q3U094;Q3TBA2;F6VVE6;F6THG2;D3Z6S0	Q91Z25;Q3TCE7;Q9WV32;Q3U094;Q3TBA2	Actin-related protein 2/3 complex subunit 1B	Arpc1b	>tr|Q91Z25|Q91Z25_MOUSE Actin-related protein 2/3 complex subunit 1B OS=Mus musculus GN=Arpc1b PE=1 SV=1;>tr|Q3TCE7|Q3TCE7_MOUSE Putative uncharacterized protein OS=Mus musculus GN=Arpc1b PE=2 SV=1;>sp|Q9WV32|ARC1B_MOUSE Actin-related protein 2/3 complex s	8	12	12	12	10	9	10	9	10	9	35.4	41.498	376	4.0273e-96	1.0061	1.0333	26.3	30.1	294860000	264950000	400190000	354950000
Q3TK29;Q3TSG8;Q3UPJ8;Q9CQN1;Q922Z3;Q922R9	Q3TK29;Q3TSG8;Q3UPJ8;Q9CQN1;Q922Z3;Q922R9	Heat shock protein 75 kDa, mitochondrial	Trap1	>tr|Q3TK29|Q3TK29_MOUSE Putative uncharacterized protein OS=Mus musculus GN=Trap1 PE=2 SV=1;>tr|Q3TSG8|Q3TSG8_MOUSE Putative uncharacterized protein OS=Mus musculus GN=Trap1 PE=2 SV=1;>tr|Q3UPJ8|Q3UPJ8_MOUSE Putative uncharacterized protein OS=Mus musculus	6	14	14	14	10	9	10	9	10	9	21.4	80.194	706	2.8217e-77	0.93341	0.87476	13.7	17.4	353320000	271150000	161540000	128180000
Q3UPL0;S4R2A9;S4R256;S4R192;S4R1T5;Q9CVL3;Q05DS7;S4R1Y8	Q3UPL0;S4R2A9	Protein transport protein Sec31A	Sec31a	>sp|Q3UPL0|SC31A_MOUSE Protein transport protein Sec31A OS=Mus musculus GN=Sec31a PE=1 SV=2;>tr|S4R2A9|S4R2A9_MOUSE Protein transport protein Sec31A (Fragment) OS=Mus musculus GN=Sec31a PE=1 SV=1	8	15	15	15	10	9	10	9	10	9	11.5	133.57	1230	8.3177e-34	1.0083	0.9283	8.9	8.1	89987000	81283000	80030000	62549000
Q80VA0;Q3U9K4;Q3U8I4	Q80VA0;Q3U9K4;Q3U8I4	N-acetylgalactosaminyltransferase 7	Galnt7	>sp|Q80VA0|GALT7_MOUSE N-acetylgalactosaminyltransferase 7 OS=Mus musculus GN=Galnt7 PE=1 SV=2;>tr|Q3U9K4|Q3U9K4_MOUSE Polypeptide N-acetylgalactosaminyltransferase (Fragment) OS=Mus musculus GN=Galnt7 PE=2 SV=1;>tr|Q3U8I4|Q3U8I4_MOUSE Putative uncharacter	3	13	13	13	10	9	10	9	10	9	22.7	75.418	657	3.8477e-63	0.88796	0.96772	17	16.6	299120000	238710000	128290000	106730000
Q8BK67;A2AWQ2	Q8BK67	Protein RCC2	Rcc2	>sp|Q8BK67|RCC2_MOUSE Protein RCC2 OS=Mus musculus GN=Rcc2 PE=1 SV=1	2	13	13	13	10	9	10	9	10	9	36	55.983	520	4.3284e-175	1.0025	0.96498	28.5	23.8	678660000	562150000	292650000	241230000
Q9D1A2;Q6KAT3;Q3TG71	Q9D1A2;Q6KAT3;Q3TG71	Cytosolic non-specific dipeptidase	Cndp2	>sp|Q9D1A2|CNDP2_MOUSE Cytosolic non-specific dipeptidase OS=Mus musculus GN=Cndp2 PE=1 SV=1;>tr|Q6KAT3|Q6KAT3_MOUSE MFLJ00064 protein (Fragment) OS=Mus musculus GN=Cndp2 PE=2 SV=1;>tr|Q3TG71|Q3TG71_MOUSE CNDP dipeptidase 2 (Metallopeptidase M20 family), i	3	14	14	14	10	9	10	9	10	9	37.5	52.767	475	8.3042e-106	0.92993	0.85934	27.4	23.4	200640000	147120000	275210000	191440000
F6ZFU0;A0A0R4J1L2;D3Z7N2	F6ZFU0;A0A0R4J1L2;D3Z7N2		Eef1d	>tr|F6ZFU0|F6ZFU0_MOUSE Elongation factor 1-delta (Fragment) OS=Mus musculus GN=Eef1d PE=1 SV=1;>tr|A0A0R4J1L2|A0A0R4J1L2_MOUSE Elongation factor 1-delta OS=Mus musculus GN=Eef1d PE=1 SV=1;>tr|D3Z7N2|D3Z7N2_MOUSE Elongation factor 1-delta (Fragment) OS=Mus	3	11	1	1	9	9	1	0	1	0	20.8	61.391	552	1.3161e-70			20.7	14.7	0	0	0	0
B2RSN3;Q9CWF2	B2RSN3;Q9CWF2	Tubulin beta-2B chain	Tubb2b	>tr|B2RSN3|B2RSN3_MOUSE Tubulin beta chain OS=Mus musculus GN=Tubb2b PE=1 SV=1;>sp|Q9CWF2|TBB2B_MOUSE Tubulin beta-2B chain OS=Mus musculus GN=Tubb2b PE=1 SV=1	2	12	3	2	9	9	3	2	2	2	37.5	49.953	445	0	1.1159	0.79111	28.3	24.5	58393000	55126000	43307000	33402000
G3UX26	G3UX26		Vdac2	>tr|G3UX26|G3UX26_MOUSE Voltage-dependent anion-selective channel protein 2 (Fragment) OS=Mus musculus GN=Vdac2 PE=1 SV=1	1	10	10	1	9	9	9	9	1	0	45.9	30.446	283	2.919e-106	1.0222	0.97778	38.2	42	447370000	402320000	860740000	793940000
Q8C483;P26638;Q3U6F6;Q3U8N1;A2AFS0;A2AFS1;Q8CEH3	Q8C483;P26638;Q3U6F6;Q3U8N1;A2AFS0	Serine--tRNA ligase, cytoplasmic	Sars	>tr|Q8C483|Q8C483_MOUSE Putative uncharacterized protein OS=Mus musculus GN=Sars PE=1 SV=1;>sp|P26638|SYSC_MOUSE Serine--tRNA ligase, cytoplasmic OS=Mus musculus GN=Sars PE=1 SV=3;>tr|Q3U6F6|Q3U6F6_MOUSE Putative uncharacterized protein OS=Mus musculus GN=	7	11	11	11	9	9	9	9	9	9	24.1	61.166	536	1.0044e-86	0.95678	0.94696	20	20.1	532090000	434210000	326420000	271270000
P50247;Q3TF14;Q3U4D1;Q3U5U5;Q5M9P0;Q8BPI7;A2ALT5	P50247;Q3TF14;Q3U4D1;Q3U5U5;Q5M9P0;Q8BPI7	Adenosylhomocysteinase	Ahcy	>sp|P50247|SAHH_MOUSE Adenosylhomocysteinase OS=Mus musculus GN=Ahcy PE=1 SV=3;>tr|Q3TF14|Q3TF14_MOUSE Adenosylhomocysteinase OS=Mus musculus GN=Ahcy PE=1 SV=1;>tr|Q3U4D1|Q3U4D1_MOUSE Adenosylhomocysteinase OS=Mus musculus PE=2 SV=1;>tr|Q3U5U5|Q3U5U5_MOUSE	7	13	13	13	9	9	9	9	9	9	28.5	47.688	432	4.5104e-40	0.96997	0.99627	23.8	21.5	334690000	294170000	557150000	487600000
P54227;Q545B6;Q91XT3;Q9DCP3;Q8C2H3;Q9CXQ8;Q9CYU5;D3Z5N2;D3Z1Z8;REV__Q9WTN3;REV__F6XZS9;REV__A0A0A0MQK3;REV__Q3TYX1;G3X9Z6;D3Z4C2;P63042;O70166;Q545T6;Q05DI3	P54227;Q545B6;Q91XT3;Q9DCP3;Q8C2H3;Q9CXQ8;Q9CYU5;D3Z5N2;D3Z1Z8	Stathmin	Stmn1	>sp|P54227|STMN1_MOUSE Stathmin OS=Mus musculus GN=Stmn1 PE=1 SV=2;>tr|Q545B6|Q545B6_MOUSE Stathmin OS=Mus musculus GN=Stmn1 PE=1 SV=1;>tr|Q91XT3|Q91XT3_MOUSE Stathmin OS=Mus musculus GN=Stmn1 PE=2 SV=1;>tr|Q9DCP3|Q9DCP3_MOUSE Stathmin OS=Mus musculus GN=S	19	11	11	8	9	9	9	9	7	6	47.7	17.274	149	6.7537e-239	0.96955	0.84342	45.6	42.3	387560000	302220000	479660000	355950000
Q3TUI9;Q3TUX3;Q3UPK6;Q9Z2U1;A0A0G2JF97	Q3TUI9;Q3TUX3;Q3UPK6;Q9Z2U1	Proteasome subunit alpha type;Proteasome subunit alpha type-5	Psma5	>tr|Q3TUI9|Q3TUI9_MOUSE Proteasome subunit alpha type OS=Mus musculus GN=Psma5 PE=2 SV=1;>tr|Q3TUX3|Q3TUX3_MOUSE Proteasome subunit alpha type OS=Mus musculus GN=Psma5 PE=2 SV=1;>tr|Q3UPK6|Q3UPK6_MOUSE Proteasome subunit alpha type OS=Mus musculus GN=Psma5	5	9	9	9	9	9	9	9	9	9	48.1	26.411	241	1.2546e-121	0.97255	0.96317	48.1	48.1	562400000	502640000	874490000	803560000
Q569Z6;Q8BZN7;Q8BV76;Q8R353;Q3U503;Q91VL2;F6YH92;F6YSQ2	Q569Z6;Q8BZN7	Thyroid hormone receptor-associated protein 3	Thrap3	>sp|Q569Z6|TR150_MOUSE Thyroid hormone receptor-associated protein 3 OS=Mus musculus GN=Thrap3 PE=1 SV=1;>tr|Q8BZN7|Q8BZN7_MOUSE Putative uncharacterized protein OS=Mus musculus GN=Thrap3 PE=1 SV=1	8	14	14	13	9	9	9	9	8	9	15.2	108.18	951	9.6203e-48	1.1295	0.98918	10.2	8.9	81234000	85524000	93765000	87836000
A2A5N2;Q9CQV8;A2A5N1	A2A5N2;Q9CQV8;A2A5N1	14-3-3 protein beta/alpha;14-3-3 protein beta/alpha, N-terminally processed	Ywhab	>tr|A2A5N2|A2A5N2_MOUSE Tyrosine 3-monooxygenase/tryptophan 5-monooxygenase activation protein, beta polypeptide OS=Mus musculus GN=Ywhab PE=2 SV=1;>sp|Q9CQV8|1433B_MOUSE 14-3-3 protein beta/alpha OS=Mus musculus GN=Ywhab PE=1 SV=3;>tr|A2A5N1|A2A5N1_MOUSE	3	10	4	4	8	9	4	3	4	3	42.7	28.086	246	0	1.0214	1.052	39.4	38.2	618230000	549690000	372780000	324670000
Q3U505;Q9DBG6;A2ACG7;Q61833	Q3U505;Q9DBG6;A2ACG7;Q61833	Dolichyl-diphosphooligosaccharide--protein glycosyltransferase subunit 2	Rpn2	>tr|Q3U505|Q3U505_MOUSE Putative uncharacterized protein (Fragment) OS=Mus musculus GN=Rpn2 PE=2 SV=1;>sp|Q9DBG6|RPN2_MOUSE Dolichyl-diphosphooligosaccharide--protein glycosyltransferase subunit 2 OS=Mus musculus GN=Rpn2 PE=1 SV=1;>tr|A2ACG7|A2ACG7_MOUSE D	4	9	9	9	8	9	8	9	8	9	25.5	72.093	659	5.7451e-44	0.96336	0.87613	24.3	25.5	268920000	215420000	205060000	171510000
Q8C243;P18242;Q3TWD0;Q3TWR6;Q3TXL5;Q3U651;Q3U7P0;Q3UAQ1;Q3UCD9;F8WIR1;Q3U7I9;Q3TIR0;Q3UCW4;Q3UC89;Q3TJN3;Q3U8W5;Q3TWL1;F6Y6L6;A0A1B0GT66;Q8VCK2;Q05BF3	Q8C243;P18242;Q3TWD0;Q3TWR6;Q3TXL5;Q3U651;Q3U7P0;Q3UAQ1;Q3UCD9;F8WIR1;Q3U7I9;Q3TIR0;Q3UCW4;Q3UC89;Q3TJN3;Q3U8W5;Q3TWL1;F6Y6L6;A0A1B0GT66;Q8VCK2	Cathepsin D	Ctsd	>tr|Q8C243|Q8C243_MOUSE Putative uncharacterized protein OS=Mus musculus GN=Ctsd PE=2 SV=1;>sp|P18242|CATD_MOUSE Cathepsin D OS=Mus musculus GN=Ctsd PE=1 SV=1;>tr|Q3TWD0|Q3TWD0_MOUSE Putative uncharacterized protein OS=Mus musculus GN=Ctsd PE=2 SV=1;>tr|Q3	21	9	9	9	8	9	8	9	8	9	25.8	48.373	445	6.5559e-53	0.98876	0.99352	23.4	25.8	351190000	311020000	798270000	635120000
F8WJE0;Q60710;E9Q0K6;F6TVP2;Q3TCJ7;E9PYG9;Q8C5C0;Q3UDX7;Q6ZQM3;Q3U754;Q3UBG9;E0CXZ5	F8WJE0;Q60710;E9Q0K6;F6TVP2;Q3TCJ7;E9PYG9;Q8C5C0;Q3UDX7;Q6ZQM3	SAM domain and HD domain-containing protein 1	Samhd1	>tr|F8WJE0|F8WJE0_MOUSE Deoxynucleoside triphosphate triphosphohydrolase SAMHD1 OS=Mus musculus GN=Samhd1 PE=1 SV=1;>sp|Q60710|SAMH1_MOUSE Deoxynucleoside triphosphate triphosphohydrolase SAMHD1 OS=Mus musculus GN=Samhd1 PE=1 SV=2;>tr|E9Q0K6|E9Q0K6_MOUSE D	12	13	13	13	8	9	8	9	8	9	22.8	75.892	658	3.0786e-25	1.4483	1.0065	14	15.8	102820000	125370000	84733000	74051000
O70503;Q0VGQ1;Q9CSR6;Q8BPF1	O70503;Q0VGQ1	Estradiol 17-beta-dehydrogenase 12	Hsd17b12	>sp|O70503|DHB12_MOUSE Very-long-chain 3-oxoacyl-CoA reductase OS=Mus musculus GN=Hsd17b12 PE=1 SV=1;>tr|Q0VGQ1|Q0VGQ1_MOUSE Hydroxysteroid (17-beta) dehydrogenase 12 OS=Mus musculus GN=Hsd17b12 PE=2 SV=1	4	9	9	9	8	9	8	9	8	9	36.2	34.741	312	5.2008e-63	1.0112	0.98061	31.4	36.2	286630000	245280000	476390000	417070000
P00860;Q3TM76	P00860;Q3TM76	Ornithine decarboxylase	Odc1	>sp|P00860|DCOR_MOUSE Ornithine decarboxylase OS=Mus musculus GN=Odc1 PE=1 SV=2;>tr|Q3TM76|Q3TM76_MOUSE Putative uncharacterized protein OS=Mus musculus GN=Odc1 PE=2 SV=1	2	12	12	12	8	9	8	9	8	9	29.7	51.177	461	2.7407e-45	0.9086	0.85288	22.3	23	114410000	73571000	226830000	161030000
Q3TSY9;Q8BGD9;Q3TDD8;Q3UGC0;Q3THB0;Q3TLQ9;B2RWE8;Q922K6	Q3TSY9;Q8BGD9;Q3TDD8;Q3UGC0;Q3THB0;Q3TLQ9;B2RWE8;Q922K6	Eukaryotic translation initiation factor 4B	Eif4b	>tr|Q3TSY9|Q3TSY9_MOUSE Putative uncharacterized protein OS=Mus musculus GN=Eif4b PE=2 SV=1;>sp|Q8BGD9|IF4B_MOUSE Eukaryotic translation initiation factor 4B OS=Mus musculus GN=Eif4b PE=1 SV=1;>tr|Q3TDD8|Q3TDD8_MOUSE Putative uncharacterized protein OS=Mus	8	13	13	13	8	9	8	9	8	9	30.6	68.839	611	0	0.91831	0.99543	20.6	19.1	161310000	126620000	229360000	213620000
Q3UIQ2;Q91VD9;Q3TIU7;A0A087WQR0;A0A087WP77;A0A087WR47;A0A087WQ77;A0A087WSU3	Q3UIQ2;Q91VD9;Q3TIU7	NADH-ubiquinone oxidoreductase 75 kDa subunit, mitochondrial	Ndufs1	>tr|Q3UIQ2|Q3UIQ2_MOUSE Putative uncharacterized protein OS=Mus musculus GN=Ndufs1 PE=2 SV=1;>sp|Q91VD9|NDUS1_MOUSE NADH-ubiquinone oxidoreductase 75 kDa subunit, mitochondrial OS=Mus musculus GN=Ndufs1 PE=1 SV=2;>tr|Q3TIU7|Q3TIU7_MOUSE Putative uncharacte	8	13	13	13	8	9	8	9	8	9	23.5	79.748	727	1.4638e-101	1.1661	1.1801	14	17.2	78212000	76611000	97654000	113340000
Q3UR33;Q61029;Q3TNH0;Q3U7B3;Q3U955;Q78WP6;Q3TXQ1	Q3UR33;Q61029;Q3TNH0;Q3U7B3;Q3U955	Lamina-associated polypeptide 2, isoforms beta/delta/epsilon/gamma	Tmpo	>tr|Q3UR33|Q3UR33_MOUSE Putative uncharacterized protein OS=Mus musculus GN=Tmpo PE=2 SV=1;>sp|Q61029|LAP2B_MOUSE Lamina-associated polypeptide 2, isoforms beta/delta/epsilon/gamma OS=Mus musculus GN=Tmpo PE=1 SV=4;>tr|Q3TNH0|Q3TNH0_MOUSE Putative uncharac	7	13	5	5	8	9	4	2	4	2	38.3	50.358	452	4.7934e-202	0.93289	0.92242	27.2	29.2	80571000	74092000	57491000	46505000
Q3UVI9;Q99LE6;REV__A0A0R4J273;REV__Q9DAC9	Q3UVI9;Q99LE6	ATP-binding cassette sub-family F member 2	Abcf2	>tr|Q3UVI9|Q3UVI9_MOUSE Putative uncharacterized protein OS=Mus musculus GN=Abcf2 PE=2 SV=1;>sp|Q99LE6|ABCF2_MOUSE ATP-binding cassette sub-family F member 2 OS=Mus musculus GN=Abcf2 PE=1 SV=1	4	13	13	13	8	9	8	9	8	9	24.5	71.813	628	5.1285e-40	1.1461	1.0389	15.6	18	168860000	129000000	150730000	133870000
Q8BFR5;A0A0U1RNQ6;A0A0U1RPC4	Q8BFR5	Elongation factor Tu, mitochondrial	Tufm	>sp|Q8BFR5|EFTU_MOUSE Elongation factor Tu, mitochondrial OS=Mus musculus GN=Tufm PE=1 SV=1	3	13	13	13	8	9	8	9	8	9	36.3	49.508	452	7.1359e-43	0.82673	0.84665	21.7	26.3	104490000	79923000	207790000	147510000
Q9QUM9;E0CXB1	Q9QUM9;E0CXB1	Proteasome subunit alpha type-6	Psma6	>sp|Q9QUM9|PSA6_MOUSE Proteasome subunit alpha type-6 OS=Mus musculus GN=Psma6 PE=1 SV=1;>tr|E0CXB1|E0CXB1_MOUSE Proteasome endopeptidase complex OS=Mus musculus GN=Psma6 PE=1 SV=1	2	9	9	9	8	9	8	9	8	9	36.2	27.372	246	6.0433e-45	0.99519	0.98321	31.3	36.2	408430000	344050000	768690000	719440000
CON__Q3SX09;CON__P02070;A8DUK2;A8DUK0;A8DUK4;A8DUK7;A8DUL0;A8DUL2;A8DUL5;A8DUL7;A8DUM2;A8DUN2;A8DUP5;A8DUP7;A8DUQ1;A8DUQ5;A8DV41;A8DV59;B1Q450;D0U269;D0U270;D0U284;D0U285;D0U293;D4N6M2;D4N6N2;D4N6N9;D4N6R6;D4N6U4;D4N6V9;P02088;P02089;Q549D9;Q54AH9;Q9QUN8;A8DUP3;A8DUP0;P02104;E9Q223;Q61650	CON__Q3SX09			>Q3SX09 TREMBL:Q3SX09 (Bos taurus) similar to HBG protein	40	10	10	10	7	9	7	9	7	9	54.2	22.06	201	1.6196e-28	0.14671	0.10749	40.3	48.3	121430000	12997000	360240000	44847000	+
E9Q035;P47758;Q542X6;A0A1W2P830	E9Q035;P47758;Q542X6	Signal recognition particle receptor subunit beta	Gm20425;Srprb	>tr|E9Q035|E9Q035_MOUSE Uncharacterized protein OS=Mus musculus GN=Gm20425 PE=4 SV=1;>sp|P47758|SRPRB_MOUSE Signal recognition particle receptor subunit beta OS=Mus musculus GN=Srprb PE=1 SV=1;>tr|Q542X6|Q542X6_MOUSE Putative uncharacterized protein OS=Mus	4	10	10	10	7	9	7	9	7	9	11.7	107.8	978	2.1111e-92	0.97032	0.95281	8.4	10	252520000	200060000	344670000	300080000
O35129;Q3V235;F6QPR1;F6Q8V7;Q3V2V2	O35129;Q3V235;F6QPR1;F6Q8V7	Prohibitin-2	Phb2	>sp|O35129|PHB2_MOUSE Prohibitin-2 OS=Mus musculus GN=Phb2 PE=1 SV=1;>tr|Q3V235|Q3V235_MOUSE Prohibitin 2 OS=Mus musculus GN=Phb2 PE=1 SV=1;>tr|F6QPR1|F6QPR1_MOUSE Prohibitin-2 (Fragment) OS=Mus musculus GN=Phb2 PE=1 SV=1;>tr|F6Q8V7|F6Q8V7_MOUSE Prohibitin	5	10	10	10	7	9	7	9	7	9	27.1	33.296	299	8.6838e-28	0.94011	0.94094	21.4	24.4	409400000	373860000	950330000	839980000
P00920;A0A0A6YX78	P00920	Carbonic anhydrase 2	Ca2	>sp|P00920|CAH2_MOUSE Carbonic anhydrase 2 OS=Mus musculus GN=Ca2 PE=1 SV=4	2	9	9	9	7	9	7	9	7	9	42.7	29.032	260	1.7678e-56	0.86735	0.87313	33.8	42.7	556080000	438170000	661240000	500280000
P16110;Q8C253;Q3V471;Q61357	P16110;Q8C253;Q3V471;Q61357	Galectin-3	Lgals3	>sp|P16110|LEG3_MOUSE Galectin-3 OS=Mus musculus GN=Lgals3 PE=1 SV=3;>tr|Q8C253|Q8C253_MOUSE Galectin OS=Mus musculus GN=Lgals3 PE=1 SV=1;>tr|Q3V471|Q3V471_MOUSE Galectin (Fragment) OS=Mus musculus GN=Lgals3 PE=2 SV=1;>tr|Q61357|Q61357_MOUSE Galectin (Frag	4	9	9	9	7	9	7	9	7	9	31.1	27.515	264	7.0098e-80	0.92852	0.92062	25.4	31.1	1850300000	1514900000	3325300000	2832900000
P47754;Q5DQJ3;Q3UBZ3;Q3UCD2;D6RCW7;Q3U7G3;A0A0N4SVM0	P47754;Q5DQJ3;Q3UBZ3;Q3UCD2;D6RCW7;Q3U7G3	F-actin-capping protein subunit alpha-2	Capza2	>sp|P47754|CAZA2_MOUSE F-actin-capping protein subunit alpha-2 OS=Mus musculus GN=Capza2 PE=1 SV=3;>tr|Q5DQJ3|Q5DQJ3_MOUSE Capping protein (Actin filament) muscle Z-line, alpha 2, isoform CRA_c OS=Mus musculus GN=Capza2 PE=1 SV=1;>tr|Q3UBZ3|Q3UBZ3_MOUSE Pu	7	10	10	8	7	9	7	9	6	8	46.2	32.967	286	2.2815e-114	1.0084	0.97385	36.7	43.7	185740000	165660000	330370000	347740000
P62141	P62141	Serine/threonine-protein phosphatase PP1-beta catalytic subunit	Ppp1cb	>sp|P62141|PP1B_MOUSE Serine/threonine-protein phosphatase PP1-beta catalytic subunit OS=Mus musculus GN=Ppp1cb PE=1 SV=3	1	11	1	1	7	9	0	1	0	1	39.1	37.186	327	3.3179e-112			26	33	0	0	0	0
P62962;Q5SX50;Q3U7V7;Q8CEH8;CON__P02584;Q5SX49;J3QMC2	P62962;Q5SX50;Q3U7V7;Q8CEH8;CON__P02584;Q5SX49	Profilin-1;Profilin	Pfn1	>sp|P62962|PROF1_MOUSE Profilin-1 OS=Mus musculus GN=Pfn1 PE=1 SV=2;>tr|Q5SX50|Q5SX50_MOUSE Profilin OS=Mus musculus GN=Pfn1 PE=1 SV=1;>tr|Q3U7V7|Q3U7V7_MOUSE Profilin OS=Mus musculus GN=Pfn1 PE=2 SV=1;>tr|Q8CEH8|Q8CEH8_MOUSE Profilin OS=Mus musculus GN=Pf	7	9	9	9	7	9	7	9	7	9	72.1	14.957	140	8.225e-118	0.98842	1.0059	55.7	72.1	1797200000	1445300000	4460200000	4098300000	+
Q8BT90;P63276;Q5M9L7;Q3TK12	Q8BT90;P63276;Q5M9L7;Q3TK12	40S ribosomal protein S17	Rps17	>tr|Q8BT90|Q8BT90_MOUSE Putative uncharacterized protein (Fragment) OS=Mus musculus GN=Rps17 PE=2 SV=1;>sp|P63276|RS17_MOUSE 40S ribosomal protein S17 OS=Mus musculus GN=Rps17 PE=1 SV=2;>tr|Q5M9L7|Q5M9L7_MOUSE MCG15301, isoform CRA_a OS=Mus musculus GN=Rps	4	9	9	9	7	9	7	9	7	9	57.4	16.141	141	7.7281e-78	1.0559	0.97208	53.9	57.4	256910000	250400000	700020000	608680000
Q3TF87;Q3TMC5;Q3UJQ3;Q922B2;Q8BK18;Q8BJY7	Q3TF87;Q3TMC5;Q3UJQ3;Q922B2;Q8BK18	Aspartate--tRNA ligase, cytoplasmic	Dars	>tr|Q3TF87|Q3TF87_MOUSE Putative uncharacterized protein OS=Mus musculus GN=Dars PE=2 SV=1;>tr|Q3TMC5|Q3TMC5_MOUSE Putative uncharacterized protein OS=Mus musculus GN=Dars PE=2 SV=1;>tr|Q3UJQ3|Q3UJQ3_MOUSE Putative uncharacterized protein OS=Mus musculus G	6	11	11	11	7	9	7	9	7	9	24.4	57.103	501	1.2109e-34	0.97068	0.96782	13.8	21.6	214660000	178220000	346410000	283390000
Q6ZQ61;Q3TTX0;Q4FJT0;Q5BL18;Q8K310;A0A087WSU2;Q3TZN1;Q9R0U5;A0A087WQZ1;A0A087WSP7;Q3UFN8;A0A087WQD6;A0A087WNW7	Q6ZQ61;Q3TTX0;Q4FJT0;Q5BL18;Q8K310;A0A087WSU2;Q3TZN1;Q9R0U5	Matrin-3	Matr3	>tr|Q6ZQ61|Q6ZQ61_MOUSE MCG121979, isoform CRA_c (Fragment) OS=Mus musculus GN=Matr3 PE=2 SV=1;>tr|Q3TTX0|Q3TTX0_MOUSE Putative uncharacterized protein OS=Mus musculus GN=Matr3 PE=2 SV=1;>tr|Q4FJT0|Q4FJT0_MOUSE Matr3 protein OS=Mus musculus GN=Matr3 PE=2 S	13	12	12	12	7	9	7	9	7	9	18.7	95.277	852	9.2028e-70	0.86206	0.91362	11	14.3	104600000	81716000	74181000	64727000
Q3U1J4;Q91YC8;Q3ULS8	Q3U1J4;Q91YC8;Q3ULS8	DNA damage-binding protein 1	Ddb1	>sp|Q3U1J4|DDB1_MOUSE DNA damage-binding protein 1 OS=Mus musculus GN=Ddb1 PE=1 SV=2;>tr|Q91YC8|Q91YC8_MOUSE Damaged-DNA recognition protein 1 OS=Mus musculus GN=Ddb1 PE=2 SV=1;>tr|Q3ULS8|Q3ULS8_MOUSE Putative uncharacterized protein (Fragment) OS=Mus musc	3	14	14	14	7	9	7	9	7	9	12.5	126.85	1140	1.1167e-23	1.002	0.94722	5.3	9	90451000	135230000	63255000	45994000
B1AUX2;Q61191;F6SJS2;Q3USQ6;G5E837;A0AUN4;F6T088;Q8BUC0	B1AUX2;Q61191	Host cell factor 1;HCF N-terminal chain 1;HCF N-terminal chain 2;HCF N-terminal chain 3;HCF N-terminal chain 4;HCF N-terminal chain 5;HCF N-terminal chain 6;HCF C-terminal chain 1;HCF C-terminal chain 2;HCF C-terminal chain 3;HCF C-terminal chain 4;HCF C-terminal chain 5;HCF C-terminal chain 6	Hcfc1	>tr|B1AUX2|B1AUX2_MOUSE Host cell factor 1 OS=Mus musculus GN=Hcfc1 PE=1 SV=1;>sp|Q61191|HCFC1_MOUSE Host cell factor 1 OS=Mus musculus GN=Hcfc1 PE=1 SV=2	8	13	13	13	6	9	6	9	6	9	7.3	215.05	2090	2.165e-39	0.7697	0.86365	3.9	4.9	139290000	22025000	224090000	174700000
P31938;Q3TMJ8;Q3U3F4;Q3UK05;Q9JJE1;Q3TMW4	P31938;Q3TMJ8;Q3U3F4;Q3UK05;Q9JJE1	Dual specificity mitogen-activated protein kinase kinase 1	Map2k1	>sp|P31938|MP2K1_MOUSE Dual specificity mitogen-activated protein kinase kinase 1 OS=Mus musculus GN=Map2k1 PE=1 SV=2;>tr|Q3TMJ8|Q3TMJ8_MOUSE Mitogen activated protein kinase kinase 1 OS=Mus musculus GN=Map2k1 PE=1 SV=1;>tr|Q3U3F4|Q3U3F4_MOUSE Putative unc	6	10	10	8	6	9	6	9	6	7	29.8	43.474	393	1.1142e-31	0.97463	0.97922	22.4	29.8	106130000	89635000	301540000	269150000
P60229;Q3UIG0;Q9CT23;Q6LCK2	P60229;Q3UIG0;Q9CT23	Eukaryotic translation initiation factor 3 subunit E	Eif3e	>sp|P60229|EIF3E_MOUSE Eukaryotic translation initiation factor 3 subunit E OS=Mus musculus GN=Eif3e PE=1 SV=1;>tr|Q3UIG0|Q3UIG0_MOUSE Eukaryotic translation initiation factor 3 subunit E OS=Mus musculus GN=Eif3e PE=1 SV=1;>tr|Q9CT23|Q9CT23_MOUSE Putative	4	10	10	10	6	9	6	9	6	9	28.8	52.22	445	1.2168e-34	1.1073	1.027	17.5	27	162750000	151510000	476000000	424720000
Q3UW53;E9PYV4;Q3TDH5;D3Z233;D3YYZ9	Q3UW53;E9PYV4;Q3TDH5	Protein Niban	Fam129a	>sp|Q3UW53|NIBAN_MOUSE Protein Niban OS=Mus musculus GN=Fam129a PE=1 SV=2;>tr|E9PYV4|E9PYV4_MOUSE Protein Niban OS=Mus musculus GN=Fam129a PE=1 SV=1;>tr|Q3TDH5|Q3TDH5_MOUSE Putative uncharacterized protein OS=Mus musculus GN=Fam129a PE=2 SV=1	5	11	11	11	6	9	6	9	6	9	14.4	102.65	926	5.4409e-28	0.96049	1.0702	8.3	12.6	72772000	68928000	50368000	757050000
Q7TNV0;D3YVJ6;E9Q8Y1;Q3U4W4;Q9CVL7;Q3UR53	Q7TNV0;D3YVJ6;E9Q8Y1;Q3U4W4;Q9CVL7	Protein DEK	Dek	>sp|Q7TNV0|DEK_MOUSE Protein DEK OS=Mus musculus GN=Dek PE=1 SV=1;>tr|D3YVJ6|D3YVJ6_MOUSE Protein DEK (Fragment) OS=Mus musculus GN=Dek PE=1 SV=1;>tr|E9Q8Y1|E9Q8Y1_MOUSE Protein DEK (Fragment) OS=Mus musculus GN=Dek PE=1 SV=1;>tr|Q3U4W4|Q3U4W4_MOUSE Putati	6	10	10	10	6	9	6	9	6	9	26.8	43.158	380	4.6302e-59	0.97438	0.99711	15.5	25	144890000	123190000	376770000	319230000
Q9DB77;A0A140LI98	Q9DB77	Cytochrome b-c1 complex subunit 2, mitochondrial	Uqcrc2	>sp|Q9DB77|QCR2_MOUSE Cytochrome b-c1 complex subunit 2, mitochondrial OS=Mus musculus GN=Uqcrc2 PE=1 SV=1	2	9	9	9	6	9	6	9	6	9	25.8	48.234	453	4.8034e-42	0.9997	1.0146	18.1	25.8	227500000	197090000	430010000	365750000
A0A140T8M7;P62751;Q5M9M5;Q4V9X9;Q91YK6;D3YTY6	A0A140T8M7;P62751;Q5M9M5;Q4V9X9;Q91YK6;D3YTY6	60S ribosomal protein L23a	Rpl23a;Gm6096	>tr|A0A140T8M7|A0A140T8M7_MOUSE Uncharacterized protein OS=Mus musculus GN=Rpl23a-ps3 PE=3 SV=1;>sp|P62751|RL23A_MOUSE 60S ribosomal protein L23a OS=Mus musculus GN=Rpl23a PE=1 SV=1;>tr|Q5M9M5|Q5M9M5_MOUSE MCG10806 OS=Mus musculus GN=Rpl23a PE=1 SV=1;>tr|Q	6	9	9	9	5	9	5	9	5	9	34.6	17.698	156	1.0413e-19	0.92344	0.89092	23.7	34.6	711860000	591200000	1447500000	1228100000
G5E895;Q8BIV6;D3Z494;S4R2G9;Q8R318	G5E895;Q8BIV6;D3Z494;S4R2G9;Q8R318		Akr1b10	>tr|G5E895|G5E895_MOUSE Aldo-keto reductase family 1, member B10 (aldose reductase) OS=Mus musculus GN=Akr1b10 PE=1 SV=1;>tr|Q8BIV6|Q8BIV6_MOUSE Putative uncharacterized protein OS=Mus musculus GN=Akr1b10 PE=2 SV=1;>tr|D3Z494|D3Z494_MOUSE Aldo-keto reducta	5	9	4	3	5	9	1	4	1	3	31.3	35.848	316	2.3511e-23	1.136	1.076	15.5	31.3	5262000	4744700	37826000	41401000
Q3UW40;Q8BP67;F6RSK3;Q9CS31;Q8BT08	Q3UW40;Q8BP67	60S ribosomal protein L24	Rpl24	>tr|Q3UW40|Q3UW40_MOUSE Putative uncharacterized protein OS=Mus musculus GN=Rpl24 PE=2 SV=1;>sp|Q8BP67|RL24_MOUSE 60S ribosomal protein L24 OS=Mus musculus GN=Rpl24 PE=1 SV=2	5	9	9	9	5	9	5	9	5	9	40.6	18.252	160	1.5045e-23	0.98755	0.94115	30	40.6	258160000	201370000	577860000	484740000
P61759;A3KMJ8;Q3TIR6	P61759;A3KMJ8;Q3TIR6	Prefoldin subunit 3	Vbp1	>sp|P61759|PFD3_MOUSE Prefoldin subunit 3 OS=Mus musculus GN=Vbp1 PE=1 SV=2;>tr|A3KMJ8|A3KMJ8_MOUSE Vbp1 protein (Fragment) OS=Mus musculus GN=Vbp1 PE=2 SV=1;>tr|Q3TIR6|Q3TIR6_MOUSE Prefoldin subunit 3 OS=Mus musculus GN=Vbp1 PE=1 SV=1	3	10	10	10	4	9	4	9	4	9	55.6	22.435	196	8.2706e-20	0.82695	1.0624	23	49	27685000	23256000	156240000	146390000
Q3UW66;Q505N7;Q99J99	Q3UW66;Q505N7;Q99J99	Sulfurtransferase;3-mercaptopyruvate sulfurtransferase	Mpst	>tr|Q3UW66|Q3UW66_MOUSE Sulfurtransferase OS=Mus musculus GN=Mpst PE=1 SV=1;>tr|Q505N7|Q505N7_MOUSE Sulfurtransferase OS=Mus musculus GN=Mpst PE=2 SV=1;>sp|Q99J99|THTM_MOUSE 3-mercaptopyruvate sulfurtransferase OS=Mus musculus GN=Mpst PE=1 SV=3	3	9	9	9	4	9	4	9	4	9	32.3	33.097	297	2.5998e-23	0.92307	0.86314	16.2	32.3	25049000	22166000	63469000	44422000
Q921M7;Q8BHZ0;Q9CWE1	Q921M7	Protein FAM49B	Fam49b	>sp|Q921M7|FA49B_MOUSE Protein FAM49B OS=Mus musculus GN=Fam49b PE=1 SV=1	3	9	9	9	2	9	2	9	2	9	36.1	36.776	324	1.7781e-109	1.0321	1.1012	6.2	36.1	100460000	88838000	554010000	501250000
Q9Z0N2;Q9D791;Q9CZT2	Q9Z0N2;Q9D791	Eukaryotic translation initiation factor 2 subunit 3, Y-linked	Eif2s3y	>sp|Q9Z0N2|IF2H_MOUSE Eukaryotic translation initiation factor 2 subunit 3, Y-linked OS=Mus musculus GN=Eif2s3y PE=1 SV=2;>tr|Q9D791|Q9D791_MOUSE Putative uncharacterized protein OS=Mus musculus GN=Eif2s3y PE=2 SV=1	3	9	3	3	2	9	0	3	0	3	23.9	51.13	472	2.4392e-24		1.0958	4.9	23.9	0	0	23459000	18609000
Q3ULS2;Q8CG48;Q6IR05;B1AWH6;Q3TT08	Q3ULS2;Q8CG48	Structural maintenance of chromosomes protein;Structural maintenance of chromosomes protein 2	Smc2	>tr|Q3ULS2|Q3ULS2_MOUSE Structural maintenance of chromosomes protein OS=Mus musculus GN=Smc2 PE=2 SV=1;>sp|Q8CG48|SMC2_MOUSE Structural maintenance of chromosomes protein 2 OS=Mus musculus GN=Smc2 PE=1 SV=2	5	24	24	24	24	8	24	8	24	8	22.1	139.29	1233	6.2706e-172	1.0785	1.0606	22.1	7.4	300490000	265520000	68175000	61868000
B9EK95	B9EK95		Myof	>tr|B9EK95|B9EK95_MOUSE Myof protein OS=Mus musculus GN=Myof PE=2 SV=1	1	22	22	1	19	8	19	8	1	0	13	234.53	2061	5.9162e-60	0.88979	0.975	11.3	4.7	173500000	149500000	100360000	82501000
A1ILG8;Q8BX70;A0A1L1SUY8;A0A1L1SS63;A1ILH3;A1ILG9;A1ILH0;A1ILH1;A0A1L1SSJ3;A1ILH2	A1ILG8;Q8BX70	Vacuolar protein sorting-associated protein 13C	Vps13c	>tr|A1ILG8|A1ILG8_MOUSE Chorein OS=Mus musculus GN=Vps13c PE=2 SV=1;>sp|Q8BX70|VP13C_MOUSE Vacuolar protein sorting-associated protein 13C OS=Mus musculus GN=Vps13c PE=1 SV=2	10	21	21	21	18	8	18	8	18	8	7.1	420.08	3748	2.6799e-43	0.91528	0.99253	6	3	87567000	75667000	44473000	38303000
Q6P5E4;Q8BWM7;G3UZU8;B0LAE5;G3UY73;E9Q4X2;G3UYG7;G3UXP5	Q6P5E4	UDP-glucose:glycoprotein glucosyltransferase 1	Uggt1	>sp|Q6P5E4|UGGG1_MOUSE UDP-glucose:glycoprotein glucosyltransferase 1 OS=Mus musculus GN=Uggt1 PE=1 SV=4	8	19	19	19	18	8	18	8	18	8	16.9	176.43	1551	1.0977e-56	0.96142	0.89802	16.4	7.6	253820000	223060000	141300000	83281000
A0A0R4J0I9;Q91ZX7;Q3U454;Q3U5J2;Q811K6;Q8C4T5	A0A0R4J0I9;Q91ZX7;Q3U454	Prolow-density lipoprotein receptor-related protein 1;Low-density lipoprotein receptor-related protein 1 85 kDa subunit;Low-density lipoprotein receptor-related protein 1 515 kDa subunit;Low-density lipoprotein receptor-related protein 1 intracellular domain	Lrp1	>tr|A0A0R4J0I9|A0A0R4J0I9_MOUSE Low density lipoprotein receptor-related protein 1 OS=Mus musculus GN=Lrp1 PE=1 SV=1;>sp|Q91ZX7|LRP1_MOUSE Prolow-density lipoprotein receptor-related protein 1 OS=Mus musculus GN=Lrp1 PE=1 SV=1;>tr|Q3U454|Q3U454_MOUSE Putat	6	22	22	22	17	8	17	8	17	8	5.4	504.77	4545	3.147e-60	0.99345	0.92151	4	2.2	190910000	157640000	79227000	57418000
E9QNN1;A0A087WPL5;O70133;Q3UR42;A0A0R4J2C3;Q3TF92;Q05BR6;A0A087WRT3	E9QNN1;A0A087WPL5;O70133;Q3UR42	ATP-dependent RNA helicase A	Dhx9	>tr|E9QNN1|E9QNN1_MOUSE ATP-dependent RNA helicase A OS=Mus musculus GN=Dhx9 PE=1 SV=1;>tr|A0A087WPL5|A0A087WPL5_MOUSE ATP-dependent RNA helicase A OS=Mus musculus GN=Dhx9 PE=1 SV=1;>sp|O70133|DHX9_MOUSE ATP-dependent RNA helicase A OS=Mus musculus GN=Dhx9	8	16	16	16	14	8	14	8	14	8	13.9	149.69	1384	5.9018e-51	1.0432	1.0786	12.2	7.1	191870000	196290000	81881000	87592000
H3BJB6	H3BJB6		Cct8	>tr|H3BJB6|H3BJB6_MOUSE T-complex protein 1 subunit theta (Fragment) OS=Mus musculus GN=Cct8 PE=1 SV=1	1	14	1	1	14	8	1	0	1	0	61.9	25.816	239	4.2133e-48			61.9	37.7	0	12168000	0	0
Q8CC13;O35643;Q5SVG4;Q5SVG5;Q3TVN4;Q3U1K9;Q6NXY3;H3BJ06	Q8CC13;O35643;Q5SVG4;Q5SVG5;Q3TVN4;Q3U1K9	AP-1 complex subunit beta-1	Ap1b1	>tr|Q8CC13|Q8CC13_MOUSE AP complex subunit beta OS=Mus musculus GN=Ap1b1 PE=2 SV=1;>sp|O35643|AP1B1_MOUSE AP-1 complex subunit beta-1 OS=Mus musculus GN=Ap1b1 PE=1 SV=2;>tr|Q5SVG4|Q5SVG4_MOUSE AP complex subunit beta OS=Mus musculus GN=Ap1b1 PE=1 SV=1;>tr|	8	16	7	7	14	8	5	2	5	2	19.5	105	953	1.6064e-56	0.92214	0.9157	16.2	10.1	86118000	66714000	8029000	6634600
P26443;Q3TSQ7;F7CFA5	P26443;Q3TSQ7	Glutamate dehydrogenase 1, mitochondrial	Glud1	>sp|P26443|DHE3_MOUSE Glutamate dehydrogenase 1, mitochondrial OS=Mus musculus GN=Glud1 PE=1 SV=1;>tr|Q3TSQ7|Q3TSQ7_MOUSE Putative uncharacterized protein (Fragment) OS=Mus musculus GN=Glud1 PE=2 SV=1	3	14	14	14	14	8	14	8	14	8	31.5	61.336	558	6.8517e-77	0.95126	1.0214	31.5	19.9	528650000	421220000	754940000	694060000
Q99P72;Q8BHF5;Q8K3G7;Q8BH78;Q78NS1	Q99P72;Q8BHF5;Q8K3G7;Q8BH78	Reticulon-4	Rtn4	>sp|Q99P72|RTN4_MOUSE Reticulon-4 OS=Mus musculus GN=Rtn4 PE=1 SV=2;>tr|Q8BHF5|Q8BHF5_MOUSE Reticulon OS=Mus musculus GN=Rtn4 PE=1 SV=1;>tr|Q8K3G7|Q8K3G7_MOUSE Reticulon OS=Mus musculus GN=Rtn4 PE=2 SV=1;>tr|Q8BH78|Q8BH78_MOUSE Reticulon OS=Mus musculus GN	5	14	14	14	14	8	14	8	14	8	18.2	126.61	1162	5.0519e-236	1.0405	0.9689	18.2	10.3	681290000	478100000	816580000	651230000
Q9JIF7	Q9JIF7	Coatomer subunit beta	Copb1	>sp|Q9JIF7|COPB_MOUSE Coatomer subunit beta OS=Mus musculus GN=Copb1 PE=1 SV=1	1	16	16	16	14	8	14	8	14	8	22.4	107.06	953	2.0772e-83	0.93677	0.88245	19.8	12.4	345110000	819350000	68621000	58463000
B1AU75;Q99MD9;B1AU76;Q3TTH5	B1AU75;Q99MD9;B1AU76	Nuclear autoantigenic sperm protein	Nasp	>tr|B1AU75|B1AU75_MOUSE Nuclear autoantigenic sperm protein OS=Mus musculus GN=Nasp PE=1 SV=1;>sp|Q99MD9|NASP_MOUSE Nuclear autoantigenic sperm protein OS=Mus musculus GN=Nasp PE=1 SV=2;>tr|B1AU76|B1AU76_MOUSE Nuclear autoantigenic sperm protein OS=Mus mus	4	17	17	17	13	8	13	8	13	8	23.7	84.012	773	8.9331e-73	0.98511	1.0316	20.2	13.3	319400000	285550000	150340000	130940000
P14685;Q8BK46;Q3U5M8;Q3ULJ5;F7B7L8	P14685;Q8BK46;Q3U5M8;Q3ULJ5	26S proteasome non-ATPase regulatory subunit 3	Psmd3	>sp|P14685|PSMD3_MOUSE 26S proteasome non-ATPase regulatory subunit 3 OS=Mus musculus GN=Psmd3 PE=1 SV=3;>tr|Q8BK46|Q8BK46_MOUSE Putative uncharacterized protein OS=Mus musculus GN=Psmd3 PE=2 SV=1;>tr|Q3U5M8|Q3U5M8_MOUSE Putative uncharacterized protein OS	5	15	15	15	13	8	13	8	13	8	29.2	60.718	530	1.4086e-171	1.0223	0.90973	25.5	18.9	382310000	355840000	155690000	133700000
P97311;Q3UC10;Q542I2;Q3ULG5;Q8C5L1	P97311;Q3UC10;Q542I2;Q3ULG5;Q8C5L1	DNA replication licensing factor MCM6	Mcm6	>sp|P97311|MCM6_MOUSE DNA replication licensing factor MCM6 OS=Mus musculus GN=Mcm6 PE=1 SV=1;>tr|Q3UC10|Q3UC10_MOUSE DNA helicase OS=Mus musculus GN=Mcm6 PE=2 SV=1;>tr|Q542I2|Q542I2_MOUSE DNA helicase OS=Mus musculus GN=Mcm6 PE=1 SV=1;>tr|Q3ULG5|Q3ULG5_MO	5	16	16	16	13	8	13	8	13	8	21	92.866	821	3.8556e-48	1.0758	1.1556	17.4	11	160620000	162670000	33917000	34737000
A0A1L1SQ51;B2RY15;E9PUM4;Q71LX4;Q68FD6;Q8CDM9;A0A1L1SRI1;Q8CHG4;Q6PB69;A0A1L1SQP9;Q9CS79;Q3TN69	A0A1L1SQ51;B2RY15;E9PUM4;Q71LX4;Q68FD6;Q8CDM9;A0A1L1SRI1;Q8CHG4;Q6PB69;A0A1L1SQP9;Q9CS79	Talin-2	Tln2	>tr|A0A1L1SQ51|A0A1L1SQ51_MOUSE Talin-2 OS=Mus musculus GN=Tln2 PE=1 SV=1;>tr|B2RY15|B2RY15_MOUSE Tln2 protein OS=Mus musculus GN=Tln2 PE=2 SV=1;>tr|E9PUM4|E9PUM4_MOUSE Talin-2 OS=Mus musculus GN=Tln2 PE=1 SV=1;>sp|Q71LX4|TLN2_MOUSE Talin-2 OS=Mus musculus	12	16	2	2	12	8	0	2	0	2	5.6	271.92	2544	8.6092e-51		1.0191	4.4	2.9	0	0	332850000	294060000
E9Q5C9	E9Q5C9		Nolc1	>sp|E9Q5C9|NOLC1_MOUSE Nucleolar and coiled-body phosphoprotein 1 OS=Mus musculus GN=Nolc1 PE=2 SV=1	1	13	13	13	12	8	12	8	12	8	19.8	73.697	702	3.5875e-38	1.0059	0.95681	18.8	12.5	306700000	245650000	175890000	152160000
Q570Z8;Q3TD51;Q7M6Y3;A0A140LHQ8;A0A1L1SUR7;A0A140LHG9;Q8BQA2;A0A087WSI9	Q570Z8;Q3TD51;Q7M6Y3;A0A140LHQ8	Phosphatidylinositol-binding clathrin assembly protein	Picalm	>tr|Q570Z8|Q570Z8_MOUSE MKIAA4114 protein (Fragment) OS=Mus musculus GN=Picalm PE=2 SV=1;>tr|Q3TD51|Q3TD51_MOUSE Putative uncharacterized protein OS=Mus musculus GN=Picalm PE=2 SV=1;>sp|Q7M6Y3|PICAL_MOUSE Phosphatidylinositol-binding clathrin assembly prot	8	13	13	10	12	8	12	8	10	5	24.8	72.926	674	7.1267e-149	0.95431	0.97729	23.7	17.1	275190000	203370000	109670000	81223000
Q8CIJ3;Q8JZQ9	Q8CIJ3;Q8JZQ9	Eukaryotic translation initiation factor 3 subunit B	Eif3b	>tr|Q8CIJ3|Q8CIJ3_MOUSE Eukaryotic translation initiation factor 3 subunit B OS=Mus musculus GN=Eif3b PE=2 SV=1;>sp|Q8JZQ9|EIF3B_MOUSE Eukaryotic translation initiation factor 3 subunit B OS=Mus musculus GN=Eif3b PE=1 SV=1	2	17	17	17	12	8	12	8	12	8	22.6	108.98	970	5.7925e-89	1.0254	1.1025	15.5	10.1	258810000	226150000	78972000	68159000
B2RRH9;Q3THK7	B2RRH9;Q3THK7	GMP synthase [glutamine-hydrolyzing]	Gmps	>tr|B2RRH9|B2RRH9_MOUSE Guanine monphosphate synthetase OS=Mus musculus GN=Gmps PE=1 SV=1;>sp|Q3THK7|GUAA_MOUSE GMP synthase [glutamine-hydrolyzing] OS=Mus musculus GN=Gmps PE=1 SV=2	2	13	13	13	11	8	11	8	11	8	21.4	76.723	693	4.2103e-91	0.99665	0.91717	18.2	12.8	232750000	194870000	106040000	83671000
B2RT97;Q9WVJ2;E9Q5I9;E9Q0U1;F6ZQQ3;E9PY93;F6PXS6	B2RT97;Q9WVJ2;E9Q5I9;E9Q0U1	26S proteasome non-ATPase regulatory subunit 13	Psmd13	>tr|B2RT97|B2RT97_MOUSE Proteasome (Prosome, macropain) 26S subunit, non-ATPase, 13 OS=Mus musculus GN=Psmd13 PE=1 SV=1;>sp|Q9WVJ2|PSD13_MOUSE 26S proteasome non-ATPase regulatory subunit 13 OS=Mus musculus GN=Psmd13 PE=1 SV=1;>tr|E9Q5I9|E9Q5I9_MOUSE 26S p	7	13	13	13	11	8	11	8	11	8	39.1	42.809	376	5.1116e-62	1.0249	1.062	31.6	24.7	278150000	264750000	393950000	341680000
Q54AJ5;Q61490;E9Q3Q6;E9Q4G8;F6QH25;Q5MPX5	Q54AJ5;Q61490;E9Q3Q6;E9Q4G8;F6QH25	CD166 antigen	Alcam	>tr|Q54AJ5|Q54AJ5_MOUSE MuSC OS=Mus musculus GN=Alcam PE=1 SV=1;>sp|Q61490|CD166_MOUSE CD166 antigen OS=Mus musculus GN=Alcam PE=1 SV=3;>tr|E9Q3Q6|E9Q3Q6_MOUSE CD166 antigen OS=Mus musculus GN=Alcam PE=1 SV=1;>tr|E9Q4G8|E9Q4G8_MOUSE CD166 antigen OS=Mus mu	6	13	13	13	11	8	11	8	11	8	29.8	65.091	583	8.5324e-51	0.91581	0.87759	26.2	20.2	280250000	206770000	126490000	97899000
F8VQC1;E9Q740;A0JLN1;Q3UZL8;Q3UU23;Q9CS54	F8VQC1;E9Q740;A0JLN1;Q3UZL8;Q3UU23		Srp72	>tr|F8VQC1|F8VQC1_MOUSE Signal recognition particle subunit SRP72 OS=Mus musculus GN=Srp72 PE=1 SV=1;>tr|E9Q740|E9Q740_MOUSE Signal recognition particle subunit SRP72 OS=Mus musculus GN=Srp72 PE=1 SV=1;>tr|A0JLN1|A0JLN1_MOUSE Srp72 protein (Fragment) OS=Mu	6	14	14	2	11	8	11	8	2	2	23.2	74.656	671	7.9997e-152	0.93962	1.1381	18.9	12.8	225040000	190870000	114730000	131560000
Q3UE92;S4R1I3;Q3UKF5;Q6P1B1;Q3TL27;Q8BKH1;Q8VDK8;Q8BV43;S4R228	Q3UE92;S4R1I3;Q3UKF5;Q6P1B1;Q3TL27;Q8BKH1;Q8VDK8;Q8BV43	Xaa-Pro aminopeptidase 1	Xpnpep1	>tr|Q3UE92|Q3UE92_MOUSE Putative uncharacterized protein OS=Mus musculus GN=Xpnpep1 PE=1 SV=1;>tr|S4R1I3|S4R1I3_MOUSE Xaa-Pro aminopeptidase 1 OS=Mus musculus GN=Xpnpep1 PE=1 SV=1;>tr|Q3UKF5|Q3UKF5_MOUSE Putative uncharacterized protein OS=Mus musculus GN=	9	14	14	14	11	8	11	8	11	8	30	74.559	666	7.0887e-40	0.89936	1.0439	25.1	17.9	242900000	185130000	119390000	99801000
Q3UJW9;Q540D7;Q9JII6;Q80XJ7;B1AXW3;Q810X5	Q3UJW9;Q540D7;Q9JII6;Q80XJ7;B1AXW3	Alcohol dehydrogenase [NADP(+)]	Akr1a4;Akr1a1	>tr|Q3UJW9|Q3UJW9_MOUSE Putative uncharacterized protein OS=Mus musculus GN=Akr1a1 PE=2 SV=1;>tr|Q540D7|Q540D7_MOUSE Aldehyde reductase OS=Mus musculus GN=Akr1a1 PE=1 SV=1;>sp|Q9JII6|AK1A1_MOUSE Alcohol dehydrogenase [NADP(+)] OS=Mus musculus GN=Akr1a1 PE=	6	13	13	13	11	8	11	8	11	8	43.1	36.615	325	2.0716e-161	0.96104	0.88692	38.5	28.6	569750000	453820000	654280000	517040000
Q8CIH5	Q8CIH5	1-phosphatidylinositol 4,5-bisphosphate phosphodiesterase gamma-2	Plcg2	>sp|Q8CIH5|PLCG2_MOUSE 1-phosphatidylinositol 4,5-bisphosphate phosphodiesterase gamma-2 OS=Mus musculus GN=Plcg2 PE=1 SV=1	1	15	15	15	11	8	11	8	11	8	16.8	147.59	1265	3.4449e-34	1.032	0.97303	13.8	7	66502000	61480000	39092000	31362000
Q8R050;Q8CCV1;Q8BPH0;Q3UL02;Q3UZ36;REV__B2RQP1;REV__Q05921;REV__S4UWW3;REV__S4R2R4;REV__Q05DT6;REV__S4R1J5;REV__Q8BIY0;F7CE88	Q8R050;Q8CCV1;Q8BPH0;Q3UL02	Eukaryotic peptide chain release factor GTP-binding subunit ERF3A	Gspt1	>sp|Q8R050|ERF3A_MOUSE Eukaryotic peptide chain release factor GTP-binding subunit ERF3A OS=Mus musculus GN=Gspt1 PE=1 SV=2;>tr|Q8CCV1|Q8CCV1_MOUSE Putative uncharacterized protein OS=Mus musculus GN=Gspt1 PE=2 SV=1;>tr|Q8BPH0|Q8BPH0_MOUSE Putative unchara	13	12	12	8	11	8	11	8	8	6	22.5	68.625	636	6.4883e-52	0.95585	0.93228	21.2	15.1	339650000	290050000	132430000	117550000
Q8VIJ6;Q3TZL2;Q9Z1Q0;Q810V5;Q7TMH7	Q8VIJ6;Q3TZL2	Splicing factor, proline- and glutamine-rich	Sfpq	>sp|Q8VIJ6|SFPQ_MOUSE Splicing factor, proline- and glutamine-rich OS=Mus musculus GN=Sfpq PE=1 SV=1;>tr|Q3TZL2|Q3TZL2_MOUSE Putative uncharacterized protein (Fragment) OS=Mus musculus GN=Sfpq PE=2 SV=1	5	14	14	14	11	8	11	8	11	8	23	75.441	699	1.3718e-98	0.88333	0.89489	15.7	15	441470000	335370000	190880000	172290000
Q99MR6;A0A0G2JDF8;A0A0G2JG65;A0A0G2JDN3;A0A0G2JDF1	Q99MR6;A0A0G2JDF8	Serrate RNA effector molecule homolog	Srrt	>sp|Q99MR6|SRRT_MOUSE Serrate RNA effector molecule homolog OS=Mus musculus GN=Srrt PE=1 SV=1;>tr|A0A0G2JDF8|A0A0G2JDF8_MOUSE Serrate RNA effector molecule homolog (Fragment) OS=Mus musculus GN=Srrt PE=1 SV=1	5	16	16	16	11	8	11	8	11	8	19.9	100.45	875	6.2004e-58	0.9816	1.0021	14.3	8.9	259420000	229110000	142510000	134930000
A0A0R4IZY0;Q8C1A5;Q99LK5	A0A0R4IZY0;Q8C1A5	Thimet oligopeptidase	Thop1	>tr|A0A0R4IZY0|A0A0R4IZY0_MOUSE Thimet oligopeptidase OS=Mus musculus GN=Thop1 PE=1 SV=1;>sp|Q8C1A5|THOP1_MOUSE Thimet oligopeptidase OS=Mus musculus GN=Thop1 PE=1 SV=1	3	13	13	13	10	8	10	8	10	8	20.8	78.026	687	8.3575e-49	1.0039	0.97208	15.7	14	209510000	151400000	74050000	124710000
B2CY77;P14206;A0A1L1SUK3;A0A1L1SRW0	B2CY77;P14206	40S ribosomal protein SA	Rpsa	>tr|B2CY77|B2CY77_MOUSE Laminin receptor (Fragment) OS=Mus musculus GN=Rpsa PE=2 SV=1;>sp|P14206|RSSA_MOUSE 40S ribosomal protein SA OS=Mus musculus GN=Rpsa PE=1 SV=4	4	11	11	11	10	8	10	8	10	8	48.1	32.85	295	2.3538e-233	1.0518	0.97336	39	38.6	453880000	399950000	631300000	532060000
Q9Z2I8;C6EQH3;A0A0N4SWD1	Q9Z2I8;C6EQH3	Succinyl-CoA ligase [GDP-forming] subunit beta, mitochondrial	Suclg2	>sp|Q9Z2I8|SUCB2_MOUSE Succinate--CoA ligase [GDP-forming] subunit beta, mitochondrial OS=Mus musculus GN=Suclg2 PE=1 SV=3;>tr|C6EQH3|C6EQH3_MOUSE Succinate--CoA ligase [GDP-forming] subunit beta, mitochondrial OS=Mus musculus GN=Suclg2 PE=2 SV=1	3	13	13	13	10	8	10	8	10	8	35.1	46.839	433	3.0185e-60	1.0179	0.84604	27.3	24.7	118750000	99206000	186540000	133650000
P43274	P43274	Histone H1.4	Hist1h1e	>sp|P43274|H14_MOUSE Histone H1.4 OS=Mus musculus GN=Hist1h1e PE=1 SV=2	1	10	3	3	10	8	3	3	3	3	32	21.977	219	3.7936e-74	1.1253	1.2132	32	26	462230000	484380000	832140000	893440000
P43277;Q149Z9	P43277;Q149Z9	Histone H1.3	Hist1h1d	>sp|P43277|H13_MOUSE Histone H1.3 OS=Mus musculus GN=Hist1h1d PE=1 SV=2;>tr|Q149Z9|Q149Z9_MOUSE Histone cluster 1, H1d OS=Mus musculus GN=Hist1h1d PE=1 SV=1	2	10	1	0	10	8	1	1	0	0	31.7	22.099	221	2.6656e-138	0.91165	0.93857	31.7	25.8	187870000	167670000	359980000	340860000
P47962;Q58EU6;Q3U850;Q3TKR5;Q3THE1;D3YYV8	P47962;Q58EU6;Q3U850;Q3TKR5;Q3THE1;D3YYV8	60S ribosomal protein L5	Rpl5	>sp|P47962|RL5_MOUSE 60S ribosomal protein L5 OS=Mus musculus GN=Rpl5 PE=1 SV=3;>tr|Q58EU6|Q58EU6_MOUSE MCG13589 OS=Mus musculus GN=Rpl5 PE=1 SV=1;>tr|Q3U850|Q3U850_MOUSE Putative uncharacterized protein OS=Mus musculus GN=Rpl5 PE=2 SV=1;>tr|Q3TKR5|Q3TKR5_	6	11	11	11	10	8	10	8	10	8	39.7	34.4	297	5.1452e-170	0.98175	0.95548	35.7	30.6	974650000	911210000	1176900000	1003500000
P51150;Q4FJQ0;A0A0N4SVG9;A0A0N4SVR6	P51150;Q4FJQ0	Ras-related protein Rab-7a	Rab7a;Rab7	>sp|P51150|RAB7A_MOUSE Ras-related protein Rab-7a OS=Mus musculus GN=Rab7a PE=1 SV=2;>tr|Q4FJQ0|Q4FJQ0_MOUSE MCG130610 OS=Mus musculus GN=Rab7 PE=1 SV=1	4	12	12	12	10	8	10	8	10	8	63.8	23.489	207	4.6919e-180	0.88126	0.90975	57.5	43	404510000	329490000	337410000	269950000
Q8VCT3;E9PYF1;Q8BMH2	Q8VCT3;E9PYF1;Q8BMH2	Aminopeptidase B	Rnpep	>sp|Q8VCT3|AMPB_MOUSE Aminopeptidase B OS=Mus musculus GN=Rnpep PE=1 SV=2;>tr|E9PYF1|E9PYF1_MOUSE Aminopeptidase B OS=Mus musculus GN=Rnpep PE=1 SV=1;>tr|Q8BMH2|Q8BMH2_MOUSE Putative uncharacterized protein OS=Mus musculus GN=Rnpep PE=2 SV=1	3	12	12	12	10	8	10	8	10	8	19.1	72.415	650	2.8415e-29	0.95865	0.87257	15.4	15.7	243950000	191500000	119820000	94650000
Q9Z1G3;Q3TG21;Q9D9Z4	Q9Z1G3;Q3TG21;Q9D9Z4	V-type proton ATPase subunit C 1	Atp6v1c1	>sp|Q9Z1G3|VATC1_MOUSE V-type proton ATPase subunit C 1 OS=Mus musculus GN=Atp6v1c1 PE=1 SV=4;>tr|Q3TG21|Q3TG21_MOUSE V-type proton ATPase subunit C OS=Mus musculus GN=Atp6v1c1 PE=2 SV=1;>tr|Q9D9Z4|Q9D9Z4_MOUSE V-type proton ATPase subunit C OS=Mus musculu	3	11	11	11	10	8	10	8	10	8	25.7	43.887	382	4.0775e-21	0.99455	1.0452	23.6	17	236440000	190270000	401380000	342820000
Q9JIF0;Q80WV6;Q3UIG8;Q80WB1;Q3TPF5;Q8C2D7;A0A171KXD3;A0A140LJ70;A0A140LHS4;A0A140LJF4;Q9CX58;A0A140LHF7;Q6PAK3;A0A140LI33;A0A140LJ68;A0A140LIF7	Q9JIF0;Q80WV6;Q3UIG8;Q80WB1;Q3TPF5;Q8C2D7;A0A171KXD3;A0A140LJ70;A0A140LHS4;A0A140LJF4;Q9CX58;A0A140LHF7	Protein arginine N-methyltransferase 1	Prmt1	>sp|Q9JIF0|ANM1_MOUSE Protein arginine N-methyltransferase 1 OS=Mus musculus GN=Prmt1 PE=1 SV=1;>tr|Q80WV6|Q80WV6_MOUSE Prmt1 protein OS=Mus musculus GN=Prmt1 PE=2 SV=1;>tr|Q3UIG8|Q3UIG8_MOUSE Putative uncharacterized protein OS=Mus musculus GN=Prmt1 PE=1	16	10	10	10	9	8	9	8	9	8	25.6	42.435	371	1.7124e-27	0.88858	0.91343	23.5	22.6	184400000	147970000	340300000	270630000
Q9DB79;P62281;Q3UC02;A0A1B0GRR3;A0A1B0GSE8;Q9D0P6;Q9CW75	Q9DB79;P62281;Q3UC02;A0A1B0GRR3;A0A1B0GSE8;Q9D0P6	40S ribosomal protein S11	Rps11	>tr|Q9DB79|Q9DB79_MOUSE Putative uncharacterized protein OS=Mus musculus GN=Rps11 PE=2 SV=1;>sp|P62281|RS11_MOUSE 40S ribosomal protein S11 OS=Mus musculus GN=Rps11 PE=1 SV=3;>tr|Q3UC02|Q3UC02_MOUSE MCG23457 OS=Mus musculus GN=Rps11 PE=1 SV=1;>tr|A0A1B0GRR	7	9	9	9	9	8	9	8	9	8	37.3	19.415	166	3.2067e-31	1.0136	1.0127	37.3	33.1	863100000	753100000	1562900000	1432400000
G5E924;Q8R081;G3UY38;Q3UMT7;Q9CVU5;Q8BI42;G3UY56;G3UYY3	G5E924;Q8R081;G3UY38;Q3UMT7	Heterogeneous nuclear ribonucleoprotein L	Hnrnpl	>tr|G5E924|G5E924_MOUSE Heterogeneous nuclear ribonucleoprotein L (Fragment) OS=Mus musculus GN=Hnrnpl PE=1 SV=1;>sp|Q8R081|HNRPL_MOUSE Heterogeneous nuclear ribonucleoprotein L OS=Mus musculus GN=Hnrnpl PE=1 SV=2;>tr|G3UY38|G3UY38_MOUSE Heterogeneous nucl	8	12	12	12	9	8	9	8	9	8	28.9	66.821	615	6.2434e-36	0.94564	1.1901	22	20.3	273100000	243330000	127510000	173540000
P70372;Q8BM84;Q3UFF9;Q8BVF8;Q8BW03;Q8BTQ1;Q3TT05	P70372;Q8BM84;Q3UFF9;Q8BVF8;Q8BW03;Q8BTQ1;Q3TT05	ELAV-like protein 1	Elavl1	>sp|P70372|ELAV1_MOUSE ELAV-like protein 1 OS=Mus musculus GN=Elavl1 PE=1 SV=2;>tr|Q8BM84|Q8BM84_MOUSE ELAV-like protein OS=Mus musculus GN=Elavl1 PE=2 SV=1;>tr|Q3UFF9|Q3UFF9_MOUSE ELAV-like protein OS=Mus musculus GN=Elavl1 PE=2 SV=1;>tr|Q8BVF8|Q8BVF8_MOU	7	11	11	11	9	8	9	8	9	8	44.8	36.169	326	3.081e-138	1.0406	1.0732	38.3	35	263840000	221380000	219730000	205770000
Q3TIP8;Q542F1;Q9Z1Q5	Q3TIP8;Q542F1;Q9Z1Q5	Chloride intracellular channel protein 1	Clic1	>tr|Q3TIP8|Q3TIP8_MOUSE Chloride intracellular channel protein OS=Mus musculus GN=Clic1 PE=2 SV=1;>tr|Q542F1|Q542F1_MOUSE Chloride intracellular channel protein OS=Mus musculus GN=Clic1 PE=1 SV=1;>sp|Q9Z1Q5|CLIC1_MOUSE Chloride intracellular channel protei	3	9	9	9	9	8	9	8	9	8	46.1	27.072	241	1.1236e-193	1.0201	0.96666	46.1	42.7	986440000	846970000	1691200000	1514700000
Q8BH80;Q9QY76;Q3TU78;Q3TA54	Q8BH80;Q9QY76;Q3TU78;Q3TA54	Vesicle-associated membrane protein-associated protein B	Vapb	>tr|Q8BH80|Q8BH80_MOUSE Putative uncharacterized protein OS=Mus musculus GN=Vapb PE=1 SV=1;>sp|Q9QY76|VAPB_MOUSE Vesicle-associated membrane protein-associated protein B OS=Mus musculus GN=Vapb PE=1 SV=3;>tr|Q3TU78|Q3TU78_MOUSE Putative uncharacterized pro	4	9	9	8	9	8	9	8	8	7	43.6	26.918	243	2.4342e-38	0.88872	0.94559	43.6	39.9	193380000	140510000	297660000	236540000
J3QNY1;Q0VG47;B2RXM2;Q6PFA7;Q5U3M2;Q58E39;A2AL13	J3QNY1;Q0VG47;B2RXM2;Q6PFA7;Q5U3M2;Q58E39		Hnrnpa3;Gm6793	>tr|J3QNY1|J3QNY1_MOUSE Uncharacterized protein OS=Mus musculus GN=Gm9242 PE=4 SV=1;>tr|Q0VG47|Q0VG47_MOUSE Heterogeneous nuclear ribonucleoprotein A3 OS=Mus musculus GN=Hnrnpa3 PE=2 SV=1;>tr|B2RXM2|B2RXM2_MOUSE EG627828 protein OS=Mus musculus GN=Gm6793 P	7	11	11	2	8	8	8	8	2	1	36.1	37.14	357	4.5661e-67	1.0771	1.1575	25.5	26.9	514620000	448550000	912140000	890080000
CON__P41361;A0A0A6YWH7;A0A0A6YX49;A0A0A6YXS8	CON__P41361			>P41361 SWISS-PROT:P41361 (Bos taurus) Antithrombin-III precursor	4	9	9	7	8	8	8	8	7	6	17.6	52.347	465	3.15e-21	0.32134	0.14892	16.1	15.7	322040000	318020000	601960000	284370000	+
E9QAZ2;Q3U7D2;Q5M8Q0;Q9CZM2;B8JKK2	E9QAZ2;Q3U7D2;Q5M8Q0;Q9CZM2	Ribosomal protein L15;60S ribosomal protein L15	Gm10020;Rpl15	>tr|E9QAZ2|E9QAZ2_MOUSE Ribosomal protein L15 OS=Mus musculus GN=Gm10020 PE=3 SV=1;>tr|Q3U7D2|Q3U7D2_MOUSE Ribosomal protein L15 OS=Mus musculus GN=Rpl15 PE=2 SV=1;>tr|Q5M8Q0|Q5M8Q0_MOUSE Ribosomal protein L15 OS=Mus musculus GN=Rpl15 PE=2 SV=1;>sp|Q9CZM2|	5	11	11	11	8	8	8	8	8	8	42.2	24.077	204	9.7304e-150	0.99388	0.94935	33.8	29.4	249580000	249900000	436690000	386590000
P17710;Q3TJE3;Q3UPC4;Q6GQU1;G3UVV4;Q3UE51;Q3TTB4;D3Z365;D3YYR4	P17710;Q3TJE3;Q3UPC4;Q6GQU1;G3UVV4;Q3UE51;Q3TTB4	Hexokinase-1	Hk1	>sp|P17710|HXK1_MOUSE Hexokinase-1 OS=Mus musculus GN=Hk1 PE=1 SV=3;>tr|Q3TJE3|Q3TJE3_MOUSE Putative uncharacterized protein OS=Mus musculus GN=Hk1 PE=2 SV=1;>tr|Q3UPC4|Q3UPC4_MOUSE Putative uncharacterized protein OS=Mus musculus GN=Hk1 PE=2 SV=1;>tr|Q6GQ	9	11	11	11	8	8	8	8	8	8	13.9	108.3	974	2.3656e-56	1.0916	1.151	10.3	9.7	181250000	191280000	155260000	153520000
O09167;Q9CQM8;Q4VA28;A0A140T8K5	O09167;Q9CQM8;Q4VA28;A0A140T8K5	60S ribosomal protein L21	Rpl21	>sp|O09167|RL21_MOUSE 60S ribosomal protein L21 OS=Mus musculus GN=Rpl21 PE=1 SV=3;>tr|Q9CQM8|Q9CQM8_MOUSE 60S ribosomal protein L21 OS=Mus musculus GN=Rpl21 PE=1 SV=1;>tr|Q4VA28|Q4VA28_MOUSE Ribosomal protein L21 OS=Mus musculus GN=Rpl21 PE=2 SV=1;>tr|A0A	4	8	8	8	8	8	8	8	8	8	38.1	18.562	160	2.6381e-147	1.0254	0.96798	38.1	38.1	491190000	441100000	596760000	525740000
P00493;Q99KF5;Q6TDG6;A0A0H3YJA6	P00493;Q99KF5	Hypoxanthine-guanine phosphoribosyltransferase	Hprt1;Hprt	>sp|P00493|HPRT_MOUSE Hypoxanthine-guanine phosphoribosyltransferase OS=Mus musculus GN=Hprt1 PE=1 SV=3;>tr|Q99KF5|Q99KF5_MOUSE Hypoxanthine guanine phosphoribosyl transferase 1 OS=Mus musculus GN=Hprt PE=2 SV=1	4	9	9	9	8	8	8	8	8	8	49.5	24.57	218	2.9049e-73	1.0021	0.99137	43.1	42.2	228830000	191380000	567980000	497000000
P43276;Q1WWK3	P43276;Q1WWK3	Histone H1.5	Hist1h1b	>sp|P43276|H15_MOUSE Histone H1.5 OS=Mus musculus GN=Hist1h1b PE=1 SV=2;>tr|Q1WWK3|Q1WWK3_MOUSE Hist1h1b protein (Fragment) OS=Mus musculus GN=Hist1h1b PE=2 SV=1	2	9	7	7	8	8	6	7	6	7	29.6	22.576	223	2.626e-46	1.3923	1.6638	29.6	25.6	400590000	496830000	1134000000	1681600000
Q3UK83;Q5EBP8;P49312;Q3TIK8;Q3U7F3;Q3TFB1;B7ZWG9;V9GXF8	Q3UK83;Q5EBP8;P49312;Q3TIK8;Q3U7F3;Q3TFB1	Heterogeneous nuclear ribonucleoprotein A1	Hnrnpa1	>tr|Q3UK83|Q3UK83_MOUSE Putative uncharacterized protein OS=Mus musculus GN=Hnrnpa1 PE=2 SV=1;>tr|Q5EBP8|Q5EBP8_MOUSE Heterogeneous nuclear ribonucleoprotein A1 OS=Mus musculus GN=Hnrnpa1 PE=1 SV=1;>sp|P49312|ROA1_MOUSE Heterogeneous nuclear ribonucleoprot	8	11	10	10	8	8	7	8	7	8	34.9	38.803	373	1.4378e-140	1.0865	1.1143	23.9	26	186750000	203100000	328390000	335730000
P62192;Q542I9	P62192;Q542I9	26S protease regulatory subunit 4	Psmc1	>sp|P62192|PRS4_MOUSE 26S proteasome regulatory subunit 4 OS=Mus musculus GN=Psmc1 PE=1 SV=1;>tr|Q542I9|Q542I9_MOUSE MCG122657 OS=Mus musculus GN=Psmc1 PE=1 SV=1	2	12	12	12	8	8	8	8	8	8	29.5	49.184	440	1.6462e-69	0.98962	0.99334	20.7	22.7	423200000	388580000	210070000	171420000
P63087;Q3U7K1;Q6ZWM8;A0A0G2JGC1;A0A0J9YUU8;A0A0J9YUG2	P63087;Q3U7K1;Q6ZWM8;A0A0G2JGC1	Serine/threonine-protein phosphatase PP1-gamma catalytic subunit;Serine/threonine-protein phosphatase	Ppp1cc	>sp|P63087|PP1G_MOUSE Serine/threonine-protein phosphatase PP1-gamma catalytic subunit OS=Mus musculus GN=Ppp1cc PE=1 SV=1;>tr|Q3U7K1|Q3U7K1_MOUSE Serine/threonine-protein phosphatase OS=Mus musculus PE=2 SV=1;>tr|Q6ZWM8|Q6ZWM8_MOUSE Serine/threonine-prote	6	10	1	1	8	8	1	1	1	1	37.8	36.983	323	1.9387e-172	3.1125	3.721	30.7	31.6	24807000	62056000	36298000	111790000
Q66JS6;Q3UGC7;Q2YDW1;Q66JW9;Q99JK5	Q66JS6;Q3UGC7;Q2YDW1;Q66JW9	Eukaryotic translation initiation factor 3 subunit J	Eif3j	>sp|Q66JS6|EI3JB_MOUSE Eukaryotic translation initiation factor 3 subunit J-B OS=Mus musculus GN=Eif3j2 PE=1 SV=1;>sp|Q3UGC7|EI3JA_MOUSE Eukaryotic translation initiation factor 3 subunit J-A OS=Mus musculus GN=Eif3j1 PE=2 SV=1;>tr|Q2YDW1|Q2YDW1_MOUSE Eif3	5	8	8	8	8	8	8	8	8	8	23.2	29.485	263	1.3736e-20	0.95678	0.92815	23.2	23.2	221040000	176250000	355120000	291510000
Q3U4H0;Q61166;Q2UZW7;Q6PER3;D3Z6G3;A0A0J9YVB9	Q3U4H0;Q61166	Microtubule-associated protein RP/EB family member 1	Mapre1	>tr|Q3U4H0|Q3U4H0_MOUSE Microtubule-associated protein, RP/EB family, member 1 OS=Mus musculus GN=Mapre1 PE=1 SV=1;>sp|Q61166|MARE1_MOUSE Microtubule-associated protein RP/EB family member 1 OS=Mus musculus GN=Mapre1 PE=1 SV=3	6	10	10	10	8	8	8	8	8	8	41	30.016	268	9.6528e-119	1.0683	1.0962	33.6	28	247050000	225300000	516160000	489820000
Q3UJ44;Q99LB4;P24452;Q3TNN6;D3YTL5;D3YU77;D3YZN3;D3Z4K5;D3Z014	Q3UJ44;Q99LB4;P24452;Q3TNN6;D3YTL5;D3YU77;D3YZN3	Macrophage-capping protein	Capg	>tr|Q3UJ44|Q3UJ44_MOUSE Putative uncharacterized protein OS=Mus musculus GN=Capg PE=2 SV=1;>tr|Q99LB4|Q99LB4_MOUSE Capping protein (Actin filament), gelsolin-like OS=Mus musculus GN=Capg PE=1 SV=1;>sp|P24452|CAPG_MOUSE Macrophage-capping protein OS=Mus mus	9	11	11	11	8	8	8	8	8	8	43.8	38.669	349	1.8806e-210	0.97284	1.0074	32.1	34.4	998510000	977270000	1806500000	1589400000
Q8BMA6;A2AAN2;Q8K258;REV__O70145;REV__Q1PCS1	Q8BMA6;A2AAN2;Q8K258	Signal recognition particle 68 kDa protein	Srp68	>sp|Q8BMA6|SRP68_MOUSE Signal recognition particle subunit SRP68 OS=Mus musculus GN=Srp68 PE=1 SV=2;>tr|A2AAN2|A2AAN2_MOUSE Signal recognition particle subunit SRP68 OS=Mus musculus GN=Srp68 PE=1 SV=1;>tr|Q8K258|Q8K258_MOUSE Srp68 protein OS=Mus musculus G	5	12	12	12	8	8	8	8	8	8	18.9	70.573	625	0	0.99604	0.8655	13.1	13.9	209650000	154970000	125910000	101260000
Q99LX0;A2A813;A2A815;A2A816;A2A817;D3K2X3	Q99LX0;A2A813;A2A815;A2A816;A2A817;D3K2X3	Protein DJ-1	Park7	>sp|Q99LX0|PARK7_MOUSE Protein DJ-1 OS=Mus musculus GN=Park7 PE=1 SV=1;>tr|A2A813|A2A813_MOUSE Protein DJ-1 OS=Mus musculus GN=Park7 PE=1 SV=1;>tr|A2A815|A2A815_MOUSE Protein DJ-1 (Fragment) OS=Mus musculus GN=Park7 PE=1 SV=8;>tr|A2A816|A2A816_MOUSE Protei	6	10	10	10	8	8	8	8	8	8	60.3	20.021	189	9.2851e-24	0.97279	0.89107	48.7	49.7	326920000	267400000	412210000	340430000
Q9CXW3;A0A0A6YY29	Q9CXW3;A0A0A6YY29	Calcyclin-binding protein	Cacybp	>sp|Q9CXW3|CYBP_MOUSE Calcyclin-binding protein OS=Mus musculus GN=Cacybp PE=1 SV=1;>tr|A0A0A6YY29|A0A0A6YY29_MOUSE Calcyclin-binding protein (Fragment) OS=Mus musculus GN=Cacybp PE=1 SV=1	2	11	11	11	8	8	8	8	8	8	48	26.51	229	7.1352e-51	1.0085	0.9803	40.6	34.5	275010000	235400000	351500000	287860000
Q9QZD9;Q3T9Y8;A2AE03;Q8BTM6	Q9QZD9;Q3T9Y8;A2AE03	Eukaryotic translation initiation factor 3 subunit I	Eif3i	>sp|Q9QZD9|EIF3I_MOUSE Eukaryotic translation initiation factor 3 subunit I OS=Mus musculus GN=Eif3i PE=1 SV=1;>tr|Q3T9Y8|Q3T9Y8_MOUSE Eukaryotic translation initiation factor 3 subunit I OS=Mus musculus GN=Eif3i PE=2 SV=1;>tr|A2AE03|A2AE03_MOUSE Eukaryoti	4	10	10	10	8	8	8	8	8	8	40.9	36.46	325	2.8031e-84	1.038	0.92089	33.5	28	202030000	175810000	303760000	272820000
Q9QZE5;Q7TNQ1	Q9QZE5	Coatomer subunit gamma-1	Copg1	>sp|Q9QZE5|COPG1_MOUSE Coatomer subunit gamma-1 OS=Mus musculus GN=Copg1 PE=1 SV=1	2	10	10	8	8	8	8	8	7	7	14.5	97.512	874	1.3181e-120	1.022	0.99447	11.3	11.8	133420000	128520000	79916000	71717000
A0A1S6GWH2;Q9Z1N5;Q3TB18;G3UXI6	A0A1S6GWH2;Q9Z1N5;Q3TB18;G3UXI6	Spliceosome RNA helicase Ddx39b	Ddx39b;Bat1a	>tr|A0A1S6GWH2|A0A1S6GWH2_MOUSE Uncharacterized protein OS=Mus musculus PE=2 SV=1;>sp|Q9Z1N5|DX39B_MOUSE Spliceosome RNA helicase Ddx39b OS=Mus musculus GN=Ddx39b PE=1 SV=1;>tr|Q3TB18|Q3TB18_MOUSE Putative uncharacterized protein OS=Mus musculus GN=Ddx39b	4	10	10	4	7	8	7	8	3	4	18.2	54.642	483	8.5677e-44	0.93952	0.98183	15.1	14.5	202870000	410790000	323010000	506390000
Q3UZG3;Q5FB19;Q8BG05;A2AL12;Q6P6I7	Q3UZG3;Q5FB19;Q8BG05;A2AL12;Q6P6I7	Heterogeneous nuclear ribonucleoprotein A3	Hnrnpa3	>tr|Q3UZG3|Q3UZG3_MOUSE Putative uncharacterized protein OS=Mus musculus GN=Hnrnpa3 PE=2 SV=1;>tr|Q5FB19|Q5FB19_MOUSE Heterogeneous nuclear ribonucleoprotein A3 OS=Mus musculus GN=Hnrnpa3 PE=2 SV=1;>sp|Q8BG05|ROA3_MOUSE Heterogeneous nuclear ribonucleoprot	5	10	1	1	7	8	1	1	1	1	34.3	39.751	379	2.1557e-64			24.3	27.2	0	0	0	0
Q3TG52;Q3U367;Q3V1N7;A7VL18;Q3THE7;Q3TMT4;Q3UDG0;Q9JLJ2;Q9CRH9	Q3TG52;Q3U367;Q3V1N7;A7VL18;Q3THE7;Q3TMT4;Q3UDG0;Q9JLJ2	4-trimethylaminobutyraldehyde dehydrogenase	Aldh9a1	>tr|Q3TG52|Q3TG52_MOUSE Putative uncharacterized protein OS=Mus musculus GN=Aldh9a1 PE=2 SV=1;>tr|Q3U367|Q3U367_MOUSE 4-trimethylaminobutyraldehyde dehydrogenase OS=Mus musculus GN=Aldh9a1 PE=1 SV=1;>tr|Q3V1N7|Q3V1N7_MOUSE Putative uncharacterized protein	9	9	9	9	7	8	7	8	7	8	21	55.873	518	2.4963e-150	0.99993	0.9756	17.2	18.3	193550000	167760000	349460000	308730000
O08807;B1AZS9;Q9D634	O08807;B1AZS9	Peroxiredoxin-4	Prdx4	>sp|O08807|PRDX4_MOUSE Peroxiredoxin-4 OS=Mus musculus GN=Prdx4 PE=1 SV=1;>tr|B1AZS9|B1AZS9_MOUSE Peroxiredoxin-4 (Fragment) OS=Mus musculus GN=Prdx4 PE=1 SV=1	3	10	8	8	7	8	6	6	6	6	42.7	31.052	274	1.3398e-125	0.93625	0.8484	38.7	33.9	254780000	222920000	412520000	343060000
O70251;A0A087WS46;G3UZ47;G3UX43;M0QWH8;M0QWK5	O70251;A0A087WS46	Elongation factor 1-beta	Eef1b	>sp|O70251|EF1B_MOUSE Elongation factor 1-beta OS=Mus musculus GN=Eef1b PE=1 SV=5;>tr|A0A087WS46|A0A087WS46_MOUSE Eukaryotic translation elongation factor 1 beta 2 OS=Mus musculus GN=Eef1b2 PE=1 SV=1	6	8	6	6	7	8	6	6	6	6	40.9	24.693	225	1.326e-222	0.96097	0.92401	40.4	40.9	739590000	615830000	1359900000	1125600000
P08752;B2RSH2;Q8JZT4;P18872;Q543S2;A0A0A6YWA9;Q922Y6;Q66L47;Q3TY78;Q8CGK7;A2AE33;B2RVZ3;P50149;Q3V3I2;P20612;Q9D7B3;A2AE32;Q8BHK8;D3Z2M7;Q9WUC0;Q8C040;A2AE31;A2A610;Q9JJ21;Q61018	P08752;B2RSH2;Q8JZT4	Guanine nucleotide-binding protein G(i) subunit alpha-2;Guanine nucleotide-binding protein G(i) subunit alpha-1	Gnai2;Gnai1	>sp|P08752|GNAI2_MOUSE Guanine nucleotide-binding protein G(i) subunit alpha-2 OS=Mus musculus GN=Gnai2 PE=1 SV=5;>sp|B2RSH2|GNAI1_MOUSE Guanine nucleotide-binding protein G(i) subunit alpha-1 OS=Mus musculus GN=Gnai1 PE=1 SV=1;>tr|Q8JZT4|Q8JZT4_MOUSE Gnai	25	9	9	6	7	8	7	8	4	5	31	40.489	355	9.1329e-40	0.99721	0.93699	24.8	27	324680000	285080000	506930000	431840000
P63325;Q5M9K7;Q3U9P0;Q3UW83	P63325;Q5M9K7;Q3U9P0;Q3UW83	40S ribosomal protein S10	Rps10	>sp|P63325|RS10_MOUSE 40S ribosomal protein S10 OS=Mus musculus GN=Rps10 PE=1 SV=1;>tr|Q5M9K7|Q5M9K7_MOUSE MCG21688 OS=Mus musculus GN=Rps10 PE=1 SV=1;>tr|Q3U9P0|Q3U9P0_MOUSE Putative uncharacterized protein OS=Mus musculus GN=Rps10 PE=2 SV=1;>tr|Q3UW83|Q3	4	10	10	10	7	8	7	8	7	8	49.7	18.916	165	1.4205e-45	0.97701	0.94383	33.3	44.2	646250000	536630000	917430000	759110000
Q3TQP7;Q8QZT1	Q3TQP7;Q8QZT1	Acetyl-CoA acetyltransferase, mitochondrial	Acat1	>tr|Q3TQP7|Q3TQP7_MOUSE Putative uncharacterized protein OS=Mus musculus GN=Acat1 PE=2 SV=1;>sp|Q8QZT1|THIL_MOUSE Acetyl-CoA acetyltransferase, mitochondrial OS=Mus musculus GN=Acat1 PE=1 SV=1	2	12	12	12	7	8	7	8	7	8	32.1	44.802	424	1.583e-144	0.87838	0.91167	21.2	21.5	290270000	243630000	313380000	269820000
Q3U9U5;Q61335	Q3U9U5;Q61335	B-cell receptor-associated protein 31	Bcap31	>tr|Q3U9U5|Q3U9U5_MOUSE Putative uncharacterized protein OS=Mus musculus GN=Bcap31 PE=2 SV=1;>sp|Q61335|BAP31_MOUSE B-cell receptor-associated protein 31 OS=Mus musculus GN=Bcap31 PE=1 SV=4	2	9	9	9	7	8	7	8	7	8	35.5	27.986	245	4.1399e-89	1.0155	1.0227	32.7	35.1	249150000	220560000	538670000	484270000
Q9CQ65	Q9CQ65	S-methyl-5-thioadenosine phosphorylase	Mtap	>sp|Q9CQ65|MTAP_MOUSE S-methyl-5-thioadenosine phosphorylase OS=Mus musculus GN=Mtap PE=1 SV=1	1	8	8	8	7	8	7	8	7	8	36.4	31.062	283	1.6641e-46	0.98394	1.0299	30.4	36.4	78362000	69378000	123880000	104410000
Q9D4E6	Q9D4E6		Pabpc6	>tr|Q9D4E6|Q9D4E6_MOUSE Polyadenylate-binding protein OS=Mus musculus GN=Pabpc6 PE=1 SV=1	1	10	1	1	7	8	1	0	1	0	13.7	71.001	643	1.6305e-102			9.8	11.2	0	0	0	0
A0A0N4SVP8;E9PV04;Q91VC3;A2AFK7;A0A0N4SVM5	A0A0N4SVP8;E9PV04;Q91VC3;A2AFK7;A0A0N4SVM5	Eukaryotic initiation factor 4A-III	Gm5576;Eif4a3	>tr|A0A0N4SVP8|A0A0N4SVP8_MOUSE Predicted pseudogene 5580 OS=Mus musculus GN=Gm5580 PE=3 SV=1;>tr|E9PV04|E9PV04_MOUSE Uncharacterized protein OS=Mus musculus GN=Gm8994 PE=3 SV=2;>sp|Q91VC3|IF4A3_MOUSE Eukaryotic initiation factor 4A-III OS=Mus musculus GN=	5	9	6	6	6	8	3	5	3	5	17.5	46.959	411	1.4979e-34	0.91299	1.0289	12.9	13.9	87040000	55935000	227500000	160000000
CON__Q9TTE1;CON__A2I7N1;CON__A2I7N0	CON__Q9TTE1;CON__A2I7N1;CON__A2I7N0			>Q9TTE1 SWISS-PROT:Q9TTE1 (Bos taurus) Endopin-1 precursor;>A2I7N1 TREMBL:A2I7N1 (Bos taurus) SERPINA3-5;>A2I7N0 TREMBL:A2I7N0;Q28922;Q3ZEJ6 (Bos taurus) SERPINA3-4	3	8	8	7	6	8	6	8	5	7	17.8	46.203	411	6.5861e-28	0.078349	0.16362	15.6	17.8	180380000	29496000	286950000	25295000	+
E9PZ00;Q3UE29;J3QPG5;Q3UFE8;Q61207;B2RUD7;K3W4L3;Q3TIT5;Q3TWE9;Q3TWF9;Q3TWL8;Q3TXP9;Q3U825;Q3U897;Q3U8C4;Q8BFQ1;Q3TXJ0;Q3UAS4;Q3TWM9;Q3TKB2;Q3TKK3;Q3U5W2;Q3TID4	E9PZ00;Q3UE29;J3QPG5;Q3UFE8;Q61207;B2RUD7;K3W4L3;Q3TIT5;Q3TWE9;Q3TWF9;Q3TWL8;Q3TXP9;Q3U825;Q3U897;Q3U8C4;Q8BFQ1;Q3TXJ0;Q3UAS4;Q3TWM9;Q3TKB2;Q3TKK3;Q3U5W2;Q3TID4	Sulfated glycoprotein 1	Psap	>tr|E9PZ00|E9PZ00_MOUSE Prosaposin OS=Mus musculus GN=Psap PE=1 SV=1;>tr|Q3UE29|Q3UE29_MOUSE Putative uncharacterized protein OS=Mus musculus GN=Psap PE=2 SV=1;>tr|J3QPG5|J3QPG5_MOUSE Prosaposin OS=Mus musculus GN=Psap PE=1 SV=1;>tr|Q3UFE8|Q3UFE8_MOUSE Pro	23	9	9	9	6	8	6	8	6	8	19.2	60.672	551	4.4635e-27	0.98478	0.92884	11.6	17.4	172200000	137700000	332520000	261070000
Q3UD32;Q8BSZ5;F6WR04;O70370;Q3UBR4;Q99M14;Q3U5K1	Q3UD32;Q8BSZ5;F6WR04;O70370;Q3UBR4;Q99M14;Q3U5K1	Cathepsin S	Ctss	>tr|Q3UD32|Q3UD32_MOUSE Putative uncharacterized protein OS=Mus musculus GN=Ctss PE=2 SV=1;>tr|Q8BSZ5|Q8BSZ5_MOUSE Cathepsin S OS=Mus musculus GN=Ctss PE=2 SV=1;>tr|F6WR04|F6WR04_MOUSE Cathepsin S OS=Mus musculus GN=Ctss PE=1 SV=1;>sp|O70370|CATS_MOUSE Cat	7	9	9	9	6	8	6	8	6	8	35.6	38.863	343	1.5889e-86	0.92876	0.97862	28.3	31.5	221060000	173660000	504710000	451320000
F7AEH4;Q6ZWZ6;A0A1W2P7A1;P63323	F7AEH4;Q6ZWZ6;A0A1W2P7A1;P63323	40S ribosomal protein S12	Rps12	>tr|F7AEH4|F7AEH4_MOUSE 40S ribosomal protein S12 OS=Mus musculus GN=Rps12 PE=1 SV=1;>tr|Q6ZWZ6|Q6ZWZ6_MOUSE 40S ribosomal protein S12 OS=Mus musculus GN=Rps12 PE=1 SV=1;>tr|A0A1W2P7A1|A0A1W2P7A1_MOUSE 40S ribosomal protein S12 OS=Mus musculus GN=Rps12 PE=	4	9	9	9	6	8	6	8	6	8	68.6	15.181	137	7.3917e-99	1.0454	1.0395	38.7	61.3	283860000	278000000	665620000	633640000
G5E902;Q3THU8;Q8VEM8;Q3U995;Q3UB63	G5E902;Q3THU8;Q8VEM8;Q3U995;Q3UB63	Phosphate carrier protein, mitochondrial	Slc25a3	>tr|G5E902|G5E902_MOUSE MCG10343, isoform CRA_b OS=Mus musculus GN=Slc25a3 PE=1 SV=1;>tr|Q3THU8|Q3THU8_MOUSE Putative uncharacterized protein OS=Mus musculus GN=Slc25a3 PE=2 SV=1;>sp|Q8VEM8|MPCP_MOUSE Phosphate carrier protein, mitochondrial OS=Mus musculu	5	10	10	10	6	8	6	8	6	8	28.5	39.736	358	2.5869e-28	0.9729	1.0222	17	21.2	149570000	128920000	230920000	317020000
P28474;Q6P5I3;A0A0G2JGS3;Q3UMM7;Q548K2;Q64437;Q9D748	P28474;Q6P5I3	Alcohol dehydrogenase class-3	Adh5	>sp|P28474|ADHX_MOUSE Alcohol dehydrogenase class-3 OS=Mus musculus GN=Adh5 PE=1 SV=3;>tr|Q6P5I3|Q6P5I3_MOUSE S-(hydroxymethyl)glutathione dehydrogenase OS=Mus musculus GN=Adh5 PE=1 SV=2	7	9	9	9	6	8	6	8	6	8	28.6	39.547	374	1.2679e-24	1.0543	0.85117	21.1	26.5	62477000	58752000	114450000	87676000
P41105;Q5M9J8;Q5M9N5;F6Z0X0	P41105;Q5M9J8;Q5M9N5	60S ribosomal protein L28	Rpl28	>sp|P41105|RL28_MOUSE 60S ribosomal protein L28 OS=Mus musculus GN=Rpl28 PE=1 SV=2;>tr|Q5M9J8|Q5M9J8_MOUSE MCG13936 OS=Mus musculus GN=Rpl28 PE=1 SV=1;>tr|Q5M9N5|Q5M9N5_MOUSE Ribosomal protein L28 OS=Mus musculus GN=Rpl28 PE=2 SV=1	4	8	8	8	6	8	6	8	6	8	46	15.733	137	1.2415e-29	0.991	0.99259	33.6	46	895330000	800480000	1413500000	1264100000
P62242;Q497E9;Q5M9L9;Q3UA25;Q9CQW4;Q3UJU6;Q9CRJ5	P62242;Q497E9;Q5M9L9;Q3UA25;Q9CQW4;Q3UJU6	40S ribosomal protein S8	Rps8	>sp|P62242|RS8_MOUSE 40S ribosomal protein S8 OS=Mus musculus GN=Rps8 PE=1 SV=2;>tr|Q497E9|Q497E9_MOUSE 40S ribosomal protein S8 OS=Mus musculus GN=Rps8 PE=1 SV=1;>tr|Q5M9L9|Q5M9L9_MOUSE 40S ribosomal protein S8 OS=Mus musculus GN=Rps8 PE=2 SV=1;>tr|Q3UA25	7	9	9	9	6	8	6	8	6	8	43.8	24.205	208	6.9481e-83	1.0359	0.98027	27.4	39.9	634590000	721690000	1033700000	1011400000
Q3UNH3;Q3U8R9;Q8CDN6;Q3UBF4	Q3UNH3;Q3U8R9;Q8CDN6;Q3UBF4	Thioredoxin-like protein 1	Txnl1	>tr|Q3UNH3|Q3UNH3_MOUSE Putative uncharacterized protein (Fragment) OS=Mus musculus GN=Txnl1 PE=2 SV=1;>tr|Q3U8R9|Q3U8R9_MOUSE Putative uncharacterized protein OS=Mus musculus GN=Txnl1 PE=2 SV=1;>sp|Q8CDN6|TXNL1_MOUSE Thioredoxin-like protein 1 OS=Mus musc	4	8	8	8	6	8	6	8	6	8	33.6	33.485	301	3.6446e-102	0.95745	0.84557	25.2	33.6	187250000	160300000	382180000	289940000
Q4VAA2;A0A087WNP6;A0A087WRM0;A0A087WS49;F8WGL9	Q4VAA2;A0A087WNP6	Protein CDV3	Cdv3	>sp|Q4VAA2|CDV3_MOUSE Protein CDV3 OS=Mus musculus GN=Cdv3 PE=1 SV=2;>tr|A0A087WNP6|A0A087WNP6_MOUSE Protein CDV3 OS=Mus musculus GN=Cdv3 PE=1 SV=1	5	10	10	10	6	8	6	8	6	8	55.5	29.729	281	6.9279e-63	0.87531	0.86776	40.2	47.7	81187000	67734000	161160000	124060000
A0A0R4J093;Q9DBP5	A0A0R4J093;Q9DBP5	UMP-CMP kinase	Cmpk1	>tr|A0A0R4J093|A0A0R4J093_MOUSE UMP-CMP kinase OS=Mus musculus GN=Cmpk1 PE=1 SV=1;>sp|Q9DBP5|KCY_MOUSE UMP-CMP kinase OS=Mus musculus GN=Cmpk1 PE=1 SV=1	2	9	9	9	6	8	6	8	6	8	45.8	25.714	227	8.9711e-105	1.0015	0.96651	36.6	41.4	113390000	98115000	290830000	270820000
Q9JKB1;Q8BWQ9;B2RTM4;P58321	Q9JKB1;Q8BWQ9	Ubiquitin carboxyl-terminal hydrolase isozyme L3	Uchl3	>sp|Q9JKB1|UCHL3_MOUSE Ubiquitin carboxyl-terminal hydrolase isozyme L3 OS=Mus musculus GN=Uchl3 PE=1 SV=2;>tr|Q8BWQ9|Q8BWQ9_MOUSE Ubiquitin carboxyl-terminal hydrolase OS=Mus musculus GN=Uchl3 PE=2 SV=1	4	9	9	9	6	8	6	8	6	8	51.3	26.151	230	1.6198e-67	0.92105	0.95167	37.8	47.4	159880000	141100000	236650000	220640000
Q3TMX5;Q9CXI5;A8C1V1;Q80ZP8;F6T4L3;F6USD5;F7C1S6	Q3TMX5;Q9CXI5;A8C1V1;Q80ZP8;F6T4L3;F6USD5;F7C1S6	Mesencephalic astrocyte-derived neurotrophic factor	Manf	>tr|Q3TMX5|Q3TMX5_MOUSE Arginine-rich, mutated in early stage tumors, isoform CRA_b OS=Mus musculus GN=Manf PE=1 SV=1;>sp|Q9CXI5|MANF_MOUSE Mesencephalic astrocyte-derived neurotrophic factor OS=Mus musculus GN=Manf PE=1 SV=1;>tr|A8C1V1|A8C1V1_MOUSE Putati	7	9	9	9	5	8	5	8	5	8	34.6	20.388	179	2.3545e-52	0.88875	0.8728	28.5	34.6	99587000	85668000	203080000	157460000
Q8K2T1;D3YU12;G5E8S7	Q8K2T1;D3YU12;G5E8S7	NmrA-like family domain-containing protein 1	Nmral1	>sp|Q8K2T1|NMRL1_MOUSE NmrA-like family domain-containing protein 1 OS=Mus musculus GN=Nmral1 PE=1 SV=1;>tr|D3YU12|D3YU12_MOUSE NmrA-like family domain-containing protein 1 OS=Mus musculus GN=Nmral1 PE=1 SV=1;>tr|G5E8S7|G5E8S7_MOUSE NmrA-like family domain	3	9	9	9	5	8	5	8	5	8	34.3	34.376	309	3.2691e-20	0.93314	0.99736	14.2	30.4	101050000	76943000	126500000	127120000
P09528	P09528	Ferritin heavy chain	Fth1	>sp|P09528|FRIH_MOUSE Ferritin heavy chain OS=Mus musculus GN=Fth1 PE=1 SV=2	1	8	8	8	5	8	5	8	5	8	47.3	21.066	182	1.068e-41	0.87586	0.87794	28	47.3	200130000	159200000	657000000	540490000
P61290;Q4FK54;A2A4J1;A2A4J3;Q99K09	P61290;Q4FK54;A2A4J1;A2A4J3	Proteasome activator complex subunit 3	Psme3	>sp|P61290|PSME3_MOUSE Proteasome activator complex subunit 3 OS=Mus musculus GN=Psme3 PE=1 SV=1;>tr|Q4FK54|Q4FK54_MOUSE Proteaseome (Prosome, macropain) 28 subunit, 3 OS=Mus musculus GN=Psme3 PE=1 SV=1;>tr|A2A4J1|A2A4J1_MOUSE Proteasome activator complex	5	9	9	9	5	8	5	8	5	8	36.6	29.506	254	4.2224e-40	0.99798	1.005	19.3	31.5	90361000	75885000	164820000	143490000
P62754;Q5BLK1;Q3TL53;Q8BT09	P62754;Q5BLK1;Q3TL53;Q8BT09	40S ribosomal protein S6	Rps6	>sp|P62754|RS6_MOUSE 40S ribosomal protein S6 OS=Mus musculus GN=Rps6 PE=1 SV=1;>tr|Q5BLK1|Q5BLK1_MOUSE 40S ribosomal protein S6 OS=Mus musculus GN=Rps6 PE=1 SV=1;>tr|Q3TL53|Q3TL53_MOUSE 40S ribosomal protein S6 OS=Mus musculus PE=2 SV=1;>tr|Q8BT09|Q8BT09_	4	9	9	9	5	8	5	8	5	8	27.7	28.68	249	3.0042e-174	1.0284	1.0168	18.5	24.5	487600000	459120000	1072100000	1010300000
Q3U6P5;Q9Z204;Q8BTF8;A0A1D5RLM5;Q8BJ85;A0A1D5RMF0;A0A1D5RLK6	Q3U6P5;Q9Z204	Heterogeneous nuclear ribonucleoproteins C1/C2	Hnrnpc	>tr|Q3U6P5|Q3U6P5_MOUSE Putative uncharacterized protein OS=Mus musculus GN=Hnrnpc PE=2 SV=1;>sp|Q9Z204|HNRPC_MOUSE Heterogeneous nuclear ribonucleoproteins C1/C2 OS=Mus musculus GN=Hnrnpc PE=1 SV=1	7	9	9	9	5	8	5	8	5	8	19.8	36.905	334	1.2963e-92	0.82258	0.96402	15.6	19.8	101150000	68287000	217910000	174500000
A2AE27;Q9DBT5	A2AE27;Q9DBT5	AMP deaminase 2	Ampd2	>tr|A2AE27|A2AE27_MOUSE AMP deaminase OS=Mus musculus GN=Ampd2 PE=1 SV=1;>sp|Q9DBT5|AMPD2_MOUSE AMP deaminase 2 OS=Mus musculus GN=Ampd2 PE=1 SV=1	2	9	9	9	4	8	4	8	4	8	10.3	94.695	824	3.2619e-13	0.98303	0.94008	5	8.7	66709000	56949000	123490000	100120000
E9PWB2;E9Q3W1;Q3U772;Q8BK63;E9Q4G7;E9Q2U6;H7BXB1;Q6PJ87;Q3U844;Q3TVX1;F6YBC9;Q3USK2;Q9JMK2;Q9QUI3;Q9DC28;Q3UBT6;Q3TYE1;F7A4U8	E9PWB2;E9Q3W1;Q3U772;Q8BK63;E9Q4G7;E9Q2U6;H7BXB1;Q6PJ87;Q3U844;Q3TVX1	Casein kinase I isoform alpha	Csnk1a1	>tr|E9PWB2|E9PWB2_MOUSE Casein kinase I isoform alpha OS=Mus musculus GN=Csnk1a1 PE=1 SV=1;>tr|E9Q3W1|E9Q3W1_MOUSE Casein kinase I isoform alpha OS=Mus musculus GN=Csnk1a1 PE=1 SV=1;>tr|Q3U772|Q3U772_MOUSE Putative uncharacterized protein OS=Mus musculus G	18	8	8	8	4	8	4	8	4	8	22.2	43.402	374	1.0497e-27	1.0087	0.99207	13.1	22.2	34741000	26395000	92576000	80532000
O35226;Q9CY29	O35226;Q9CY29	26S proteasome non-ATPase regulatory subunit 4	Psmd4	>sp|O35226|PSMD4_MOUSE 26S proteasome non-ATPase regulatory subunit 4 OS=Mus musculus GN=Psmd4 PE=1 SV=1;>tr|Q9CY29|Q9CY29_MOUSE Putative uncharacterized protein OS=Mus musculus GN=Psmd4 PE=2 SV=1	2	8	1	1	4	8	0	1	0	1	28.7	40.703	376	9.2067e-17		1.2175	12.5	28.7	0	0	4907600	4728600
P61205;P84078;Q3U344;A2A6T9	P61205;P84078;Q3U344	ADP-ribosylation factor 3;ADP-ribosylation factor 1	Arf3;Arf1	>sp|P61205|ARF3_MOUSE ADP-ribosylation factor 3 OS=Mus musculus GN=Arf3 PE=2 SV=2;>sp|P84078|ARF1_MOUSE ADP-ribosylation factor 1 OS=Mus musculus GN=Arf1 PE=1 SV=2;>tr|Q3U344|Q3U344_MOUSE ADP-ribosylation factor 3 OS=Mus musculus GN=Arf3 PE=2 SV=1	4	8	3	0	4	8	2	3	0	0	54.7	20.601	181	1.7388e-32	0.90696	0.90566	27.6	54.7	76266000	66091000	224660000	202880000
P84084	P84084	ADP-ribosylation factor 5	Arf5	>sp|P84084|ARF5_MOUSE ADP-ribosylation factor 5 OS=Mus musculus GN=Arf5 PE=1 SV=2	1	9	9	3	4	8	4	8	1	2	60.6	20.529	180	8.0583e-23	1.0753	0.99599	25	55	173270000	226160000	323340000	380500000
Q3TXT7;Q3UXP2;Q9WTM5;A0A1B0GRW3;A0A1B0GSR4;A0A1B0GT54;A0A1B0GR89	Q3TXT7;Q3UXP2;Q9WTM5;A0A1B0GRW3;A0A1B0GSR4;A0A1B0GT54	RuvB-like 2	Ruvbl2	>tr|Q3TXT7|Q3TXT7_MOUSE RuvB-like helicase OS=Mus musculus GN=Ruvbl2 PE=1 SV=1;>tr|Q3UXP2|Q3UXP2_MOUSE RuvB-like helicase OS=Mus musculus GN=Ruvbl2 PE=2 SV=1;>sp|Q9WTM5|RUVB2_MOUSE RuvB-like 2 OS=Mus musculus GN=Ruvbl2 PE=1 SV=3;>tr|A0A1B0GRW3|A0A1B0GRW3_M	7	8	8	8	4	8	4	8	4	8	22.9	51.112	463	1.7361e-24	0.9726	1.0228	12.3	22.9	117440000	88963000	313620000	475470000
Q52L50;Q99JI6;A0A1W2P777	Q52L50;Q99JI6	Ras-related protein Rap-1b	Rap1b	>tr|Q52L50|Q52L50_MOUSE Putative uncharacterized protein OS=Mus musculus GN=Rap1b PE=1 SV=1;>sp|Q99JI6|RAP1B_MOUSE Ras-related protein Rap-1b OS=Mus musculus GN=Rap1b PE=1 SV=2	3	8	8	4	4	8	4	8	2	4	46.2	20.825	184	5.3484e-24	0.92536	0.94095	25	46.2	265880000	244830000	443080000	387840000
Q545E6;Q62348	Q545E6;Q62348	Translin	Tsn	>tr|Q545E6|Q545E6_MOUSE Putative uncharacterized protein OS=Mus musculus GN=Tsn PE=1 SV=1;>sp|Q62348|TSN_MOUSE Translin OS=Mus musculus GN=Tsn PE=1 SV=1	2	10	10	10	4	8	4	8	4	8	43	26.201	228	1.6056e-54	1.0178	0.89687	22.4	38.2	90087000	82415000	513470000	206880000
Q9D8C4;D6RFB1	Q9D8C4	Interferon-induced 35 kDa protein homolog	Ifi35	>sp|Q9D8C4|IN35_MOUSE Interferon-induced 35 kDa protein homolog OS=Mus musculus GN=Ifi35 PE=1 SV=3	2	8	8	8	4	8	4	8	4	8	39.5	31.875	286	3.4743e-43	1.0397	1.0259	18.9	39.5	52140000	42730000	128520000	121300000
Q9WUP7;A0A087WP81;A0A087WRL3	Q9WUP7;A0A087WP81;A0A087WRL3	Ubiquitin carboxyl-terminal hydrolase isozyme L5	Uchl5	>sp|Q9WUP7|UCHL5_MOUSE Ubiquitin carboxyl-terminal hydrolase isozyme L5 OS=Mus musculus GN=Uchl5 PE=1 SV=2;>tr|A0A087WP81|A0A087WP81_MOUSE Ubiquitin carboxyl-terminal hydrolase isozyme L5 (Fragment) OS=Mus musculus GN=Uchl5 PE=1 SV=1;>tr|A0A087WRL3|A0A087W	3	8	8	8	4	8	4	8	4	8	29.5	37.616	329	3.7536e-54	1.0355	1.02	14.3	29.5	61992000	49205000	175750000	162500000
Q148Q4;Q58NB6	Q148Q4;Q58NB6	Dehydrogenase/reductase SDR family member 9	Dhrs9	>tr|Q148Q4|Q148Q4_MOUSE Dehydrogenase/reductase (SDR family) member 9 OS=Mus musculus GN=Dhrs9 PE=2 SV=1;>sp|Q58NB6|DHRS9_MOUSE Dehydrogenase/reductase SDR family member 9 OS=Mus musculus GN=Dhrs9 PE=2 SV=2	2	9	9	9	3	8	3	8	3	8	27.9	35.242	319	5.5324e-39	1.5446	0.95784	8.5	24.8	17792000	20697000	77633000	76006000
Q8BSL7	Q8BSL7	ADP-ribosylation factor 2	Arf2	>sp|Q8BSL7|ARF2_MOUSE ADP-ribosylation factor 2 OS=Mus musculus GN=Arf2 PE=1 SV=2	1	8	1	1	3	8	0	1	0	1	54.1	20.746	181	6.9294e-30		1.0716	22.1	54.1	0	0	21207000	20819000
P53996;Q5QJQ9;Q3ULK8;A0A0N4SVS6;Q3U5V2;Q3U935;Q9D548	P53996;Q5QJQ9;Q3ULK8;A0A0N4SVS6;Q3U5V2;Q3U935	Cellular nucleic acid-binding protein	Cnbp	>sp|P53996|CNBP_MOUSE Cellular nucleic acid-binding protein OS=Mus musculus GN=Cnbp PE=1 SV=2;>tr|Q5QJQ9|Q5QJQ9_MOUSE Cellular nucleic acid binding protein OS=Mus musculus GN=Cnbp PE=2 SV=1;>tr|Q3ULK8|Q3ULK8_MOUSE Cellular nucleic acid binding protein, iso	7	8	8	8	2	8	2	8	2	8	41	19.592	178	3.2463e-109	0.92886	1.0732	12.4	41	90345000	79804000	538530000	527490000
Q3T9B4;Q9D8S4;Q3UD20;Q3TAV0;Q78KL9;A0A1L1SS58	Q3T9B4;Q9D8S4;Q3UD20;Q3TAV0;Q78KL9	Oligoribonuclease, mitochondrial	Rexo2	>tr|Q3T9B4|Q3T9B4_MOUSE Putative uncharacterized protein OS=Mus musculus GN=Rexo2 PE=2 SV=1;>sp|Q9D8S4|ORN_MOUSE Oligoribonuclease, mitochondrial OS=Mus musculus GN=Rexo2 PE=1 SV=2;>tr|Q3UD20|Q3UD20_MOUSE Putative uncharacterized protein (Fragment) OS=Mus	6	8	8	8	2	8	2	8	2	8	30	26.666	237	1.4223e-24	1.2668	0.93166	10.1	30	22318000	20528000	238930000	252210000
Q9CQR6;A0A0N4SVL9;A0A0N4SW66;A0A0N4SVE2;Q9CVB2	Q9CQR6;A0A0N4SVL9	Serine/threonine-protein phosphatase 6 catalytic subunit	Ppp6c	>sp|Q9CQR6|PPP6_MOUSE Serine/threonine-protein phosphatase 6 catalytic subunit OS=Mus musculus GN=Ppp6c PE=1 SV=1;>tr|A0A0N4SVL9|A0A0N4SVL9_MOUSE Serine/threonine-protein phosphatase OS=Mus musculus GN=Ppp6c PE=1 SV=1	5	8	8	8	1	8	1	8	1	8	31.1	35.159	305	1.4077e-23	0.67832	0.97108	3	31.1	9006200	5919600	59376000	47273000
Q5DTP7;E9QAS5;Q6PDQ2;E9QAS4;Q99JM0;Q8BM83;Q3U582;Q3UFM8;F6WR45;Q4QQN1;Q3ULG0	Q5DTP7;E9QAS5;Q6PDQ2;E9QAS4;Q99JM0	Chromodomain-helicase-DNA-binding protein 4	Chd4	>tr|Q5DTP7|Q5DTP7_MOUSE MKIAA4075 protein (Fragment) OS=Mus musculus GN=Chd4 PE=2 SV=1;>tr|E9QAS5|E9QAS5_MOUSE Chromodomain-helicase-DNA-binding protein 4 OS=Mus musculus GN=Chd4 PE=1 SV=1;>sp|Q6PDQ2|CHD4_MOUSE Chromodomain-helicase-DNA-binding protein 4 O	11	20	20	16	16	7	16	7	14	5	11.1	220.94	1945	8.0699e-62	0.89365	0.89249	9	3.9	90998000	128460000	59540000	49437000
Q6PHQ9;A3KFU8;A3KFU5;Q91YZ8;Q99LF8;D3Z5M2;Q3UX16;V9GXG3;G5E8X2;A0A0A6YWT2	Q6PHQ9;A3KFU8;A3KFU5;Q91YZ8;Q99LF8;D3Z5M2;Q3UX16		Pabpc4;Gm10110	>tr|Q6PHQ9|Q6PHQ9_MOUSE Polyadenylate-binding protein OS=Mus musculus GN=Pabpc4 PE=1 SV=1;>tr|A3KFU8|A3KFU8_MOUSE Polyadenylate-binding protein OS=Mus musculus GN=Pabpc4 PE=1 SV=1;>tr|A3KFU5|A3KFU5_MOUSE Polyadenylate-binding protein OS=Mus musculus GN=Pab	10	17	11	10	15	7	10	3	9	3	28.5	72.242	660	4.0583e-99	1.0842	1.359	24.8	13.2	175050000	168270000	43191000	44380000
E9PUF7;Q6KAM6;Q61210;F6ZN61;A0A0U1RPN7;A0A0U1RPP2;A0A0U1RPH2;D3YVJ9	E9PUF7;Q6KAM6;Q61210;F6ZN61	Rho guanine nucleotide exchange factor 1	Arhgef1	>tr|E9PUF7|E9PUF7_MOUSE Rho guanine nucleotide exchange factor 1 OS=Mus musculus GN=Arhgef1 PE=1 SV=1;>tr|Q6KAM6|Q6KAM6_MOUSE MFLJ00369 protein (Fragment) OS=Mus musculus GN=Arhgef1 PE=2 SV=1;>sp|Q61210|ARHG1_MOUSE Rho guanine nucleotide exchange factor 1	8	18	18	18	15	7	15	7	15	7	24	108.69	976	1.9835e-92	0.82984	0.9233	18.8	10.5	149630000	128540000	105330000	92791000
P24527	P24527	Leukotriene A-4 hydrolase	Lta4h	>sp|P24527|LKHA4_MOUSE Leukotriene A-4 hydrolase OS=Mus musculus GN=Lta4h PE=1 SV=4	1	16	16	16	15	7	15	7	15	7	32.6	69.05	611	0	0.98101	0.92789	30.9	13.4	324270000	299690000	90194000	92047000
Q8K1X5;Q3TIT3;Q3TUW9;Q80ZZ0;Q9WVK4;Q3TGS1;Q3TCK3;Q3T9A1;Q9QXY6;Q8R0V6	Q8K1X5;Q3TIT3;Q3TUW9;Q80ZZ0;Q9WVK4;Q3TGS1;Q3TCK3;Q3T9A1	EH domain-containing protein 1	Ehd1	>tr|Q8K1X5|Q8K1X5_MOUSE EH-domain containing 1 (Fragment) OS=Mus musculus GN=Ehd1 PE=2 SV=1;>tr|Q3TIT3|Q3TIT3_MOUSE Putative uncharacterized protein OS=Mus musculus GN=Ehd1 PE=2 SV=1;>tr|Q3TUW9|Q3TUW9_MOUSE Putative uncharacterized protein OS=Mus musculus	10	17	17	15	15	7	15	7	13	5	36.7	62.962	556	1.3447e-63	0.98114	0.97353	34.4	13.1	279240000	244170000	110540000	107950000
B7U582;P17156	B7U582;P17156	Heat shock-related 70 kDa protein 2	Hspa2	>tr|B7U582|B7U582_MOUSE Heat shock protein 70-2 OS=Mus musculus PE=3 SV=1;>sp|P17156|HSP72_MOUSE Heat shock-related 70 kDa protein 2 OS=Mus musculus GN=Hspa2 PE=1 SV=2	2	14	3	2	14	7	3	0	2	0	22.6	69.723	633	1.0294e-124	1.1145		22.6	8.5	36747000	36044000	0	0
P24547;Q3U9N8;Q3UAT9;Q3UPJ2;A0A0A6YY72;A0A0A6YXS4;O89058	P24547;Q3U9N8;Q3UAT9;Q3UPJ2;A0A0A6YY72	Inosine-5-monophosphate dehydrogenase 2;Inosine-5-monophosphate dehydrogenase	Impdh2	>sp|P24547|IMDH2_MOUSE Inosine-5-monophosphate dehydrogenase 2 OS=Mus musculus GN=Impdh2 PE=1 SV=2;>tr|Q3U9N8|Q3U9N8_MOUSE Inosine-5-monophosphate dehydrogenase OS=Mus musculus GN=Impdh2 PE=2 SV=1;>tr|Q3UAT9|Q3UAT9_MOUSE Inosine-5-monophosphate dehydrog	7	14	14	13	14	7	14	7	13	7	33.7	55.814	514	1.1864e-151	1.0456	1.1201	33.7	18.5	748920000	727080000	233930000	201360000
Q9Z1Z0	Q9Z1Z0	General vesicular transport factor p115	Uso1	>sp|Q9Z1Z0|USO1_MOUSE General vesicular transport factor p115 OS=Mus musculus GN=Uso1 PE=1 SV=2	1	16	16	16	14	7	14	7	14	7	19.5	106.98	959	2.7929e-79	1.0142	0.97049	17.4	9	246860000	238210000	106250000	78032000
A0A0R4J104;P98078;E9QL31;F6TQN9;Q3TMQ2;Q3TRE6;E9PX84;Q3TRI2;Q3TN55;E0CXT5;Q9DCE6;E0CZ53	A0A0R4J104;P98078;E9QL31;F6TQN9;Q3TMQ2;Q3TRE6;E9PX84;Q3TRI2;Q3TN55	Disabled homolog 2	Dab2	>tr|A0A0R4J104|A0A0R4J104_MOUSE Disabled homolog 2 OS=Mus musculus GN=Dab2 PE=1 SV=1;>sp|P98078|DAB2_MOUSE Disabled homolog 2 OS=Mus musculus GN=Dab2 PE=1 SV=2;>tr|E9QL31|E9QL31_MOUSE Disabled homolog 2 OS=Mus musculus GN=Dab2 PE=1 SV=1;>tr|F6TQN9|F6TQN9_M	12	14	14	14	13	7	13	7	13	7	26.1	82.212	766	7.9579e-35	1.0904	1.2199	24.7	13.7	163440000	146340000	69170000	60460000
P27546;E9PZ43;A0A0G2JDN7;A0A140T8T5;A0A0G2JFH2;A0A0G2JG35;A0A0G2JFT4;A0A0G2JDY5;A0A0G2JFK3;A0A0G2JDU1;Q78TF3;A0A0G2JE57	P27546;E9PZ43;A0A0G2JDN7;A0A140T8T5	Microtubule-associated protein 4;Microtubule-associated protein	Map4;Mtap4	>sp|P27546|MAP4_MOUSE Microtubule-associated protein 4 OS=Mus musculus GN=Map4 PE=1 SV=3;>tr|E9PZ43|E9PZ43_MOUSE Microtubule-associated protein OS=Mus musculus GN=Map4 PE=1 SV=3;>tr|A0A0G2JDN7|A0A0G2JDN7_MOUSE Microtubule-associated protein OS=Mus musculus	12	16	16	16	13	7	13	7	13	7	18.8	117.43	1125	7.5493e-32	0.83752	0.94921	16.4	7.6	100440000	79744000	52560000	44690000
P47856;D3YYD9;Q9Z2Z9;Q3V0X4;D3YYE0	P47856	Glucosamine--fructose-6-phosphate aminotransferase [isomerizing] 1	Gfpt1	>sp|P47856|GFPT1_MOUSE Glutamine--fructose-6-phosphate aminotransferase [isomerizing] 1 OS=Mus musculus GN=Gfpt1 PE=1 SV=3	5	13	13	13	13	7	13	7	13	7	24.5	78.538	697	9.1253e-103	1.1741	0.99267	24.5	15.9	224160000	201930000	61848000	53995000
Q3U4S1;Q9WV80;Q3TI63;Q6NZD2;Q3UDY9;D3YWH1	Q3U4S1;Q9WV80;Q3TI63;Q6NZD2;Q3UDY9	Sorting nexin-1	Snx1	>tr|Q3U4S1|Q3U4S1_MOUSE Putative uncharacterized protein OS=Mus musculus GN=Snx1 PE=2 SV=1;>sp|Q9WV80|SNX1_MOUSE Sorting nexin-1 OS=Mus musculus GN=Snx1 PE=1 SV=1;>tr|Q3TI63|Q3TI63_MOUSE Putative uncharacterized protein OS=Mus musculus GN=Snx1 PE=2 SV=1;>t	6	14	14	12	13	7	13	7	11	6	28.9	59.012	522	5.4543e-138	1.0349	1.0449	27.2	16.3	418860000	378650000	163840000	136380000
Q6P5F9;Q921J0;F6YA11;A2AKT6;Q8BYY5	Q6P5F9	Exportin-1	Xpo1	>sp|Q6P5F9|XPO1_MOUSE Exportin-1 OS=Mus musculus GN=Xpo1 PE=1 SV=1	5	15	15	15	13	7	13	7	13	7	14.5	123.09	1071	4.4741e-28	0.948	1.0261	12.6	7.3	228560000	187990000	43877000	37670000
Q91ZW3;Q3U0F8;Q6PGB8;Q05DE7;F6Z6F4;B2RT32;Q3URV3;Q8BS67	Q91ZW3	SWI/SNF-related matrix-associated actin-dependent regulator of chromatin subfamily A member 5	Smarca5	>sp|Q91ZW3|SMCA5_MOUSE SWI/SNF-related matrix-associated actin-dependent regulator of chromatin subfamily A member 5 OS=Mus musculus GN=Smarca5 PE=1 SV=1	8	16	16	16	13	7	13	7	13	7	15.8	121.63	1051	3.7817e-39	1.0996	1.3982	13.3	6.4	133560000	140060000	67170000	111970000
O08528;E9Q5B5;E9Q9M6	O08528;E9Q5B5	Hexokinase-2	Hk2	>sp|O08528|HXK2_MOUSE Hexokinase-2 OS=Mus musculus GN=Hk2 PE=1 SV=1;>tr|E9Q5B5|E9Q5B5_MOUSE Hexokinase-2 OS=Mus musculus GN=Hk2 PE=1 SV=1	3	13	12	12	12	7	11	7	11	7	18.6	102.53	917	5.171e-65	1.0159	1.0269	17.7	10.4	150330000	122950000	107060000	88715000
P60335	P60335	Poly(rC)-binding protein 1	Pcbp1	>sp|P60335|PCBP1_MOUSE Poly(rC)-binding protein 1 OS=Mus musculus GN=Pcbp1 PE=1 SV=1	1	13	13	8	12	7	12	7	7	4	47.8	37.497	356	1.3796e-72	0.96571	0.96336	41.9	28.1	614730000	521020000	745500000	629460000
P61222;Q3TJM9;Q3UHY8;Q3TIU8;Q6NXX7;Q8C2N8	P61222;Q3TJM9;Q3UHY8;Q3TIU8;Q6NXX7	ATP-binding cassette sub-family E member 1	Abce1	>sp|P61222|ABCE1_MOUSE ATP-binding cassette sub-family E member 1 OS=Mus musculus GN=Abce1 PE=1 SV=1;>tr|Q3TJM9|Q3TJM9_MOUSE Putative uncharacterized protein OS=Mus musculus GN=Abce1 PE=2 SV=1;>tr|Q3UHY8|Q3UHY8_MOUSE ATP-binding cassette, sub-family E (OAB	6	13	13	13	12	7	12	7	12	7	21.7	67.314	599	7.2691e-63	0.96581	0.97979	20.5	14.5	282270000	231800000	82695000	68612000
Q8BJ71;Q3TFC8;A0A1D5RLQ0	Q8BJ71;Q3TFC8;A0A1D5RLQ0	Nuclear pore complex protein Nup93	Nup93	>sp|Q8BJ71|NUP93_MOUSE Nuclear pore complex protein Nup93 OS=Mus musculus GN=Nup93 PE=1 SV=1;>tr|Q3TFC8|Q3TFC8_MOUSE Nuclear pore complex protein Nup93 (Fragment) OS=Mus musculus GN=Nup93 PE=2 SV=1;>tr|A0A1D5RLQ0|A0A1D5RLQ0_MOUSE Nuclear pore complex prote	3	14	14	14	12	7	12	7	12	7	21	93.28	819	8.7085e-29	1.0178	1.0779	18.6	10.9	135390000	118480000	66258000	66337000
Q9Z0X1;B1AU25;Q2QKE3;Q1L6K5	Q9Z0X1;B1AU25;Q2QKE3	Apoptosis-inducing factor 1, mitochondrial	Aifm1	>sp|Q9Z0X1|AIFM1_MOUSE Apoptosis-inducing factor 1, mitochondrial OS=Mus musculus GN=Aifm1 PE=1 SV=1;>tr|B1AU25|B1AU25_MOUSE Apoptosis-inducing factor 1, mitochondrial OS=Mus musculus GN=Aifm1 PE=1 SV=1;>tr|Q2QKE3|Q2QKE3_MOUSE Apoptosis-inducing factor sho	4	13	13	13	11	7	11	7	11	7	22.2	66.765	612	1.0824e-108	1.1271	1.0431	19.6	15.7	304040000	295670000	122020000	107540000
Q6ZQ49;Q3UHK5;Q6PIE5;D3YYN7;Q8VCE0;A0A0G2JGX4;Q6PIC6;Q8R0E8;Q8R3A9;Q8R0B0;Q9WV27;E9QNX7;Q64436;Q91WH7;Q9Z1W8;Q8CGD9	Q6ZQ49;Q3UHK5;Q6PIE5;D3YYN7;Q8VCE0;A0A0G2JGX4;Q6PIC6;Q8R0E8;Q8R3A9;Q8R0B0	Sodium/potassium-transporting ATPase subunit alpha-2;Sodium/potassium-transporting ATPase subunit alpha-3	Atp1a2;Atp1a3	>tr|Q6ZQ49|Q6ZQ49_MOUSE Sodium/potassium-transporting ATPase subunit alpha (Fragment) OS=Mus musculus GN=Atp1a2 PE=2 SV=1;>tr|Q3UHK5|Q3UHK5_MOUSE Sodium/potassium-transporting ATPase subunit alpha OS=Mus musculus GN=Atp1a2 PE=1 SV=1;>sp|Q6PIE5|AT1A2_MOUSE	16	12	1	1	11	7	0	1	0	1	11.8	112.29	1022	6.4256e-133		0.96547	10.8	8.8	0	0	6835000	6114200
Q9QXX4;Q8C140;Q91YK1	Q9QXX4;Q8C140;Q91YK1	Calcium-binding mitochondrial carrier protein Aralar2	Slc25a13	>sp|Q9QXX4|CMC2_MOUSE Calcium-binding mitochondrial carrier protein Aralar2 OS=Mus musculus GN=Slc25a13 PE=1 SV=1;>tr|Q8C140|Q8C140_MOUSE Putative uncharacterized protein OS=Mus musculus GN=Slc25a13 PE=2 SV=1;>tr|Q91YK1|Q91YK1_MOUSE Slc25a13 protein OS=Mus	3	11	10	10	11	7	10	6	10	6	19.5	74.466	676	4.3499e-26	0.92023	0.87798	19.5	13.2	185560000	157750000	55078000	53465000
Q61990;B2M1R7;Q3TT81;Q3TF69;P57722;Q8CFQ6;E9Q7D8;Q3V486;A0A0R4J044;P57724;Q8BP63;Q9DB01;A0A087WRH3;A0A1L1SQ99;G3UYM5;A0A1L1SRP9;A0A1L1SUS5;A0A087WSI1;A0A087WR61	Q61990;B2M1R7;Q3TT81;Q3TF69;P57722	Poly(rC)-binding protein 2;Poly(rC)-binding protein 3	Pcbp2;Pcbp3	>sp|Q61990|PCBP2_MOUSE Poly(rC)-binding protein 2 OS=Mus musculus GN=Pcbp2 PE=1 SV=1;>tr|B2M1R7|B2M1R7_MOUSE Poly(RC) binding protein 2 OS=Mus musculus GN=Pcbp2 PE=2 SV=1;>tr|Q3TT81|Q3TT81_MOUSE Putative uncharacterized protein OS=Mus musculus GN=Pcbp2 PE=	19	10	5	5	10	7	5	4	5	4	34	38.221	362	1.9311e-71	1.0118	0.96145	34	24.9	314910000	283010000	309960000	281270000
F6ZQA3;Q3UNM2	F6ZQA3;Q3UNM2		Numa1	>tr|F6ZQA3|F6ZQA3_MOUSE Nuclear mitotic apparatus protein 1 (Fragment) OS=Mus musculus GN=Numa1 PE=1 SV=1;>tr|Q3UNM2|Q3UNM2_MOUSE Putative uncharacterized protein (Fragment) OS=Mus musculus GN=Numa1 PE=2 SV=1	2	11	1	1	10	7	1	0	1	0	19	82.882	741	3.8934e-97	1.5233		16.2	13	4218900	5617600	0	0
Q60865;Q3UFZ6;A9CYP7;Q3TTW8;A1L0T9;Q3TEY4;F6YLI0;F6YP03;Q8CD82;A2BH47	Q60865;Q3UFZ6	Caprin-1	Caprin1	>sp|Q60865|CAPR1_MOUSE Caprin-1 OS=Mus musculus GN=Caprin1 PE=1 SV=2;>tr|Q3UFZ6|Q3UFZ6_MOUSE Putative uncharacterized protein (Fragment) OS=Mus musculus GN=Caprin1 PE=2 SV=1	10	12	12	12	10	7	10	7	10	7	26.2	78.168	707	1.755e-57	1.0791	1.0559	14.1	20.5	282470000	255330000	243530000	198450000
Q8BMF4;Q99LL2	Q8BMF4	Dihydrolipoyllysine-residue acetyltransferase component of pyruvate dehydrogenase complex, mitochondrial	Dlat	>sp|Q8BMF4|ODP2_MOUSE Dihydrolipoyllysine-residue acetyltransferase component of pyruvate dehydrogenase complex, mitochondrial OS=Mus musculus GN=Dlat PE=1 SV=2	2	11	11	11	10	7	10	7	10	7	24	67.941	642	1.9463e-40	0.97072	1.1601	22.7	17.8	212310000	163730000	78896000	84673000
Q99ME9;Q3UR29;Q3TPJ4;Q8CCQ5	Q99ME9;Q3UR29;Q3TPJ4	Nucleolar GTP-binding protein 1	Gtpbp4	>sp|Q99ME9|NOG1_MOUSE Nucleolar GTP-binding protein 1 OS=Mus musculus GN=Gtpbp4 PE=1 SV=3;>tr|Q3UR29|Q3UR29_MOUSE Putative uncharacterized protein (Fragment) OS=Mus musculus GN=Gtpbp4 PE=2 SV=1;>tr|Q3TPJ4|Q3TPJ4_MOUSE Putative uncharacterized protein (Frag	4	11	11	11	10	7	10	7	10	7	19.9	74.112	634	4.0942e-89	0.89156	0.96392	18	13.6	133510000	97721000	52145000	39657000
Q9EPL8	Q9EPL8	Importin-7	Ipo7	>sp|Q9EPL8|IPO7_MOUSE Importin-7 OS=Mus musculus GN=Ipo7 PE=1 SV=2	1	14	14	14	10	7	10	7	10	7	17.6	119.49	1038	2.7011e-49	0.98083	1.034	12	9.9	165120000	150460000	98706000	81465000
A0PJ97	A0PJ97		Srp72	>tr|A0PJ97|A0PJ97_MOUSE Srp72 protein (Fragment) OS=Mus musculus GN=Srp72 PE=2 SV=1	1	13	1	1	9	7	0	1	0	1	25.8	62.723	559	2.5911e-70			17.7	13.2	0	0	0	6925900
P54728;Q3U041;Q3UQN3;Q3TJ52;Q6NVC3;Q9D717	P54728;Q3U041;Q3UQN3;Q3TJ52;Q6NVC3	UV excision repair protein RAD23 homolog B	Rad23b	>sp|P54728|RD23B_MOUSE UV excision repair protein RAD23 homolog B OS=Mus musculus GN=Rad23b PE=1 SV=2;>tr|Q3U041|Q3U041_MOUSE Putative uncharacterized protein OS=Mus musculus GN=Rad23b PE=2 SV=1;>tr|Q3UQN3|Q3UQN3_MOUSE Putative uncharacterized protein OS=M	6	10	10	8	9	7	9	7	8	5	32.7	43.512	416	4.4021e-91	0.9679	0.90904	30.8	16.3	281660000	227850000	131570000	109130000
Q921T2;E9PWW2;Q3UE61;J3QQ40;D3YZJ9;D3YZP0	Q921T2;E9PWW2	Torsin-1A-interacting protein 1	Tor1aip1	>sp|Q921T2|TOIP1_MOUSE Torsin-1A-interacting protein 1 OS=Mus musculus GN=Tor1aip1 PE=1 SV=3;>tr|E9PWW2|E9PWW2_MOUSE Torsin-1A-interacting protein 1 OS=Mus musculus GN=Tor1aip1 PE=1 SV=1	6	9	9	8	9	7	9	7	8	7	17.1	66.78	595	2.9653e-32	0.93745	0.98231	17.1	13.9	238190000	229830000	190760000	128650000
Q9JJZ2	Q9JJZ2	Tubulin alpha-8 chain	Tuba8	>sp|Q9JJZ2|TBA8_MOUSE Tubulin alpha-8 chain OS=Mus musculus GN=Tuba8 PE=1 SV=1	1	10	1	1	9	7	1	1	1	1	27.4	50.051	449	1.2442e-131		1.0847	26.1	20.5	0	0	33302000	31567000
Q9R1C7;A0A1B0GRU8;A0JLM8;A0PJI0	Q9R1C7;A0A1B0GRU8	Pre-mRNA-processing factor 40 homolog A	Prpf40a	>sp|Q9R1C7|PR40A_MOUSE Pre-mRNA-processing factor 40 homolog A OS=Mus musculus GN=Prpf40a PE=1 SV=1;>tr|A0A1B0GRU8|A0A1B0GRU8_MOUSE Pre-mRNA-processing factor 40 homolog A OS=Mus musculus GN=Prpf40a PE=1 SV=1	4	11	11	11	8	7	8	7	8	7	11.3	108.48	953	1.489e-57	1.039	1.2191	8	7.6	97236000	106580000	44274000	49832000
O35381;D3Z7M9;D3YYE1;F6UFG6;Q64G17	O35381;D3Z7M9;D3YYE1;F6UFG6	Acidic leucine-rich nuclear phosphoprotein 32 family member A	Anp32a	>sp|O35381|AN32A_MOUSE Acidic leucine-rich nuclear phosphoprotein 32 family member A OS=Mus musculus GN=Anp32a PE=1 SV=1;>tr|D3Z7M9|D3Z7M9_MOUSE Acidic leucine-rich nuclear phosphoprotein 32 family member A OS=Mus musculus GN=Anp32a PE=1 SV=1;>tr|D3YYE1|D3	5	8	8	6	8	7	8	7	6	6	19.4	28.537	247	3.5441e-41	0.99581	0.97131	19.4	16.6	492340000	432510000	735400000	626850000
O55029	O55029	Coatomer subunit beta	Copb2	>sp|O55029|COPB2_MOUSE Coatomer subunit beta OS=Mus musculus GN=Copb2 PE=1 SV=2	1	11	11	11	8	7	8	7	8	7	14.8	102.45	905	4.9215e-132	0.94348	0.92716	12.5	8.5	124820000	99719000	106860000	96404000
P13439;Q3TVV7;Q544K9;D6RJ62	P13439;Q3TVV7;Q544K9	Uridine 5-monophosphate synthase;Orotate phosphoribosyltransferase;Orotidine 5-phosphate decarboxylase	Umps	>sp|P13439|UMPS_MOUSE Uridine 5-monophosphate synthase OS=Mus musculus GN=Umps PE=1 SV=3;>tr|Q3TVV7|Q3TVV7_MOUSE Putative uncharacterized protein OS=Mus musculus GN=Umps PE=2 SV=1;>tr|Q544K9|Q544K9_MOUSE Putative uncharacterized protein OS=Mus musculus GN	4	11	11	11	8	7	8	7	8	7	22.9	52.292	481	2.9772e-28	1.0832	1	16.4	17.7	210450000	211560000	58631000	47408000
P32921;Q4FJZ4;Q3U6U7;Q3UDG2	P32921;Q4FJZ4;Q3U6U7;Q3UDG2	Tryptophan--tRNA ligase, cytoplasmic;T1-TrpRS;T2-TrpRS	Wars	>sp|P32921|SYWC_MOUSE Tryptophan--tRNA ligase, cytoplasmic OS=Mus musculus GN=Wars PE=1 SV=2;>tr|Q4FJZ4|Q4FJZ4_MOUSE Wars protein OS=Mus musculus GN=Wars PE=2 SV=1;>tr|Q3U6U7|Q3U6U7_MOUSE Putative uncharacterized protein OS=Mus musculus GN=Wars PE=2 SV=1;>	4	9	9	9	8	7	8	7	8	7	24.3	54.357	481	1.8486e-25	0.94654	0.86979	21.4	18.3	45885000	41528000	121120000	86962000
Q2L4X1;Q91VK1;Q3V199;Q3TRM2;Q6PDC5	Q2L4X1;Q91VK1;Q3V199;Q3TRM2	Basic leucine zipper and W2 domain-containing protein 2	Bzw2	>sp|Q2L4X1|BZW2_MUSMM Basic leucine zipper and W2 domain-containing protein 2 OS=Mus musculus molossinus GN=Bzw2 PE=2 SV=1;>sp|Q91VK1|BZW2_MOUSE Basic leucine zipper and W2 domain-containing protein 2 OS=Mus musculus GN=Bzw2 PE=1 SV=1;>tr|Q3V199|Q3V199_MOU	5	9	9	8	8	7	8	7	7	6	16.9	48.063	419	3.8345e-16	1.0749	1.0687	14.8	13.1	68636000	76434000	168800000	159200000
Q922Q8;Q3TF84;Q3UBL0	Q922Q8;Q3TF84	Leucine-rich repeat-containing protein 59	Lrrc59	>sp|Q922Q8|LRC59_MOUSE Leucine-rich repeat-containing protein 59 OS=Mus musculus GN=Lrrc59 PE=1 SV=1;>tr|Q3TF84|Q3TF84_MOUSE Putative uncharacterized protein OS=Mus musculus GN=Lrrc59 PE=2 SV=1	3	9	9	9	8	7	8	7	8	7	32.6	34.877	307	5.1356e-38	0.97622	0.9136	27.4	29.3	274430000	236210000	234950000	193730000
Q8C5X6;Q3TGH6;Q8C952;Q8R069;Q91Z50;P39749;Q99M86	Q8C5X6;Q3TGH6;Q8C952;Q8R069;Q91Z50;P39749;Q99M86	Flap endonuclease 1	Fen1	>tr|Q8C5X6|Q8C5X6_MOUSE Flap endonuclease 1 OS=Mus musculus GN=Fen1 PE=2 SV=1;>tr|Q3TGH6|Q3TGH6_MOUSE Flap endonuclease 1 OS=Mus musculus GN=Fen1 PE=2 SV=1;>tr|Q8C952|Q8C952_MOUSE Flap endonuclease 1 OS=Mus musculus GN=Fen1 PE=2 SV=1;>tr|Q8R069|Q8R069_MOUS	7	9	9	9	8	7	8	7	8	7	27	45.819	411	4.7319e-85	1.1421	1.0092	25.3	19.7	189750000	189390000	295720000	307800000
Q7TMM9;Q99J49;A0A1D5RM76	Q7TMM9;Q99J49	Tubulin beta-2A chain	Tubb2a	>sp|Q7TMM9|TBB2A_MOUSE Tubulin beta-2A chain OS=Mus musculus GN=Tubb2a PE=1 SV=1;>tr|Q99J49|Q99J49_MOUSE Tubb2a protein (Fragment) OS=Mus musculus GN=Tubb2a PE=2 SV=1	3	11	1	1	8	7	1	0	1	0	36.6	49.906	445	0	0.96232		27.4	20.9	13044000	13140000	0	0
Q7TQI3;D3YWF6;D3Z7K0	Q7TQI3;D3YWF6	Ubiquitin thioesterase OTUB1	Otub1	>sp|Q7TQI3|OTUB1_MOUSE Ubiquitin thioesterase OTUB1 OS=Mus musculus GN=Otub1 PE=1 SV=2;>tr|D3YWF6|D3YWF6_MOUSE Ubiquitin thioesterase OTUB1 OS=Mus musculus GN=Otub1 PE=1 SV=1	3	9	9	9	8	7	8	7	8	7	35.4	31.27	271	1.6846e-57	0.95452	0.97537	33.2	32.1	182790000	261550000	288920000	236920000
Q9CT10	Q9CT10	Ran-binding protein 3	Ranbp3	>sp|Q9CT10|RANB3_MOUSE Ran-binding protein 3 OS=Mus musculus GN=Ranbp3 PE=1 SV=2	1	9	9	9	8	7	8	7	8	7	24.4	52.572	491	0	0.94373	1.0518	22.4	20	274230000	237450000	84017000	76487000
Q9JHW2	Q9JHW2	Omega-amidase NIT2	Nit2	>sp|Q9JHW2|NIT2_MOUSE Omega-amidase NIT2 OS=Mus musculus GN=Nit2 PE=1 SV=1	1	9	9	9	8	7	8	7	8	7	42.8	30.501	276	3.3933e-30	0.9265	0.95104	38.8	33	112120000	94895000	110410000	95383000
Q9JJ28;Q3TUY1	Q9JJ28	Protein flightless-1 homolog	Flii	>sp|Q9JJ28|FLII_MOUSE Protein flightless-1 homolog OS=Mus musculus GN=Flii PE=1 SV=1	2	10	10	10	8	7	8	7	8	7	9.8	144.8	1271	7.6586e-20	0.92826	0.81607	8.3	6.8	71686000	60120000	35820000	26885000
A2ALF2;Q6NZB0;A2ALF0;F6TQL3;A2ALF3;F6QIL6;F7CXJ2;D3Z4I5;E9PZT4	A2ALF2;Q6NZB0;A2ALF0;F6TQL3;A2ALF3	DnaJ homolog subfamily C member 8	Dnajc8	>tr|A2ALF2|A2ALF2_MOUSE DnaJ (Hsp40) homolog, subfamily C, member 8 OS=Mus musculus GN=Dnajc8 PE=1 SV=1;>sp|Q6NZB0|DNJC8_MOUSE DnaJ homolog subfamily C member 8 OS=Mus musculus GN=Dnajc8 PE=1 SV=2;>tr|A2ALF0|A2ALF0_MOUSE DnaJ homolog subfamily C member 8 O	9	9	9	9	7	7	7	7	7	7	31.6	29.812	253	3.3616e-32	1.0731	1.0214	28.9	25.3	180600000	159850000	193580000	185130000
B2RXY7;P48758;A0A1B0GRG8	B2RXY7;P48758	Carbonyl reductase [NADPH] 1	Cbr1	>tr|B2RXY7|B2RXY7_MOUSE Carbonyl reductase 1 OS=Mus musculus GN=Cbr1 PE=1 SV=1;>sp|P48758|CBR1_MOUSE Carbonyl reductase [NADPH] 1 OS=Mus musculus GN=Cbr1 PE=1 SV=3	3	9	9	8	7	7	7	7	6	6	46.6	30.641	277	4.5103e-38	0.87174	0.85154	30.3	37.9	95780000	89646000	187290000	180530000
B9EIE9;P46664;Q8C909	B9EIE9;P46664;Q8C909	Adenylosuccinate synthetase;Adenylosuccinate synthetase isozyme 2	Adss	>tr|B9EIE9|B9EIE9_MOUSE Adenylosuccinate synthetase isozyme 2 OS=Mus musculus GN=Adss PE=1 SV=1;>sp|P46664|PURA2_MOUSE Adenylosuccinate synthetase isozyme 2 OS=Mus musculus GN=Adss PE=1 SV=2;>tr|Q8C909|Q8C909_MOUSE Adenylosuccinate synthetase OS=Mus muscul	3	11	11	11	7	7	7	7	7	7	30.5	50.02	456	3.5804e-29	1.0172	1.027	19.5	18.9	144810000	127460000	325260000	284780000
E9PZF0;Q01768;Q5NC82;B0LAA8;Q8R4B4;Q5NC79	E9PZF0;Q01768;Q5NC82;B0LAA8	Nucleoside diphosphate kinase;Nucleoside diphosphate kinase B	Gm20390;Nme2	>tr|E9PZF0|E9PZF0_MOUSE Nucleoside diphosphate kinase OS=Mus musculus GN=Gm20390 PE=3 SV=1;>sp|Q01768|NDKB_MOUSE Nucleoside diphosphate kinase B OS=Mus musculus GN=Nme2 PE=1 SV=1;>tr|Q5NC82|Q5NC82_MOUSE Nucleoside diphosphate kinase OS=Mus musculus GN=Nme2	6	8	8	3	7	7	7	7	3	3	45.7	30.2	267	2.8548e-128	0.99703	1.0256	33	39.7	988840000	861320000	1863300000	1704200000
P35979;Q5BLK0;Q3TIQ2;Q8C2K0;Q6DI58;F8VQK7	P35979;Q5BLK0;Q3TIQ2;Q8C2K0;Q6DI58;F8VQK7	60S ribosomal protein L12	Rpl12;Gm16519	>sp|P35979|RL12_MOUSE 60S ribosomal protein L12 OS=Mus musculus GN=Rpl12 PE=1 SV=2;>tr|Q5BLK0|Q5BLK0_MOUSE MCG18564, isoform CRA_a OS=Mus musculus GN=Rpl12 PE=1 SV=1;>tr|Q3TIQ2|Q3TIQ2_MOUSE Putative uncharacterized protein OS=Mus musculus GN=Rpl12 PE=2 SV=	6	8	8	8	7	7	7	7	7	7	54.5	17.804	165	2.4034e-50	0.98819	0.99038	44.8	43	1068400000	916840000	1547800000	1323400000
P47963;A0A140T8K8;Q5RKP3	P47963;A0A140T8K8;Q5RKP3	60S ribosomal protein L13	Rpl13	>sp|P47963|RL13_MOUSE 60S ribosomal protein L13 OS=Mus musculus GN=Rpl13 PE=1 SV=3;>tr|A0A140T8K8|A0A140T8K8_MOUSE 60S ribosomal protein L13 OS=Mus musculus GN=Rpl13-ps3 PE=3 SV=1;>tr|Q5RKP3|Q5RKP3_MOUSE 60S ribosomal protein L13 OS=Mus musculus GN=Rpl13 P	3	9	9	9	7	7	7	7	7	7	28	24.305	211	1.9168e-103	1.0417	1.0117	24.6	18	680300000	594720000	1276900000	1178900000
P51863;Q921S5	P51863;Q921S5	V-type proton ATPase subunit d 1	Atp6v0d1	>sp|P51863|VA0D1_MOUSE V-type proton ATPase subunit d 1 OS=Mus musculus GN=Atp6v0d1 PE=1 SV=2;>tr|Q921S5|Q921S5_MOUSE V-type proton ATPase subunit OS=Mus musculus GN=Atp6v0d1 PE=2 SV=1	2	8	8	8	7	7	7	7	7	7	26.8	40.301	351	6.8628e-42	0.88479	0.87445	24.8	22.5	175090000	127880000	357160000	280150000
P56399;Q3U4W8;D3YYA5;D3Z4K7	P56399;Q3U4W8	Ubiquitin carboxyl-terminal hydrolase 5;Ubiquitin carboxyl-terminal hydrolase	Usp5	>sp|P56399|UBP5_MOUSE Ubiquitin carboxyl-terminal hydrolase 5 OS=Mus musculus GN=Usp5 PE=1 SV=1;>tr|Q3U4W8|Q3U4W8_MOUSE Ubiquitinyl hydrolase 1 OS=Mus musculus GN=Usp5 PE=1 SV=1	4	10	10	10	7	7	7	7	7	7	17.1	95.832	858	2.6581e-100	0.78843	0.90484	12.6	12.8	121850000	103700000	102700000	83005000
P57759;A8C1V9;D6RG87;F8WIM7;F8WJI4	P57759	Endoplasmic reticulum resident protein 29	Erp29	>sp|P57759|ERP29_MOUSE Endoplasmic reticulum resident protein 29 OS=Mus musculus GN=Erp29 PE=1 SV=2	5	8	8	8	7	7	7	7	7	7	34	28.823	262	8.8198e-39	1.0213	1.0173	24.8	34	439200000	374660000	452800000	581270000
P60766;Q3UL78	P60766;Q3UL78	Cell division control protein 42 homolog	Cdc42	>sp|P60766|CDC42_MOUSE Cell division control protein 42 homolog OS=Mus musculus GN=Cdc42 PE=1 SV=2;>tr|Q3UL78|Q3UL78_MOUSE Putative uncharacterized protein OS=Mus musculus GN=Cdc42 PE=2 SV=1	2	7	7	6	7	7	7	7	6	6	41.4	21.258	191	2.9309e-76	0.8889	0.92636	41.4	41.4	549430000	467490000	950800000	823800000
P61161;Q5SW83;Q8BMA4	P61161;Q5SW83;Q8BMA4	Actin-related protein 2	Actr2	>sp|P61161|ARP2_MOUSE Actin-related protein 2 OS=Mus musculus GN=Actr2 PE=1 SV=1;>tr|Q5SW83|Q5SW83_MOUSE ARP2 actin-related protein 2 homolog (Yeast) OS=Mus musculus GN=Actr2 PE=1 SV=1;>tr|Q8BMA4|Q8BMA4_MOUSE Putative uncharacterized protein OS=Mus musculu	3	8	8	8	7	7	7	7	7	7	26.1	44.76	394	2.7781e-42	0.83142	0.9412	21.3	22.8	380950000	226050000	275380000	274590000
P70296;Q3TGC5;Q5EBQ2;D3Z1V4;D6RHS6	P70296;Q3TGC5;Q5EBQ2;D3Z1V4;D6RHS6	Phosphatidylethanolamine-binding protein 1;Hippocampal cholinergic neurostimulating peptide	Pebp1	>sp|P70296|PEBP1_MOUSE Phosphatidylethanolamine-binding protein 1 OS=Mus musculus GN=Pebp1 PE=1 SV=3;>tr|Q3TGC5|Q3TGC5_MOUSE Putative uncharacterized protein OS=Mus musculus GN=Pebp1 PE=2 SV=1;>tr|Q5EBQ2|Q5EBQ2_MOUSE MCG7941, isoform CRA_f OS=Mus musculus	5	10	10	10	7	7	7	7	7	7	82.4	20.83	187	7.6852e-31	0.69929	0.88957	45.5	60.4	296140000	212400000	394710000	310300000
Q3TAB2	Q3TAB2		Tcof1	>tr|Q3TAB2|Q3TAB2_MOUSE Putative uncharacterized protein (Fragment) OS=Mus musculus GN=Tcof1 PE=2 SV=1	1	9	1	1	7	7	1	1	1	1	17.1	72.191	696	4.9128e-44	0.75172	0.77669	13.8	13.2	15515000	11056000	12223000	7853100
Q3TF25;Q9DB20;Q3THG0;F7D3P8;F6XVM5	Q3TF25;Q9DB20;Q3THG0	ATP synthase subunit O, mitochondrial	Atp5o	>tr|Q3TF25|Q3TF25_MOUSE Putative uncharacterized protein OS=Mus musculus GN=Atp5o PE=2 SV=1;>sp|Q9DB20|ATPO_MOUSE ATP synthase subunit O, mitochondrial OS=Mus musculus GN=Atp5o PE=1 SV=1;>tr|Q3THG0|Q3THG0_MOUSE Putative uncharacterized protein OS=Mus muscu	5	8	8	8	7	7	7	7	7	7	44.1	23.364	213	1.5134e-30	0.96204	0.94817	40.8	36.2	259650000	228100000	582400000	488620000
Q3TJF2;Q3TW21;Q9CZ30;B1AYJ9	Q3TJF2;Q3TW21;Q9CZ30;B1AYJ9	Obg-like ATPase 1	Ola1	>tr|Q3TJF2|Q3TJF2_MOUSE Obg-like ATPase 1 OS=Mus musculus GN=Ola1 PE=2 SV=1;>tr|Q3TW21|Q3TW21_MOUSE Obg-like ATPase 1 OS=Mus musculus GN=Ola1 PE=2 SV=1;>sp|Q9CZ30|OLA1_MOUSE Obg-like ATPase 1 OS=Mus musculus GN=Ola1 PE=1 SV=1;>tr|B1AYJ9|B1AYJ9_MOUSE Obg-li	4	10	10	10	7	7	7	7	7	7	30.1	44.787	396	2.4768e-42	0.92087	0.95939	20.2	22.7	103350000	79388000	161250000	116850000
Q3TXD3;Q3U331;Q499X4;Q62465;Q5RKP0	Q3TXD3;Q3U331;Q499X4;Q62465;Q5RKP0	Synaptic vesicle membrane protein VAT-1 homolog	Vat1	>tr|Q3TXD3|Q3TXD3_MOUSE Putative uncharacterized protein OS=Mus musculus GN=Vat1 PE=2 SV=1;>tr|Q3U331|Q3U331_MOUSE Putative uncharacterized protein OS=Mus musculus GN=Vat1 PE=2 SV=1;>tr|Q499X4|Q499X4_MOUSE Putative uncharacterized protein OS=Mus musculus G	5	9	9	9	7	7	7	7	7	7	29.1	43.124	406	5.6161e-32	0.86275	0.87659	20.4	26.4	189160000	149790000	182750000	145150000
Q543N3;Q61792;A2A6H0;A2A6G9;A2A6G8;A2A6G7;A2A6G6;E9Q0N6;A2A6G5;A2A6G4;A2A6G0	Q543N3;Q61792;A2A6H0;A2A6G9;A2A6G8;A2A6G7;A2A6G6	LIM and SH3 domain protein 1	Lasp1	>tr|Q543N3|Q543N3_MOUSE LIM and SH3 protein 1, isoform CRA_b OS=Mus musculus GN=Lasp1 PE=1 SV=1;>sp|Q61792|LASP1_MOUSE LIM and SH3 domain protein 1 OS=Mus musculus GN=Lasp1 PE=1 SV=1;>tr|A2A6H0|A2A6H0_MOUSE LIM and SH3 domain protein 1 (Fragment) OS=Mus mu	11	10	10	8	7	7	7	7	6	6	36.1	29.994	263	3.5162e-73	1.0282	0.99849	22.8	22.4	284930000	270790000	571760000	506570000
Q61171;Q5M9N9;D3Z4A4	Q61171;Q5M9N9;D3Z4A4	Peroxiredoxin-2	Prdx2	>sp|Q61171|PRDX2_MOUSE Peroxiredoxin-2 OS=Mus musculus GN=Prdx2 PE=1 SV=3;>tr|Q5M9N9|Q5M9N9_MOUSE Prdx2 protein OS=Mus musculus GN=Prdx2 PE=2 SV=1;>tr|D3Z4A4|D3Z4A4_MOUSE Peroxiredoxin-2 (Fragment) OS=Mus musculus GN=Prdx2 PE=1 SV=8	3	9	9	9	7	7	7	7	7	7	48	21.778	198	4.6372e-147	1.003	0.95909	48	43.4	573280000	514840000	567790000	484600000
Q91XH5;Q64105;G3UXX3;G3UZ79	Q91XH5;Q64105;G3UXX3	Sepiapterin reductase	Spr	>tr|Q91XH5|Q91XH5_MOUSE Sepiapterin reductase OS=Mus musculus GN=Spr PE=1 SV=1;>sp|Q64105|SPRE_MOUSE Sepiapterin reductase OS=Mus musculus GN=Spr PE=1 SV=1;>tr|G3UXX3|G3UXX3_MOUSE Sepiapterin reductase OS=Mus musculus GN=Spr PE=1 SV=1	4	9	9	9	7	7	7	7	7	7	34.7	27.928	262	7.3075e-59	0.94704	0.96851	34	28.6	71932000	57677000	85425000	64914000
Q9D051	Q9D051	Pyruvate dehydrogenase E1 component subunit beta, mitochondrial	Pdhb	>sp|Q9D051|ODPB_MOUSE Pyruvate dehydrogenase E1 component subunit beta, mitochondrial OS=Mus musculus GN=Pdhb PE=1 SV=1	1	8	8	8	7	7	7	7	7	7	27.6	38.937	359	2.2792e-60	0.90874	0.90248	23.7	23.1	125580000	93978000	179490000	140760000
Q9DAR7;Q3TBW9;D6RFQ0	Q9DAR7;Q3TBW9	m7GpppX diphosphatase	Dcps	>sp|Q9DAR7|DCPS_MOUSE m7GpppX diphosphatase OS=Mus musculus GN=Dcps PE=1 SV=1;>tr|Q3TBW9|Q3TBW9_MOUSE Putative uncharacterized protein OS=Mus musculus GN=Dcps PE=1 SV=1	3	8	8	8	7	7	7	7	7	7	32	38.988	338	1.5444e-103	0.97685	0.9306	29.9	29.6	123380000	157390000	205290000	167070000
Q3UJI2;Q60973;A2AFJ1;Q8C5H3;Q3UX53;A2AFI9;F6ZLC6;F6U539	Q3UJI2;Q60973;A2AFJ1;Q8C5H3;Q3UX53;A2AFI9	Histone-binding protein RBBP7	Rbbp7	>tr|Q3UJI2|Q3UJI2_MOUSE Putative uncharacterized protein OS=Mus musculus GN=Rbbp7 PE=2 SV=1;>sp|Q60973|RBBP7_MOUSE Histone-binding protein RBBP7 OS=Mus musculus GN=Rbbp7 PE=1 SV=1;>tr|A2AFJ1|A2AFJ1_MOUSE Histone-binding protein RBBP7 OS=Mus musculus GN=Rbb	8	9	9	5	6	7	6	7	2	4	37.4	47.775	425	4.3049e-59	0.98193	1.0198	16.9	33.4	180990000	153570000	270550000	224900000
F8WID5;B7ZNL3;Q564G1;G5E8R1;E9Q454;P58771;Q545Y3;Q8BSH3;E9Q452;E9Q455;G5E8R0;A2AIM4;CON__Q3SX28;Q6PJ18;Q91VH3;S4R2U0	F8WID5;B7ZNL3;Q564G1;G5E8R1;E9Q454;P58771;Q545Y3;Q8BSH3;E9Q452;E9Q455;G5E8R0	Tropomyosin alpha-1 chain	Tpm1	>tr|F8WID5|F8WID5_MOUSE Tropomyosin alpha-1 chain OS=Mus musculus GN=Tpm1 PE=1 SV=1;>tr|B7ZNL3|B7ZNL3_MOUSE Tpm1 protein OS=Mus musculus GN=Tpm1 PE=1 SV=1;>tr|Q564G1|Q564G1_MOUSE Putative uncharacterized protein OS=Mus musculus GN=Tpm1 PE=2 SV=1;>tr|G5E8R1	16	7	4	2	6	7	3	4	2	2	16.9	37.412	326	1.6544e-89	1.0279	0.97312	13.5	16.9	33782000	32003000	109860000	85862000
CON__P01966;A7M7S6;A8DUV1;A8DUV3;P01942;P06467;Q61287;Q78PA4;Q8BPF4;Q91VB8;Q9CWS5;Q9CY06;Q9CY10;Q9QWJ3	CON__P01966			>P01966 SWISS-PROT:P01966 (Bos taurus) Hemoglobin subunit alpha	14	8	8	8	6	7	6	7	6	7	81.7	15.184	142	4.6868e-35	0.095186	0.094894	62	62	115110000	9904500	442570000	21953000	+
CON__P12035	CON__P12035			>P12035 SWISS-PROT:P12035 Tax_Id=9606 Gene_Symbol=KRT3 Keratin, type II cytoskeletal 3	1	8	1	0	6	7	1	0	0	0	8.3	64.503	629	6.12e-63	1.1089		6.8	7	20614000	27918000	0	0	+
Q3TEE8;Q91W90;E9PXX7;Q3UBW8;A0A0R4J1Y7;Q3UWX1	Q3TEE8;Q91W90;E9PXX7;Q3UBW8;A0A0R4J1Y7;Q3UWX1	Thioredoxin domain-containing protein 5	Txndc5	>tr|Q3TEE8|Q3TEE8_MOUSE Putative uncharacterized protein OS=Mus musculus GN=Txndc5 PE=1 SV=1;>sp|Q91W90|TXND5_MOUSE Thioredoxin domain-containing protein 5 OS=Mus musculus GN=Txndc5 PE=1 SV=2;>tr|E9PXX7|E9PXX7_MOUSE Thioredoxin domain-containing protein 5	6	8	8	8	6	7	6	7	6	7	23.3	46.415	417	1.3699e-22	1.0273	0.93178	17.3	20.6	105250000	111350000	167140000	133290000
P19253;Q5M9M0;A0A1B0GS68;A0A1B0GTA1;A0A1B0GSQ6;A0A140T8K2;A0A1B0GSB2;Q3TDS9;A0A1B0GSF0;A0A1B0GSC2;A0A1B0GQW6;A0A1B0GT00;A0A1B0GRH1;A0A1B0GSL5;A0A1B0GSJ2	P19253;Q5M9M0;A0A1B0GS68;A0A1B0GTA1;A0A1B0GSQ6;A0A140T8K2;A0A1B0GSB2;Q3TDS9	60S ribosomal protein L13a	Rpl13a	>sp|P19253|RL13A_MOUSE 60S ribosomal protein L13a OS=Mus musculus GN=Rpl13a PE=1 SV=4;>tr|Q5M9M0|Q5M9M0_MOUSE MCG23455, isoform CRA_e OS=Mus musculus GN=Rpl13a PE=1 SV=1;>tr|A0A1B0GS68|A0A1B0GS68_MOUSE Uncharacterized protein OS=Mus musculus GN=Gm45713 PE=	15	7	7	7	6	7	6	7	6	7	28.1	23.464	203	2.408e-17	0.98349	0.9649	27.6	28.1	434530000	384420000	902430000	787640000
P21300;Q3UGS8;Q5M9J9	P21300;Q3UGS8;Q5M9J9	Aldose reductase-related protein 1	Akr1b7	>sp|P21300|ALD1_MOUSE Aldose reductase-related protein 1 OS=Mus musculus GN=Akr1b7 PE=1 SV=4;>tr|Q3UGS8|Q3UGS8_MOUSE Putative uncharacterized protein OS=Mus musculus GN=Akr1b7 PE=2 SV=1;>tr|Q5M9J9|Q5M9J9_MOUSE Aldo-keto reductase family 1, member B7 OS=Mus	3	7	1	1	6	7	1	1	1	1	19	35.988	316	4.4683e-11	0.75194	0.643	15.8	19	15162000	11733000	4943100	3808500
Q8JZZ5;P53811	Q8JZZ5;P53811	Phosphatidylinositol transfer protein beta isoform	Pitpnb	>tr|Q8JZZ5|Q8JZZ5_MOUSE Phosphatidylinositol transfer protein beta isoform OS=Mus musculus GN=Pitpnb PE=1 SV=1;>sp|P53811|PIPNB_MOUSE Phosphatidylinositol transfer protein beta isoform OS=Mus musculus GN=Pitpnb PE=1 SV=2	2	9	8	8	6	7	5	6	5	6	46.3	31.616	272	2.6951e-31	0.92869	0.96783	24.6	35.3	219830000	72391000	134410000	119360000
P63005;Q3UGR6;Q5SW18;Q3TJG1;Q3UH92;Q3TIK0;Q3UHM0;Q5SW16;Q3TUH5	P63005;Q3UGR6;Q5SW18;Q3TJG1;Q3UH92;Q3TIK0;Q3UHM0	Platelet-activating factor acetylhydrolase IB subunit alpha	Pafah1b1	>sp|P63005|LIS1_MOUSE Platelet-activating factor acetylhydrolase IB subunit alpha OS=Mus musculus GN=Pafah1b1 PE=1 SV=2;>tr|Q3UGR6|Q3UGR6_MOUSE Platelet-activating factor acetylhydrolase IB subunit alpha OS=Mus musculus GN=Pafah1b1 PE=2 SV=1;>tr|Q5SW18|Q5S	9	9	9	9	6	7	6	7	6	7	22.2	46.67	410	2.0759e-81	0.95494	1.0057	16.1	18.3	89737000	81764000	219540000	220300000
P63037;Q3TK61;Q5NTY0;B1AXY1;B1AXY0;B1AXX9	P63037;Q3TK61;Q5NTY0;B1AXY1	DnaJ homolog subfamily A member 1	Dnaja1	>sp|P63037|DNJA1_MOUSE DnaJ homolog subfamily A member 1 OS=Mus musculus GN=Dnaja1 PE=1 SV=1;>tr|Q3TK61|Q3TK61_MOUSE Putative uncharacterized protein OS=Mus musculus GN=Dnaja1 PE=2 SV=1;>tr|Q5NTY0|Q5NTY0_MOUSE DnaJ (Hsp40) homolog, subfamily A, member 1 OS	6	7	7	7	6	7	6	7	6	7	23.4	44.868	397	1.9714e-26	0.9986	1.0294	23.2	23.4	77682000	58241000	307340000	281050000
Q99KE1;Q3TSD4;Q3V2Y4	Q99KE1;Q3TSD4	NAD-dependent malic enzyme, mitochondrial;Malic enzyme	Me2	>sp|Q99KE1|MAOM_MOUSE NAD-dependent malic enzyme, mitochondrial OS=Mus musculus GN=Me2 PE=1 SV=1;>tr|Q3TSD4|Q3TSD4_MOUSE Malic enzyme OS=Mus musculus GN=Me2 PE=2 SV=1	3	9	9	9	6	7	6	7	6	7	21.6	65.798	589	7.3046e-30	0.95448	0.97229	15.4	17.3	184300000	137380000	84910000	68182000
A0A023T778;P61327;Q9CQL1;G3UZW7	A0A023T778;P61327;Q9CQL1;G3UZW7	Protein mago nashi homolog;Protein mago nashi homolog 1-related	Magoh;Magoh-rs1;Magohb	>tr|A0A023T778|A0A023T778_MOUSE Mago nashi protein OS=Mus musculus GN=Magohb PE=1 SV=1;>sp|P61327|MGN_MOUSE Protein mago nashi homolog OS=Mus musculus GN=Magoh PE=2 SV=1;>sp|Q9CQL1|MGN2_MOUSE Protein mago nashi homolog 2 OS=Mus musculus GN=Magohb PE=2 SV=1	4	8	8	8	5	7	5	7	5	7	60.1	17.31	148	8.6296e-23	1.0003	0.93986	37.8	49.3	40208000	39337000	159210000	141660000
B2RXQ8;Q8BFQ4;A0A1L1SRB6;A0A087WQ38	B2RXQ8;Q8BFQ4	WD repeat-containing protein 82	Wdr82	>tr|B2RXQ8|B2RXQ8_MOUSE MCG19514, isoform CRA_a OS=Mus musculus GN=Wdr82 PE=1 SV=1;>sp|Q8BFQ4|WDR82_MOUSE WD repeat-containing protein 82 OS=Mus musculus GN=Wdr82 PE=1 SV=1	4	8	8	8	5	7	5	7	5	7	29.4	35.079	313	6.6726e-28	0.9852	0.93568	16.9	27.2	67587000	59988000	80824000	75147000
G3X9Q6;Q8BWW4;E9Q066;Q3UT02;Q3T9Z3	G3X9Q6;Q8BWW4;E9Q066;Q3UT02	La-related protein 4	Larp4	>tr|G3X9Q6|G3X9Q6_MOUSE La-related protein 4 OS=Mus musculus GN=Larp4 PE=1 SV=1;>sp|Q8BWW4|LARP4_MOUSE La-related protein 4 OS=Mus musculus GN=Larp4 PE=1 SV=2;>tr|E9Q066|E9Q066_MOUSE La-related protein 4 OS=Mus musculus GN=Larp4 PE=1 SV=1;>tr|Q3UT02|Q3UT02	5	8	8	8	5	7	5	7	5	7	14	79.762	719	8.1469e-21	1.0003	0.84069	10.2	11	64820000	56243000	42974000	35084000
F8WH69;Q3UBI5;Q09014;Q3U9Y3;Q7TMH0;Q3UA02;S4R293	F8WH69;Q3UBI5;Q09014;Q3U9Y3;Q7TMH0;Q3UA02;S4R293	Neutrophil cytosol factor 1	Ncf1	>tr|F8WH69|F8WH69_MOUSE Neutrophil cytosol factor 1 OS=Mus musculus GN=Ncf1 PE=1 SV=1;>tr|Q3UBI5|Q3UBI5_MOUSE Putative uncharacterized protein OS=Mus musculus GN=Ncf1 PE=2 SV=1;>sp|Q09014|NCF1_MOUSE Neutrophil cytosol factor 1 OS=Mus musculus GN=Ncf1 PE=1	7	9	9	9	5	7	5	7	5	7	21	46.015	404	1.9072e-16	0.85011	0.95953	13.1	14.6	106100000	81117000	309410000	263930000
O35641;P01902;Q5KTQ1;Q5KTQ2;Q6RJ37;Q31634;Q31148;Q31614;Q31191;Q31290;Q31206;P14432;Q05A75;Q60678;Q8HWB4;F6T1I5;Q31208;Q31615;Q861Q6;Q8WLM9;A7VMS2;A7VMS4;Q31218;O19440;Q4VCN9;Q9BCZ1;F6TIX5;Q6PEB5;Q6QMF2;V9HVU9;Q85ZZ4;A7VMS5;Q4VCN4;Q4VCP2;Q31156;Q1XIR8;Q31202;Q62321;A7VMS3;Q31204;Q8WM98;Q6W9J7;Q6W9J8;Q6W9J9;Q6W9K4;Q6W9K6;Q6W9L1;Q3U531;O19443;Q85ZW8;Q860W7;Q85ZW5;Q85ZW6;Q85ZW7;Q860W5;Q85ZW9;Q3MI17;…	O35641;P01902;Q5KTQ1;Q5KTQ2;Q6RJ37;Q31634;Q31148;Q31614;Q31191;Q31290	H-2 class I histocompatibility antigen, K-D alpha chain	H2-K1	>tr|O35641|O35641_MOUSE H-2K(D) antigen OS=Mus musculus GN=mCG_129835 PE=3 SV=1;>sp|P01902|HA1D_MOUSE H-2 class I histocompatibility antigen, K-D alpha chain OS=Mus musculus GN=H2-K1 PE=1 SV=1;>tr|Q5KTQ1|Q5KTQ1_MOUSE MHC class I heavy chain H2-K OS=Mus mus	73	9	9	2	5	7	5	7	2	1	27.7	41.49	368	5.4872e-30	1.1006	1.0537	16.6	21.5	117600000	106690000	110920000	102210000
O70145;Q1PCS1;Q3TBY8;A0A087WPH0	O70145;Q1PCS1	Neutrophil cytosol factor 2	Ncf2	>sp|O70145|NCF2_MOUSE Neutrophil cytosol factor 2 OS=Mus musculus GN=Ncf2 PE=1 SV=1;>tr|Q1PCS1|Q1PCS1_MUSMM Neutrophil cytosolic factor 2 OS=Mus musculus molossinus GN=Ncf2 PE=2 SV=1	4	10	10	10	5	7	5	7	5	7	20.2	59.485	525	1.597e-19	0.92009	0.90366	7.6	16.4	133380000	98433000	66193000	46110000
P09671;Q4FJX9;Q3U8W4;Q3TJA2	P09671;Q4FJX9;Q3U8W4;Q3TJA2	Superoxide dismutase [Mn], mitochondrial;Superoxide dismutase	Sod2	>sp|P09671|SODM_MOUSE Superoxide dismutase [Mn], mitochondrial OS=Mus musculus GN=Sod2 PE=1 SV=3;>tr|Q4FJX9|Q4FJX9_MOUSE Superoxide dismutase OS=Mus musculus GN=Sod2 PE=1 SV=1;>tr|Q3U8W4|Q3U8W4_MOUSE Superoxide dismutase OS=Mus musculus GN=Sod2 PE=2 SV=1;>	4	7	7	7	5	7	5	7	5	7	32	24.603	222	3.5693e-89	0.80999	0.82987	28.4	32	237380000	172650000	532990000	381860000
P26369;Q80XR5;Q505Q1;Q3KQM4;Q922I0;A0A140LJ08	P26369;Q80XR5;Q505Q1;Q3KQM4;Q922I0	Splicing factor U2AF 65 kDa subunit	U2af2	>sp|P26369|U2AF2_MOUSE Splicing factor U2AF 65 kDa subunit OS=Mus musculus GN=U2af2 PE=1 SV=3;>tr|Q80XR5|Q80XR5_MOUSE Splicing factor U2AF 65 kDa subunit OS=Mus musculus GN=U2af2 PE=1 SV=1;>tr|Q505Q1|Q505Q1_MOUSE U2af2 protein (Fragment) OS=Mus musculus GN	6	7	7	7	5	7	5	7	5	7	24.2	53.516	475	8.8339e-63	0.9095	0.90826	13.5	24.2	280440000	231350000	131120000	103180000
Q3UZG4;P31230;Q8C2U7;A0A0G2JDW6;A0A0G2JDV0;A0A0G2JEU9;Q3TUZ1;A0A0G2JDH0	Q3UZG4;P31230;Q8C2U7	Aminoacyl tRNA synthase complex-interacting multifunctional protein 1;Endothelial monocyte-activating polypeptide 2	Aimp1	>tr|Q3UZG4|Q3UZG4_MOUSE Aminoacyl tRNA synthase complex-interacting multifunctional protein 1 OS=Mus musculus GN=Aimp1 PE=1 SV=1;>sp|P31230|AIMP1_MOUSE Aminoacyl tRNA synthase complex-interacting multifunctional protein 1 OS=Mus musculus GN=Aimp1 PE=1 SV=2	8	8	8	8	5	7	5	7	5	7	31.3	35.166	319	1.135e-43	0.89709	1.0084	20.1	26	64535000	55376000	216740000	187500000
P99027	P99027	60S acidic ribosomal protein P2	Rplp2	>sp|P99027|RLA2_MOUSE 60S acidic ribosomal protein P2 OS=Mus musculus GN=Rplp2 PE=1 SV=3	1	8	8	8	5	7	5	7	5	7	80	11.651	115	1.7869e-106	0.9712	0.99659	64.3	78.3	458610000	396410000	1384500000	1163400000
H3BJQ7;P99029;Q3U7H9;Q3UWS9;G3UZJ4;Q9D6X2;Q9JHL8;Q91YU9	H3BJQ7;P99029;Q3U7H9;Q3UWS9;G3UZJ4;Q9D6X2;Q9JHL8	Peroxiredoxin-5, mitochondrial	Prdx5	>tr|H3BJQ7|H3BJQ7_MOUSE Peroxiredoxin-5, mitochondrial OS=Mus musculus GN=Prdx5 PE=1 SV=1;>sp|P99029|PRDX5_MOUSE Peroxiredoxin-5, mitochondrial OS=Mus musculus GN=Prdx5 PE=1 SV=2;>tr|Q3U7H9|Q3U7H9_MOUSE Putative uncharacterized protein (Fragment) OS=Mus mu	8	7	7	7	5	7	5	7	5	7	36.6	22.677	213	5.1243e-25	0.85555	0.82801	27.7	36.6	158940000	121190000	353430000	273980000
Q3V244;Q564E5;Q9WUK2;Q80U88;Q3TG58;Q9ET00	Q3V244;Q564E5;Q9WUK2;Q80U88;Q3TG58	Eukaryotic translation initiation factor 4H	Eif4h	>tr|Q3V244|Q3V244_MOUSE Putative uncharacterized protein OS=Mus musculus GN=Eif4h PE=2 SV=1;>tr|Q564E5|Q564E5_MOUSE Putative uncharacterized protein OS=Mus musculus GN=Eif4h PE=2 SV=1;>sp|Q9WUK2|IF4H_MOUSE Eukaryotic translation initiation factor 4H OS=Mus	6	9	9	9	5	7	5	7	5	7	34.3	27.283	248	2.8729e-45	1.0805	0.91008	23.8	25.8	84750000	164020000	125650000	236520000
Q3TIH9;P68037;Q561N4;D3YZS3;Q3TW19	Q3TIH9;P68037;Q561N4;D3YZS3	Ubiquitin-conjugating enzyme E2 L3	Ube2l3	>tr|Q3TIH9|Q3TIH9_MOUSE Putative uncharacterized protein OS=Mus musculus GN=Ube2l3 PE=2 SV=1;>sp|P68037|UB2L3_MOUSE Ubiquitin-conjugating enzyme E2 L3 OS=Mus musculus GN=Ube2l3 PE=1 SV=1;>tr|Q561N4|Q561N4_MOUSE MCG1032217 OS=Mus musculus GN=Ube2l3 PE=1 SV=	5	7	7	7	5	7	5	7	5	7	51.9	17.862	154	1.0867e-84	0.81339	0.83708	33.1	51.9	289880000	218280000	625080000	434260000
Q3ULG4;F7AI87	Q3ULG4		Psmd4	>tr|Q3ULG4|Q3ULG4_MOUSE Putative uncharacterized protein OS=Mus musculus GN=Psmd4 PE=2 SV=1	2	8	8	1	5	7	5	7	1	0	27.2	41.046	379	8.6942e-40	0.95726	0.90911	17.7	21.9	33089000	22230000	220440000	247420000
Q8K354	Q8K354	Carbonyl reductase [NADPH] 3	Cbr3	>sp|Q8K354|CBR3_MOUSE Carbonyl reductase [NADPH] 3 OS=Mus musculus GN=Cbr3 PE=1 SV=1	1	8	7	7	5	7	4	6	4	6	32.9	30.953	277	4.1769e-16	1.3207	1.0349	22	28.2	24378000	48140000	78524000	131850000
Q9WTP7;Q9D8W6;F6RP11	Q9WTP7;Q9D8W6	GTP:AMP phosphotransferase, mitochondrial	Ak3	>sp|Q9WTP7|KAD3_MOUSE GTP:AMP phosphotransferase AK3, mitochondrial OS=Mus musculus GN=Ak3 PE=1 SV=3;>tr|Q9D8W6|Q9D8W6_MOUSE GTP:AMP phosphotransferase AK3, mitochondrial OS=Mus musculus GN=Ak3 PE=2 SV=1	3	7	7	7	5	7	5	7	5	7	35.7	25.426	227	2.8893e-19	0.85035	0.93488	24.7	35.7	22700000	23962000	44703000	35432000
Q9WV55	Q9WV55	Vesicle-associated membrane protein-associated protein A	Vapa	>sp|Q9WV55|VAPA_MOUSE Vesicle-associated membrane protein-associated protein A OS=Mus musculus GN=Vapa PE=1 SV=2	1	8	7	7	5	7	4	6	4	6	36.5	27.855	249	5.2279e-69	0.91487	0.94462	24.5	30.1	97761000	87699000	168440000	139580000
A2AFQ2;Q99N15;Q9CYT3	A2AFQ2;Q99N15;Q9CYT3		Hsd17b10	>tr|A2AFQ2|A2AFQ2_MOUSE 3-hydroxyacyl-CoA dehydrogenase type-2 OS=Mus musculus GN=Hsd17b10 PE=1 SV=1;>tr|Q99N15|Q99N15_MOUSE 17beta-hydroxysteroid dehydrogenase type 10/short chain L-3-hydroxyacyl-CoA dehydrogenase OS=Mus musculus GN=Hsd17b10 PE=1 SV=1;>tr	3	7	7	2	4	7	4	7	2	2	41.7	28.374	271	2.1979e-113	0.97162	0.897	29.2	41.7	19815000	18902000	87092000	72869000
G3X8R0;Q5QGU0;Q921E4;Q9CQG4;Q60870	G3X8R0;Q5QGU0;Q921E4;Q9CQG4;Q60870	Receptor expression-enhancing protein 5	Reep5	>tr|G3X8R0|G3X8R0_MOUSE Receptor expression-enhancing protein OS=Mus musculus GN=Reep5 PE=1 SV=1;>tr|Q5QGU0|Q5QGU0_MOUSE Receptor expression-enhancing protein OS=Mus musculus GN=Reep5 PE=2 SV=1;>tr|Q921E4|Q921E4_MOUSE Receptor expression-enhancing protein	5	7	7	7	4	7	4	7	4	7	24.9	21.447	189	2.3967e-23	0.92895	1.0127	18.5	24.9	152480000	144360000	301670000	277780000
P61164	P61164	Alpha-centractin	Actr1a	>sp|P61164|ACTZ_MOUSE Alpha-centractin OS=Mus musculus GN=Actr1a PE=1 SV=1	1	8	8	4	4	7	4	7	1	4	22.3	42.613	376	6.6177e-13	1.0047	0.89264	12	19.9	76202000	59588000	178200000	175120000
E9QKR0;P62880;Q3U9V4;D3Z1M1;D3Z1T4;D3YZX3;P29387;Q3THF3;Q3U2F9;Q3TY18;E9PWM7;V9GWY1;A0A0A6YVN9	E9QKR0;P62880;Q3U9V4;D3Z1M1;D3Z1T4;D3YZX3;P29387;Q3THF3;Q3U2F9	Guanine nucleotide-binding protein G(I)/G(S)/G(T) subunit beta-2;Guanine nucleotide-binding protein subunit beta-4	Gnb2;Gnb4	>tr|E9QKR0|E9QKR0_MOUSE Guanine nucleotide-binding protein G(I)/G(S)/G(T) subunit beta-2 OS=Mus musculus GN=Gnb2 PE=1 SV=1;>sp|P62880|GBB2_MOUSE Guanine nucleotide-binding protein G(I)/G(S)/G(T) subunit beta-2 OS=Mus musculus GN=Gnb2 PE=1 SV=3;>tr|Q3U9V4|Q	13	8	8	5	4	7	4	7	2	4	24.1	41.408	382	2.9975e-29	1.0067	0.95597	12.3	22.3	438670000	424530000	651750000	631310000
A0A0A0MQN4;Q3TAB9;Q3TM87;Q9D906;S4R2D5;S4R2T5;S4R2P7;S4R1T0;S4R1N8;S4R1U3;S4R1K1	A0A0A0MQN4;Q3TAB9;Q3TM87;Q9D906;S4R2D5;S4R2T5	Ubiquitin-like modifier-activating enzyme ATG7	Atg7	>tr|A0A0A0MQN4|A0A0A0MQN4_MOUSE Ubiquitin-like modifier-activating enzyme ATG7 OS=Mus musculus GN=Atg7 PE=1 SV=1;>tr|Q3TAB9|Q3TAB9_MOUSE Putative uncharacterized protein OS=Mus musculus GN=Atg7 PE=2 SV=1;>tr|Q3TM87|Q3TM87_MOUSE Putative uncharacterized pro	11	9	9	9	4	7	4	7	4	7	16.1	82.276	741	1.0108e-13	0.76098	1.058	9.2	10.4	26704000	23346000	30102000	41979000
Q3TYJ0;Q9WUD1	Q3TYJ0;Q9WUD1	STIP1 homology and U box-containing protein 1	Stub1	>tr|Q3TYJ0|Q3TYJ0_MOUSE Putative uncharacterized protein OS=Mus musculus GN=Stub1 PE=2 SV=1;>sp|Q9WUD1|CHIP_MOUSE STIP1 homology and U box-containing protein 1 OS=Mus musculus GN=Stub1 PE=1 SV=1	2	9	9	9	4	7	4	7	4	7	32.6	34.911	304	0	1.0874	0.91994	11.2	27.6	42079000	39611000	107090000	98775000
Q9CQT1;F6YY88;F8WI95	Q9CQT1;F6YY88	Methylthioribose-1-phosphate isomerase	Mri1	>sp|Q9CQT1|MTNA_MOUSE Methylthioribose-1-phosphate isomerase OS=Mus musculus GN=Mri1 PE=1 SV=1;>tr|F6YY88|F6YY88_MOUSE Methylthioribose-1-phosphate isomerase (Fragment) OS=Mus musculus GN=Mri1 PE=1 SV=1	3	8	8	8	4	7	4	7	4	7	24.7	39.41	369	1.08e-23	0.84466	1.033	10.6	21.7	106840000	46573000	175050000	165810000
Q8BVE3;A0A0A6YX18;A0A0A6YWP6;A0A0A6YVU0;Q3U9S9	Q8BVE3;A0A0A6YX18;A0A0A6YWP6	V-type proton ATPase subunit H	Atp6v1h	>sp|Q8BVE3|VATH_MOUSE V-type proton ATPase subunit H OS=Mus musculus GN=Atp6v1h PE=1 SV=1;>tr|A0A0A6YX18|A0A0A6YX18_MOUSE V-type proton ATPase subunit H OS=Mus musculus GN=Atp6v1h PE=1 SV=1;>tr|A0A0A6YWP6|A0A0A6YWP6_MOUSE V-type proton ATPase subunit H OS=	5	8	8	8	3	7	3	7	3	7	21.1	55.854	483	1.6412e-49	1.1269	1.297	7.5	19.3	45508000	41582000	100940000	97063000
A0A140LHG8;Q9CYN2;A0A140LJ01;A0A140LHR3;A0A140LIK0;A0A140LJG6;A0A140LHW5	A0A140LHG8;Q9CYN2;A0A140LJ01;A0A140LHR3;A0A140LIK0;A0A140LJG6	Signal peptidase complex subunit 2	Spcs2	>tr|A0A140LHG8|A0A140LHG8_MOUSE Signal peptidase complex subunit 2 OS=Mus musculus GN=Spcs2 PE=1 SV=1;>sp|Q9CYN2|SPCS2_MOUSE Signal peptidase complex subunit 2 OS=Mus musculus GN=Spcs2 PE=1 SV=1;>tr|A0A140LJ01|A0A140LJ01_MOUSE Signal peptidase complex subu	7	7	7	7	3	7	3	7	3	7	31.2	28.455	260	1.8979e-15	0.78305	1.0354	13.8	31.2	41285000	32527000	106850000	89586000
CON__Q86YZ3	CON__Q86YZ3			>Q86YZ3 SWISS-PROT:Q86YZ3 Tax_Id=9606 Gene_Symbol=HRNR Hornerin	1	7	7	7	3	7	3	7	3	7	10	282.39	2850	0	0.098812	0.41447	6.5	10	60290000	886150	108800000	5651500	+
Q8VEH3;F6QKK2	Q8VEH3;F6QKK2	ADP-ribosylation factor-like protein 8A	Arl8a	>sp|Q8VEH3|ARL8A_MOUSE ADP-ribosylation factor-like protein 8A OS=Mus musculus GN=Arl8a PE=1 SV=1;>tr|F6QKK2|F6QKK2_MOUSE ADP-ribosylation factor-like protein 8A (Fragment) OS=Mus musculus GN=Arl8a PE=1 SV=1	2	7	3	3	3	7	1	3	1	3	50	21.39	186	3.6161e-101		0.94036	22.6	50	0	0	132930000	77122000
P42125;Q9DBN7	P42125;Q9DBN7	Enoyl-CoA delta isomerase 1, mitochondrial	Eci1;Dci	>sp|P42125|ECI1_MOUSE Enoyl-CoA delta isomerase 1, mitochondrial OS=Mus musculus GN=Eci1 PE=1 SV=2;>tr|Q9DBN7|Q9DBN7_MOUSE Putative uncharacterized protein OS=Mus musculus GN=Eci1 PE=2 SV=1	2	8	8	8	3	7	3	7	3	7	29.8	32.25	289	7.3836e-23	0.95026	0.93101	12.5	27	33573000	26468000	92673000	66408000
P62918;Q3THC7;Q3UJS0;Q9Z237	P62918;Q3THC7;Q3UJS0;Q9Z237	60S ribosomal protein L8	Rpl8	>sp|P62918|RL8_MOUSE 60S ribosomal protein L8 OS=Mus musculus GN=Rpl8 PE=1 SV=2;>tr|Q3THC7|Q3THC7_MOUSE Putative uncharacterized protein OS=Mus musculus GN=Rpl8 PE=2 SV=1;>tr|Q3UJS0|Q3UJS0_MOUSE Putative uncharacterized protein OS=Mus musculus GN=Rpl8 PE=2	4	7	7	7	3	7	3	7	3	7	34.6	28.024	257	3.9184e-132	0.98196	0.99256	12.1	34.6	620440000	568720000	1149800000	1008700000
Q6ZQI3	Q6ZQI3	Malectin	Mlec	>sp|Q6ZQI3|MLEC_MOUSE Malectin OS=Mus musculus GN=Mlec PE=1 SV=2	1	7	7	7	3	7	3	7	3	7	21.3	32.342	291	7.1611e-35	0.95406	0.99164	10.3	21.3	37288000	29944000	171100000	104480000
Q9CRB9;Q91VG6;D3Z0L4;Q9D9P1;F6QFL0;S4R238	Q9CRB9;Q91VG6;D3Z0L4;Q9D9P1	Coiled-coil-helix-coiled-coil-helix domain-containing protein 3, mitochondrial	Chchd3	>sp|Q9CRB9|MIC19_MOUSE MICOS complex subunit Mic19 OS=Mus musculus GN=Chchd3 PE=1 SV=1;>tr|Q91VG6|Q91VG6_MOUSE MICOS complex subunit (Fragment) OS=Mus musculus GN=Chchd3 PE=2 SV=1;>tr|D3Z0L4|D3Z0L4_MOUSE MICOS complex subunit (Fragment) OS=Mus musculus GN=	6	7	7	7	3	7	3	7	3	7	27.8	26.334	227	4.7943e-58	0.65163	0.94369	13.7	27.8	88765000	58090000	259900000	231080000
Q9CQ22;A0A0A6YX02	Q9CQ22;A0A0A6YX02	Ragulator complex protein LAMTOR1	Lamtor1	>sp|Q9CQ22|LTOR1_MOUSE Ragulator complex protein LAMTOR1 OS=Mus musculus GN=Lamtor1 PE=1 SV=1;>tr|A0A0A6YX02|A0A0A6YX02_MOUSE Ragulator complex protein LAMTOR1 OS=Mus musculus GN=Lamtor1 PE=1 SV=1	2	7	7	7	3	7	3	7	3	7	60.2	17.749	161	1.4914e-20	0.92187	0.87101	23.6	60.2	32847000	27322000	105570000	74518000
Q9CQW2;Q9DAB3;A0A0N4SVB8	Q9CQW2;Q9DAB3;A0A0N4SVB8	ADP-ribosylation factor-like protein 8B	Arl8b	>sp|Q9CQW2|ARL8B_MOUSE ADP-ribosylation factor-like protein 8B OS=Mus musculus GN=Arl8b PE=1 SV=1;>tr|Q9DAB3|Q9DAB3_MOUSE Putative uncharacterized protein OS=Mus musculus GN=Arl8b PE=2 SV=1;>tr|A0A0N4SVB8|A0A0N4SVB8_MOUSE ADP-ribosylation factor-like prote	3	7	7	3	3	7	3	7	1	3	47.8	21.539	186	4.2682e-103	0.90673	0.89863	22.6	47.8	117480000	93093000	324990000	278680000
Q9R1P3;Q8BJX0	Q9R1P3;Q8BJX0	Proteasome subunit beta type-2;Proteasome subunit beta type	Psmb2	>sp|Q9R1P3|PSB2_MOUSE Proteasome subunit beta type-2 OS=Mus musculus GN=Psmb2 PE=1 SV=1;>tr|Q8BJX0|Q8BJX0_MOUSE Proteasome subunit beta type OS=Mus musculus GN=Psmb2 PE=2 SV=1	2	7	7	7	3	7	3	7	3	7	34.3	22.906	201	1.5946e-78	0.94198	0.94179	20.9	34.3	85391000	73713000	200760000	170290000
O88544;Q14AI7;Q3TIJ1;F6QTS1;D3YV99;D3Z1R9	O88544;Q14AI7;Q3TIJ1;F6QTS1;D3YV99;D3Z1R9	COP9 signalosome complex subunit 4	Cops4	>sp|O88544|CSN4_MOUSE COP9 signalosome complex subunit 4 OS=Mus musculus GN=Cops4 PE=1 SV=1;>tr|Q14AI7|Q14AI7_MOUSE COP9 (Constitutive photomorphogenic) homolog, subunit 4 (Arabidopsis thaliana) OS=Mus musculus GN=Cops4 PE=1 SV=1;>tr|Q3TIJ1|Q3TIJ1_MOUSE Pu	6	7	7	7	2	7	2	7	2	7	20	46.284	406	5.075e-16	1.0311	1.0053	5.9	20	29728000	28893000	103240000	103360000
P47791;Q3TXK9;Q3UAS7;Q3UB84;Q3U9R7;Q3TWI5;Q91Z57	P47791;Q3TXK9;Q3UAS7;Q3UB84;Q3U9R7;Q3TWI5;Q91Z57	Glutathione reductase, mitochondrial	Gsr	>sp|P47791|GSHR_MOUSE Glutathione reductase, mitochondrial OS=Mus musculus GN=Gsr PE=1 SV=3;>tr|Q3TXK9|Q3TXK9_MOUSE Putative uncharacterized protein (Fragment) OS=Mus musculus GN=Gsr PE=2 SV=1;>tr|Q3UAS7|Q3UAS7_MOUSE Putative uncharacterized protein (Fragm	7	7	7	7	2	7	2	7	2	7	21.8	53.662	500	2.6513e-17	0.96515	0.95312	4.4	21.8	44599000	40039000	195050000	164610000
Q6P8X1;A0A1W2P701;Q8R0Z4;A0A1W2P6Y0	Q6P8X1;A0A1W2P701;Q8R0Z4	Sorting nexin-6	Snx6	>sp|Q6P8X1|SNX6_MOUSE Sorting nexin-6 OS=Mus musculus GN=Snx6 PE=1 SV=2;>tr|A0A1W2P701|A0A1W2P701_MOUSE Sorting nexin-6 OS=Mus musculus GN=Snx6 PE=1 SV=1;>tr|Q8R0Z4|Q8R0Z4_MOUSE Snx6 protein OS=Mus musculus GN=Snx6 PE=2 SV=1	4	8	7	7	2	7	2	6	2	6	19.2	46.648	406	4.8829e-15	1.066	0.9495	6.9	14.8	14815000	15701000	78878000	69491000
Q99LP6;Q3UTB8	Q99LP6;Q3UTB8	GrpE protein homolog 1, mitochondrial;GrpE protein homolog	Grpel1	>sp|Q99LP6|GRPE1_MOUSE GrpE protein homolog 1, mitochondrial OS=Mus musculus GN=Grpel1 PE=1 SV=1;>tr|Q3UTB8|Q3UTB8_MOUSE GrpE protein homolog OS=Mus musculus GN=Grpel1 PE=2 SV=1	2	7	7	7	2	7	2	7	2	7	33.6	24.307	217	6.8054e-29	0.96584	0.97894	12.9	33.6	22774000	17133000	146110000	148980000
E9PVA8;Q3UHQ5;Q8CHH7;Q6PGM5;Q8BIX2;Q640Q4;Q3U3Z4;Q6NV94;Q8BTM7	E9PVA8;Q3UHQ5;Q8CHH7;Q6PGM5;Q8BIX2		Gcn1l1	>sp|E9PVA8|GCN1_MOUSE eIF-2-alpha kinase activator GCN1 OS=Mus musculus GN=Gcn1 PE=1 SV=1;>tr|Q3UHQ5|Q3UHQ5_MOUSE Putative uncharacterized protein OS=Mus musculus GN=Gcn1l1 PE=2 SV=1;>tr|Q8CHH7|Q8CHH7_MOUSE MKIAA0219 protein (Fragment) OS=Mus musculus GN=G	9	20	20	19	19	6	19	6	18	6	8	293.02	2671	1.0069e-37	1.019	0.8384	7.7	2.8	306660000	118130000	60703000	46203000
Q1HL32;Q9CW03;Q6P5E5;Q6PIE1;Q3UNU2;Q6PFZ4;Q3TPG9;Q3US85;Q3TMK9	Q1HL32;Q9CW03;Q6P5E5;Q6PIE1;Q3UNU2;Q6PFZ4	Structural maintenance of chromosomes protein 3	Smc3	>tr|Q1HL32|Q1HL32_MOUSE Structural maintenance of chromosomes protein OS=Mus musculus GN=Smc3 PE=1 SV=1;>sp|Q9CW03|SMC3_MOUSE Structural maintenance of chromosomes protein 3 OS=Mus musculus GN=Smc3 PE=1 SV=2;>tr|Q6P5E5|Q6P5E5_MOUSE Structural maintenance o	9	21	21	21	18	6	18	6	18	6	20.2	141.55	1217	3.2255e-44	0.83846	1.1874	17.8	5.4	274610000	136690000	62810000	59577000
P50516;D3Z1B9;D3YWH3	P50516	V-type proton ATPase catalytic subunit A	Atp6v1a	>sp|P50516|VATA_MOUSE V-type proton ATPase catalytic subunit A OS=Mus musculus GN=Atp6v1a PE=1 SV=2	3	18	18	18	17	6	17	6	17	6	35.3	68.325	617	0	0.97521	0.99782	34.2	11.8	870560000	778330000	443900000	362070000
Q8VI93;Q91YM7;F7CXR7	Q8VI93		Oas3	>sp|Q8VI93|OAS3_MOUSE 2-5-oligoadenylate synthase 3 OS=Mus musculus GN=Oas3 PE=1 SV=1	3	17	17	17	15	6	15	6	15	6	20.4	126.33	1138	5.5335e-52	0.99522	1.1066	18.2	7.1	225910000	203840000	56166000	52646000
Q9ERK4;E9Q1T9;F6ZEW4;E9QAX7;Q9CSW8;F7D1H9	Q9ERK4;E9Q1T9;F6ZEW4	Exportin-2	Cse1l	>sp|Q9ERK4|XPO2_MOUSE Exportin-2 OS=Mus musculus GN=Cse1l PE=1 SV=1;>tr|E9Q1T9|E9Q1T9_MOUSE Exportin-2 OS=Mus musculus GN=Cse1l PE=1 SV=1;>tr|F6ZEW4|F6ZEW4_MOUSE Exportin-2 (Fragment) OS=Mus musculus GN=Cse1l PE=1 SV=1	6	16	16	16	15	6	15	6	15	6	17.3	110.45	971	3.8101e-35	1.0392	1.0061	15.8	7.8	494260000	467520000	520020000	535190000
A0A0R4J0X8;D3Z0V2;A0A1B0GRS3	A0A0R4J0X8;D3Z0V2		Arhgef7	>tr|A0A0R4J0X8|A0A0R4J0X8_MOUSE Rho guanine nucleotide exchange factor (GEF7), isoform CRA_a OS=Mus musculus GN=Arhgef7 PE=1 SV=1;>tr|D3Z0V2|D3Z0V2_MOUSE Rho guanine nucleotide exchange factor 7 (Fragment) OS=Mus musculus GN=Arhgef7 PE=1 SV=2	3	15	15	2	14	6	14	6	1	2	25.5	73.029	646	1.9263e-48	1.1471	1.0522	23.8	9.4	147900000	138440000	70277000	57529000
Q3TQX5;Q62167;B9EKE9;B7ZWF1;B9EIA2;P16381;Q3TUR4	Q3TQX5;Q62167;B9EKE9;B7ZWF1;B9EIA2;P16381	ATP-dependent RNA helicase DDX3X;Putative ATP-dependent RNA helicase Pl10	Ddx3x;D1Pas1	>tr|Q3TQX5|Q3TQX5_MOUSE Putative uncharacterized protein OS=Mus musculus GN=Ddx3x PE=1 SV=1;>sp|Q62167|DDX3X_MOUSE ATP-dependent RNA helicase DDX3X OS=Mus musculus GN=Ddx3x PE=1 SV=3;>tr|B9EKE9|B9EKE9_MOUSE Ddx3x protein OS=Mus musculus GN=Ddx3x PE=2 SV=1;	7	14	2	2	13	6	2	0	2	0	26.7	73.101	662	4.4929e-92	1.1416		24.9	10.6	26087000	22602000	0	0
F8WIA1;D3Z2Z1;Q922J3;D3Z3M7;F6RCU2;Q8C0S5;F7CB97;Q9QZF4;F6RAY2	F8WIA1;D3Z2Z1;Q922J3;D3Z3M7;F6RCU2;Q8C0S5	CAP-Gly domain-containing linker protein 1	Clip1	>tr|F8WIA1|F8WIA1_MOUSE CAP-Gly domain-containing linker protein 1 OS=Mus musculus GN=Clip1 PE=1 SV=1;>tr|D3Z2Z1|D3Z2Z1_MOUSE CAP-Gly domain-containing linker protein 1 OS=Mus musculus GN=Clip1 PE=1 SV=1;>sp|Q922J3|CLIP1_MOUSE CAP-Gly domain-containing lin	9	16	16	15	13	6	13	6	13	5	13.2	161.23	1437	3.7765e-60	0.91884	0.81378	11.4	4.9	87109000	77265000	71108000	45857000
Q3TI98;Q9CZU5;Q9WUA2;Q3TG12;Q8C644;Q3TMX6;Q3UYC2;A0A087WS80;A0A087WPV4;A0A087WQ15	Q3TI98;Q9CZU5;Q9WUA2;Q3TG12;Q8C644;Q3TMX6;Q3UYC2	Phenylalanine--tRNA ligase beta subunit	Farsb	>tr|Q3TI98|Q3TI98_MOUSE Putative uncharacterized protein OS=Mus musculus GN=Farsb PE=2 SV=1;>tr|Q9CZU5|Q9CZU5_MOUSE Putative uncharacterized protein OS=Mus musculus GN=Farsb PE=2 SV=1;>sp|Q9WUA2|SYFB_MOUSE Phenylalanine--tRNA ligase beta subunit OS=Mus mus	10	15	15	15	13	6	13	6	13	6	25.5	65.815	589	1.5967e-55	0.97913	0.96474	22.2	10.5	304780000	247590000	125710000	109800000
Q3U484;Q62095	Q3U484;Q62095	ATP-dependent RNA helicase DDX3Y	Ddx3y	>tr|Q3U484|Q3U484_MOUSE Putative uncharacterized protein OS=Mus musculus GN=Ddx3y PE=2 SV=1;>sp|Q62095|DDX3Y_MOUSE ATP-dependent RNA helicase DDX3Y OS=Mus musculus GN=Ddx3y PE=1 SV=2	2	14	13	2	13	6	12	6	2	0	23.1	73.384	658	3.2874e-82	1.064	1.053	21.3	10.6	676930000	618220000	232830000	254110000
Q6ZQG1;A0A0J9YUD5;B9EJ54;Q6PDG0;Q6P9L5;Q6P9Y6;Q80VE6;Q9D6C1;E9Q880;Q3UFI7;B0LAE1	Q6ZQG1;A0A0J9YUD5;B9EJ54;Q6PDG0;Q6P9L5		Nup205	>tr|Q6ZQG1|Q6ZQG1_MOUSE MCG21756, isoform CRA_a (Fragment) OS=Mus musculus GN=Nup205 PE=2 SV=1;>tr|A0A0J9YUD5|A0A0J9YUD5_MOUSE Nucleoporin 205 OS=Mus musculus GN=Nup205 PE=1 SV=1;>tr|B9EJ54|B9EJ54_MOUSE MCG21756, isoform CRA_b OS=Mus musculus GN=Nup205 PE=	11	15	15	15	12	6	12	6	12	6	9.3	233.81	2067	8.4067e-57	1.17	1.149	7.6	4.4	119520000	157130000	34253000	35689000
P07742;Q6NZB3;Q05DU8;A0A1B0GSB1	P07742;Q6NZB3;Q05DU8	Ribonucleoside-diphosphate reductase large subunit;Ribonucleoside-diphosphate reductase	Rrm1	>sp|P07742|RIR1_MOUSE Ribonucleoside-diphosphate reductase large subunit OS=Mus musculus GN=Rrm1 PE=1 SV=2;>tr|Q6NZB3|Q6NZB3_MOUSE Ribonucleoside-diphosphate reductase OS=Mus musculus GN=Rrm1 PE=2 SV=1;>tr|Q05DU8|Q05DU8_MOUSE Ribonucleoside-diphosphate red	4	13	13	13	12	6	12	6	12	6	19.7	90.209	792	5.2929e-73	1.077	1.2172	18.1	8.6	401480000	325560000	77530000	83289000
Q569Z5;F8WHR6;Q3UZ56	Q569Z5;F8WHR6	Probable ATP-dependent RNA helicase DDX46	Ddx46	>sp|Q569Z5|DDX46_MOUSE Probable ATP-dependent RNA helicase DDX46 OS=Mus musculus GN=Ddx46 PE=1 SV=2;>tr|F8WHR6|F8WHR6_MOUSE Probable ATP-dependent RNA helicase DDX46 OS=Mus musculus GN=Ddx46 PE=1 SV=1	3	13	13	13	12	6	12	6	12	6	12.1	117.45	1032	1.348e-21	0.96039	1.0934	11.1	6.1	126490000	88497000	34376000	33241000
Q6PB66;F6V2A3	Q6PB66	Leucine-rich PPR motif-containing protein, mitochondrial	Lrpprc	>sp|Q6PB66|LPPRC_MOUSE Leucine-rich PPR motif-containing protein, mitochondrial OS=Mus musculus GN=Lrpprc PE=1 SV=2	2	14	14	14	12	6	12	6	12	6	12.1	156.61	1392	1.2716e-46	1.0697	0.8344	10.7	5.6	438150000	401070000	41858000	32499000
Q8R1B4;Q66JU1;Q8BVX3;P97398;M0QWV3;Q3TL08;Q9CSD3;Q9CV26;A0A0U1RPR0	Q8R1B4	Eukaryotic translation initiation factor 3 subunit C	Eif3c	>sp|Q8R1B4|EIF3C_MOUSE Eukaryotic translation initiation factor 3 subunit C OS=Mus musculus GN=Eif3c PE=1 SV=1	9	15	15	15	12	6	12	6	12	6	16.7	105.53	911	3.8624e-186	1.0159	0.97601	13.8	6.9	240070000	212480000	182880000	143050000
Q9CU62;A0JLM6;Q7TNG4;Q6A0B0;S4R179	Q9CU62;A0JLM6	Structural maintenance of chromosomes protein 1A	Smc1a	>sp|Q9CU62|SMC1A_MOUSE Structural maintenance of chromosomes protein 1A OS=Mus musculus GN=Smc1a PE=1 SV=4;>tr|A0JLM6|A0JLM6_MOUSE Smc1a protein (Fragment) OS=Mus musculus GN=Smc1a PE=2 SV=1	5	14	14	14	12	6	12	6	12	6	11.4	143.23	1233	2.9936e-29	0.99337	1.0016	9.7	4.8	139540000	123940000	141010000	127550000
Q6A0E3;A2AH85;O08810;Q3TMY8;Q3U5Q3;Q543F1;Q7TMX4;G3UZ34;G3UXK8	Q6A0E3;A2AH85;O08810;Q3TMY8;Q3U5Q3;Q543F1;Q7TMX4;G3UZ34	116 kDa U5 small nuclear ribonucleoprotein component	Eftud2	>tr|Q6A0E3|Q6A0E3_MOUSE MKIAA0031 protein (Fragment) OS=Mus musculus GN=Eftud2 PE=2 SV=1;>tr|A2AH85|A2AH85_MOUSE 116 kDa U5 small nuclear ribonucleoprotein component OS=Mus musculus GN=Eftud2 PE=1 SV=1;>sp|O08810|U5S1_MOUSE 116 kDa U5 small nuclear ribonuc	9	14	14	14	11	6	11	6	11	6	20.1	109.8	976	9.4297e-56	0.94645	1.0678	15.9	8.7	141420000	124650000	42254000	37523000
P24270;Q3TVZ1;Q542K4;Q8C6E3;Q3UF58;Q91XI2;Q3UZE7;A2AL20	P24270;Q3TVZ1;Q542K4;Q8C6E3;Q3UF58;Q91XI2;Q3UZE7	Catalase	Cat	>sp|P24270|CATA_MOUSE Catalase OS=Mus musculus GN=Cat PE=1 SV=4;>tr|Q3TVZ1|Q3TVZ1_MOUSE Catalase OS=Mus musculus GN=Cat PE=2 SV=1;>tr|Q542K4|Q542K4_MOUSE Catalase OS=Mus musculus GN=Cat PE=2 SV=1;>tr|Q8C6E3|Q8C6E3_MOUSE Catalase OS=Mus musculus GN=Cat PE=2	8	13	13	13	11	6	11	6	11	6	28.8	59.795	527	1.1657e-110	0.80685	0.87236	22.8	15	365510000	282140000	123270000	85248000
Q3TJ01;Q99LF4	Q3TJ01;Q99LF4	tRNA-splicing ligase RtcB homolog	D10Wsu52e	>tr|Q3TJ01|Q3TJ01_MOUSE tRNA-splicing ligase RtcB homolog OS=Mus musculus GN=Rtcb PE=2 SV=1;>sp|Q99LF4|RTCB_MOUSE tRNA-splicing ligase RtcB homolog OS=Mus musculus GN=Rtcb PE=1 SV=1	2	12	12	12	11	6	11	6	11	6	31.5	55.253	505	4.2291e-101	0.96067	1.1243	28.7	17.2	381520000	343220000	57113000	51768000
Q3U741;Q501J6;Q3TU25;Q8K392;Q3U6Y5;Q78W10	Q3U741;Q501J6;Q3TU25	Probable ATP-dependent RNA helicase DDX17	Ddx17	>tr|Q3U741|Q3U741_MOUSE DEAD (Asp-Glu-Ala-Asp) box polypeptide 17, isoform CRA_a OS=Mus musculus GN=Ddx17 PE=1 SV=1;>sp|Q501J6|DDX17_MOUSE Probable ATP-dependent RNA helicase DDX17 OS=Mus musculus GN=Ddx17 PE=1 SV=1;>tr|Q3TU25|Q3TU25_MOUSE Putative unchara	6	14	9	9	11	6	8	3	8	3	24.5	72.584	652	9.9345e-31	1.0007	1.2518	19.5	10.9	119160000	278750000	81922000	161450000
Q5EBP9;Q62318;Q3UDN8	Q5EBP9;Q62318;Q3UDN8	Transcription intermediary factor 1-beta	Trim28	>tr|Q5EBP9|Q5EBP9_MOUSE Putative uncharacterized protein OS=Mus musculus GN=Trim28 PE=2 SV=1;>sp|Q62318|TIF1B_MOUSE Transcription intermediary factor 1-beta OS=Mus musculus GN=Trim28 PE=1 SV=3;>tr|Q3UDN8|Q3UDN8_MOUSE Putative uncharacterized protein (Fragm	3	13	13	13	11	6	11	6	11	6	22.1	88.846	834	3.5164e-64	0.98821	0.99673	20.1	9.6	222300000	193720000	150780000	130910000
Q5SUH6;Q5SUH7;Q99KN9;Q3UGL3;Q3UPG6;Q3TJF5	Q5SUH6;Q5SUH7;Q99KN9;Q3UGL3;Q3UPG6	Clathrin interactor 1	Clint1	>tr|Q5SUH6|Q5SUH6_MOUSE Clathrin interactor 1 OS=Mus musculus GN=Clint1 PE=1 SV=1;>tr|Q5SUH7|Q5SUH7_MOUSE Clathrin interactor 1 OS=Mus musculus GN=Clint1 PE=1 SV=1;>sp|Q99KN9|EPN4_MOUSE Clathrin interactor 1 OS=Mus musculus GN=Clint1 PE=1 SV=2;>tr|Q3UGL3|Q	6	12	12	12	11	6	11	6	11	6	20.4	69.758	641	6.3882e-54	0.98668	1.1348	20.4	9.5	252820000	184420000	126010000	62079000
Q8BU29;Q3UDD5;Q3UDF3;Q6NXZ0;Q99KK7;Q3THP1;Q3UDY7;Q8BYF3	Q8BU29;Q3UDD5;Q3UDF3;Q6NXZ0;Q99KK7;Q3THP1;Q3UDY7;Q8BYF3	Dipeptidyl peptidase 3	Dpp3	>tr|Q8BU29|Q8BU29_MOUSE Dipeptidyl peptidase 3 OS=Mus musculus GN=Dpp3 PE=2 SV=1;>tr|Q3UDD5|Q3UDD5_MOUSE Dipeptidyl peptidase 3 OS=Mus musculus GN=Dpp3 PE=2 SV=1;>tr|Q3UDF3|Q3UDF3_MOUSE Dipeptidyl peptidase 3 OS=Mus musculus GN=Dpp3 PE=2 SV=1;>tr|Q6NXZ0|Q6	8	14	14	14	11	6	11	6	11	6	22.1	82.882	738	5.2778e-59	0.95416	1.0491	17.9	11.2	174340000	155730000	99999000	98398000
Q8CIG8;A0A0R4J049;F6QQQ6;S4R295	Q8CIG8;A0A0R4J049	Protein arginine N-methyltransferase 5	Prmt5	>sp|Q8CIG8|ANM5_MOUSE Protein arginine N-methyltransferase 5 OS=Mus musculus GN=Prmt5 PE=1 SV=3;>tr|A0A0R4J049|A0A0R4J049_MOUSE Protein arginine N-methyltransferase 5 OS=Mus musculus GN=Prmt5 PE=1 SV=1	4	12	12	12	11	6	11	6	11	6	24.3	72.679	637	3.1124e-88	0.99361	0.97852	23.1	13.7	139840000	127350000	50435000	45482000
A0A1S6GWH4;Q1HFZ0;H3BKN0;H3BJF3	A0A1S6GWH4;Q1HFZ0;H3BKN0	tRNA (cytosine(34)-C(5))-methyltransferase	Nsun2	>tr|A0A1S6GWH4|A0A1S6GWH4_MOUSE Uncharacterized protein OS=Mus musculus PE=2 SV=1;>sp|Q1HFZ0|NSUN2_MOUSE tRNA (cytosine(34)-C(5))-methyltransferase OS=Mus musculus GN=Nsun2 PE=1 SV=2;>tr|H3BKN0|H3BKN0_MOUSE tRNA (cytosine(34)-C(5))-methyltransferase OS=Mus	4	11	11	11	10	6	10	6	10	6	16.9	88.067	782	1.0267e-52	0.99256	0.88947	15	9	116370000	112920000	76518000	49697000
A2RS68;Q62376;Q9CR32;Q7TT81;A0A1B0GRR8;Q6ZWP0;A0A1B0GR44;A0A1B0GR69;A0A1B0GRV8;A0A1B0GR50;A0A1B0GSX5;Q99LY5	A2RS68;Q62376;Q9CR32;Q7TT81;A0A1B0GRR8;Q6ZWP0;A0A1B0GR44	U1 small nuclear ribonucleoprotein 70 kDa	Snrnp70	>tr|A2RS68|A2RS68_MOUSE Small nuclear ribonucleoprotein 70 (U1) OS=Mus musculus GN=Snrnp70 PE=2 SV=1;>sp|Q62376|RU17_MOUSE U1 small nuclear ribonucleoprotein 70 kDa OS=Mus musculus GN=Snrnp70 PE=1 SV=2;>tr|Q9CR32|Q9CR32_MOUSE Putative uncharacterized prote	12	12	12	12	10	6	10	6	10	6	24.8	51.991	448	1.6832e-51	0.93152	0.99171	20.3	16.1	308250000	279060000	37078000	34476000
P17426;A0A140LIG7;A0A0J9YUA7	P17426	AP-2 complex subunit alpha-1	Ap2a1	>sp|P17426|AP2A1_MOUSE AP-2 complex subunit alpha-1 OS=Mus musculus GN=Ap2a1 PE=1 SV=1	3	12	12	10	10	6	10	6	8	4	12.4	107.66	977	1.0402e-16	1.0228	0.8927	10.5	5.3	82481000	84337000	720930000	64039000
Q8K124	Q8K124	Pleckstrin homology domain-containing family O member 2	Plekho2	>sp|Q8K124|PKHO2_MOUSE Pleckstrin homology domain-containing family O member 2 OS=Mus musculus GN=Plekho2 PE=1 SV=1	1	11	11	11	10	6	10	6	10	6	32.9	53.872	495	9.2034e-164	0.98887	0.83431	31.1	20.4	328100000	264280000	161330000	115360000
Q8K4Z5;Q3TVM1;Q8BKK2	Q8K4Z5;Q3TVM1	Splicing factor 3A subunit 1	Sf3a1	>sp|Q8K4Z5|SF3A1_MOUSE Splicing factor 3A subunit 1 OS=Mus musculus GN=Sf3a1 PE=1 SV=1;>tr|Q3TVM1|Q3TVM1_MOUSE Putative uncharacterized protein OS=Mus musculus GN=Sf3a1 PE=2 SV=1	3	11	11	11	10	6	10	6	10	6	19.2	88.544	791	2.4198e-27	1.0234	0.92104	17.3	10.5	124070000	119660000	43116000	39654000
A0A0R4J140;Q5SW19;Z4YLI8;Q6P7U7	A0A0R4J140;Q5SW19;Z4YLI8	Protein KIAA0664	Kiaa0664	>tr|A0A0R4J140|A0A0R4J140_MOUSE Clustered mitochondria protein homolog OS=Mus musculus GN=Cluh PE=1 SV=1;>sp|Q5SW19|CLU_MOUSE Clustered mitochondria protein homolog OS=Mus musculus GN=Cluh PE=1 SV=2;>tr|Z4YLI8|Z4YLI8_MOUSE Clustered mitochondria protein ho	4	13	13	13	9	6	9	6	9	6	12.4	151.83	1353	9.7464e-29	1.1083	0.90067	8.8	5.8	49293000	55954000	33193000	27035000
Q3TDF8;Q3TF02;Q3TL10;Q8BWY3;Q3U6V5;P70199	Q3TDF8;Q3TF02;Q3TL10;Q8BWY3;Q3U6V5;P70199	Eukaryotic peptide chain release factor subunit 1	Etf1	>tr|Q3TDF8|Q3TDF8_MOUSE Putative uncharacterized protein OS=Mus musculus GN=Etf1 PE=2 SV=1;>tr|Q3TF02|Q3TF02_MOUSE Putative uncharacterized protein OS=Mus musculus GN=Etf1 PE=2 SV=1;>tr|Q3TL10|Q3TL10_MOUSE Putative uncharacterized protein OS=Mus musculus G	6	9	9	9	9	6	9	6	9	6	23.6	49.003	437	1.1316e-97	0.98627	1.0241	23.6	17.2	176440000	334290000	306750000	280120000
Q3TK27;Q8CI11	Q3TK27;Q8CI11	Guanine nucleotide-binding protein-like 3	Gnl3	>tr|Q3TK27|Q3TK27_MOUSE Putative uncharacterized protein OS=Mus musculus GN=Gnl3 PE=2 SV=1;>sp|Q8CI11|GNL3_MOUSE Guanine nucleotide-binding protein-like 3 OS=Mus musculus GN=Gnl3 PE=1 SV=2	2	13	13	13	9	6	9	6	9	6	30.5	60.786	538	2.5665e-79	0.87589	1.1195	20.8	14.5	119110000	96071000	193230000	187900000
Q3UVN5;Q9CZ44;Q3KQQ1;A2AT02	Q3UVN5;Q9CZ44;Q3KQQ1;A2AT02	NSFL1 cofactor p47	Nsfl1c	>tr|Q3UVN5|Q3UVN5_MOUSE Putative uncharacterized protein OS=Mus musculus GN=Nsfl1c PE=2 SV=1;>sp|Q9CZ44|NSF1C_MOUSE NSFL1 cofactor p47 OS=Mus musculus GN=Nsfl1c PE=1 SV=1;>tr|Q3KQQ1|Q3KQQ1_MOUSE Nsfl1c protein (Fragment) OS=Mus musculus GN=Nsfl1c PE=2 SV=1	4	10	10	10	9	6	9	6	9	6	31.7	40.953	372	2.0895e-246	0.92662	0.97273	28.8	20.2	118130000	109850000	249530000	237540000
Q61081;A0A1L1STC0	Q61081;A0A1L1STC0	Hsp90 co-chaperone Cdc37	Cdc37	>sp|Q61081|CDC37_MOUSE Hsp90 co-chaperone Cdc37 OS=Mus musculus GN=Cdc37 PE=1 SV=1;>tr|A0A1L1STC0|A0A1L1STC0_MOUSE Hsp90 co-chaperone Cdc37 (Fragment) OS=Mus musculus GN=Cdc37 PE=1 SV=1	2	9	9	9	9	6	9	6	9	6	27.4	44.593	379	8.3901e-70	1.0155	0.92004	27.4	20.1	179300000	147250000	363390000	281590000
E9QM99;A0A087WQ86;A0A087WRP5;B2RWY0;Q8BZN6;A0A0R4J2B7;A0A087WQA1;Q8BLX9;A0A087WS26	E9QM99;A0A087WQ86;A0A087WRP5;B2RWY0;Q8BZN6;A0A0R4J2B7	Dedicator of cytokinesis protein 10	Dock10	>tr|E9QM99|E9QM99_MOUSE Dedicator of cytokinesis protein 10 OS=Mus musculus GN=Dock10 PE=1 SV=1;>tr|A0A087WQ86|A0A087WQ86_MOUSE Dedicator of cytokinesis protein 10 OS=Mus musculus GN=Dock10 PE=1 SV=1;>tr|A0A087WRP5|A0A087WRP5_MOUSE Dedicator of cytokinesis	9	9	9	8	8	6	8	6	7	6	5.1	249.57	2187	1.9839e-15	0.87355	1.2026	4.4	3.8	42368000	36265000	10993000	11208000
O35344;Q543M7;Q9CT07	O35344;Q543M7;Q9CT07	Importin subunit alpha-3;Importin subunit alpha	Kpna3	>sp|O35344|IMA4_MOUSE Importin subunit alpha-4 OS=Mus musculus GN=Kpna3 PE=1 SV=1;>tr|Q543M7|Q543M7_MOUSE Importin subunit alpha OS=Mus musculus GN=Kpna3 PE=1 SV=1;>tr|Q9CT07|Q9CT07_MOUSE Putative uncharacterized protein (Fragment) OS=Mus musculus GN=Kpna3	3	9	9	6	8	6	8	6	5	4	20.2	57.772	521	2.0524e-43	0.85746	1.0322	18.2	14.6	242830000	175850000	71014000	63145000
P54775;Q3TUN5;Q569X4;Q3TFA5;Q8BKU2;A0A140LIZ5;Q3TJ97;Q3UBF0;Q52L53	P54775;Q3TUN5;Q569X4;Q3TFA5;Q8BKU2;A0A140LIZ5;Q3TJ97;Q3UBF0	26S protease regulatory subunit 6B	Psmc4	>sp|P54775|PRS6B_MOUSE 26S proteasome regulatory subunit 6B OS=Mus musculus GN=Psmc4 PE=1 SV=2;>tr|Q3TUN5|Q3TUN5_MOUSE Putative uncharacterized protein OS=Mus musculus GN=Psmc4 PE=2 SV=1;>tr|Q569X4|Q569X4_MOUSE Proteasome (Prosome, macropain) 26S subunit,	9	9	9	9	8	6	8	6	8	6	26.6	47.408	418	4.266e-33	0.96365	0.89954	23.7	19.4	230350000	193970000	318110000	273180000
Q04447	Q04447	Creatine kinase B-type	Ckb	>sp|Q04447|KCRB_MOUSE Creatine kinase B-type OS=Mus musculus GN=Ckb PE=1 SV=1	1	9	9	8	8	6	8	6	7	6	33.9	42.713	381	5.8985e-226	1	0.97852	29.7	23.6	292010000	243230000	1007500000	888820000
Q3TF40;Q3UM20;Q3TTV7;Q4FK11;Q99K48;Q3TFC2;Q3TMM5;B1AXT0	Q3TF40;Q3UM20;Q3TTV7;Q4FK11;Q99K48;Q3TFC2;Q3TMM5	Non-POU domain-containing octamer-binding protein	Nono	>tr|Q3TF40|Q3TF40_MOUSE Putative uncharacterized protein (Fragment) OS=Mus musculus GN=Nono PE=2 SV=1;>tr|Q3UM20|Q3UM20_MOUSE Putative uncharacterized protein OS=Mus musculus GN=Nono PE=2 SV=1;>tr|Q3TTV7|Q3TTV7_MOUSE Putative uncharacterized protein OS=Mus	8	11	11	9	8	6	8	6	6	5	24.6	60.406	528	3.9579e-48	0.96626	1.0091	16.7	18	210670000	199520000	115270000	100810000
Q3ULL5;Q99L45;E0CXJ3	Q3ULL5;Q99L45	Eukaryotic translation initiation factor 2 subunit 2	Eif2s2	>tr|Q3ULL5|Q3ULL5_MOUSE Eif2s2 protein OS=Mus musculus GN=Eif2s2 PE=1 SV=1;>sp|Q99L45|IF2B_MOUSE Eukaryotic translation initiation factor 2 subunit 2 OS=Mus musculus GN=Eif2s2 PE=1 SV=1	3	10	10	10	8	6	8	6	8	6	29	38.092	331	1.0442e-33	0.94684	0.9623	22.4	19.9	121900000	104360000	256500000	174500000
Q3UMM1;Q922F4;Q3U9U3;Q9CUN8	Q3UMM1;Q922F4;Q3U9U3	Tubulin beta-6 chain	Tubb6	>tr|Q3UMM1|Q3UMM1_MOUSE Tubulin beta chain OS=Mus musculus GN=Tubb6 PE=1 SV=1;>sp|Q922F4|TBB6_MOUSE Tubulin beta-6 chain OS=Mus musculus GN=Tubb6 PE=1 SV=1;>tr|Q3U9U3|Q3U9U3_MOUSE Tubulin beta chain OS=Mus musculus GN=Tubb6 PE=2 SV=1	4	8	5	5	8	6	5	4	5	4	30	50.09	447	1.3948e-164	1.0935	1.1292	30	22.6	120420000	108330000	171180000	168710000
Q58E59;Q9D554	Q58E59;Q9D554	Splicing factor 3A subunit 3	Sf3a3	>tr|Q58E59|Q58E59_MOUSE Putative uncharacterized protein OS=Mus musculus GN=Sf3a3 PE=1 SV=1;>sp|Q9D554|SF3A3_MOUSE Splicing factor 3A subunit 3 OS=Mus musculus GN=Sf3a3 PE=1 SV=2	2	9	9	9	8	6	8	6	8	6	20.6	58.841	501	2.2715e-145	1.0982	1.0409	20.6	16.8	65214000	67142000	40199000	36724000
Q60597;Z4YJV4;Q6P8I7;E9Q7L0;B2RXT3;Q5SVY0	Q60597;Z4YJV4	2-oxoglutarate dehydrogenase, mitochondrial	Ogdh	>sp|Q60597|ODO1_MOUSE 2-oxoglutarate dehydrogenase, mitochondrial OS=Mus musculus GN=Ogdh PE=1 SV=3;>tr|Z4YJV4|Z4YJV4_MOUSE 2-oxoglutarate dehydrogenase, mitochondrial OS=Mus musculus GN=Ogdh PE=1 SV=1	6	12	12	12	8	6	8	6	8	6	14.9	116.45	1023	2.2389e-29	0.93306	0.92826	9.2	8.1	85588000	89592000	58299000	39696000
Q8BTI8;Q05BN4;Q05CY4;A0A087WRX8;A0A087WPS9	Q8BTI8	Serine/arginine repetitive matrix protein 2	Srrm2	>sp|Q8BTI8|SRRM2_MOUSE Serine/arginine repetitive matrix protein 2 OS=Mus musculus GN=Srrm2 PE=1 SV=3	5	11	11	11	8	6	8	6	8	6	5.5	294.84	2703	1.8139e-29	0.97527	0.77845	4.2	2.9	156570000	128800000	36579000	31778000
Q9Z2X1;J3QM80;J3QMT0;Q8R582;Q3TNG9;J3QP45;J3QMV8;J3QNH2	Q9Z2X1;J3QM80;J3QMT0	Heterogeneous nuclear ribonucleoprotein F;Heterogeneous nuclear ribonucleoprotein F, N-terminally processed	Hnrnpf	>sp|Q9Z2X1|HNRPF_MOUSE Heterogeneous nuclear ribonucleoprotein F OS=Mus musculus GN=Hnrnpf PE=1 SV=3;>tr|J3QM80|J3QM80_MOUSE Heterogeneous nuclear ribonucleoprotein F (Fragment) OS=Mus musculus GN=Hnrnpf PE=1 SV=8;>tr|J3QMT0|J3QMT0_MOUSE Heterogeneous nucl	8	8	8	7	8	6	8	6	7	6	24.8	45.729	415	2.7876e-44	0.96565	0.96677	24.8	18.1	195850000	162250000	279850000	228700000
G3X928;Q4G0C0;Q6NZC7;A0AUN0;Q3UY74	G3X928;Q4G0C0;Q6NZC7;A0AUN0	SEC23-interacting protein	Sec23ip	>tr|G3X928|G3X928_MOUSE SEC23-interacting protein OS=Mus musculus GN=Sec23ip PE=1 SV=1;>tr|Q4G0C0|Q4G0C0_MOUSE Sec23 interacting protein OS=Mus musculus GN=Sec23ip PE=2 SV=1;>sp|Q6NZC7|S23IP_MOUSE SEC23-interacting protein OS=Mus musculus GN=Sec23ip PE=1 S	5	9	9	9	7	6	7	6	7	6	10.3	110.76	998	8.6077e-35	1.1243	0.97078	8.8	5.9	48705000	44391000	33243000	485230000
E9PW66;P28656;Q8BSH9;Q3TF41;Q9CSP8	E9PW66;P28656;Q8BSH9;Q3TF41;Q9CSP8	Nucleosome assembly protein 1-like 1	Nap1l1	>tr|E9PW66|E9PW66_MOUSE Nucleosome assembly protein 1-like 1 OS=Mus musculus GN=Nap1l1 PE=1 SV=1;>sp|P28656|NP1L1_MOUSE Nucleosome assembly protein 1-like 1 OS=Mus musculus GN=Nap1l1 PE=1 SV=2;>tr|Q8BSH9|Q8BSH9_MOUSE Nucleosome assembly protein 1-like 1 OS	5	8	8	7	7	6	7	6	7	5	21.1	48.542	418	4.2245e-44	0.95952	0.9464	18.7	18.2	418350000	341680000	250870000	214150000
Q8CD76;Q7TNF4;E9Q7C9;Q5UE59;Q7M6Z6;Q7M700;Q7M6Z9;Q7M6Z7;Q7M701;Q7M6Z8;Q7M702;O88447;Q7M703;F6UYN4;Q91W40;D3Z710	Q8CD76;Q7TNF4;E9Q7C9;Q5UE59;Q7M6Z6;Q7M700;Q7M6Z9;Q7M6Z7;Q7M701;Q7M6Z8;Q7M702;O88447;Q7M703	Kinesin light chain 1	Klc1	>tr|Q8CD76|Q8CD76_MOUSE Kinesin light chain 1 OS=Mus musculus GN=Klc1 PE=1 SV=1;>tr|Q7TNF4|Q7TNF4_MOUSE Kinesin light chain 1 OS=Mus musculus GN=Klc1 PE=1 SV=1;>tr|E9Q7C9|E9Q7C9_MOUSE Kinesin light chain 1 OS=Mus musculus GN=Klc1 PE=1 SV=1;>tr|Q5UE59|Q5UE5	16	11	11	5	7	6	7	6	4	2	20.6	69.494	616	7.4899e-65	0.92785	0.92168	14	11.7	115770000	96988000	48476000	50652000
P62082;Q4FZE6;F6SVV1	P62082;Q4FZE6;F6SVV1	40S ribosomal protein S7	Rps7;Gm9493	>sp|P62082|RS7_MOUSE 40S ribosomal protein S7 OS=Mus musculus GN=Rps7 PE=2 SV=1;>tr|Q4FZE6|Q4FZE6_MOUSE Putative uncharacterized protein OS=Mus musculus GN=Rps7 PE=2 SV=1;>tr|F6SVV1|F6SVV1_MOUSE Uncharacterized protein OS=Mus musculus GN=Gm9493 PE=4 SV=1	3	7	7	7	7	6	7	6	7	6	31.4	22.127	194	0	0.89237	0.97505	31.4	27.3	561950000	499380000	806350000	714360000
Q3UPU8;Q921H8;H3BJZ9;H3BKL5;Q3UKM0;Q8VCH0;Q3TUU3;Q8BLD7;H3BKA1;Q8R343;H3BJG8	Q3UPU8;Q921H8;H3BJZ9;H3BKL5	3-ketoacyl-CoA thiolase A, peroxisomal	Acaa1a	>tr|Q3UPU8|Q3UPU8_MOUSE Putative uncharacterized protein OS=Mus musculus GN=Acaa1a PE=2 SV=1;>sp|Q921H8|THIKA_MOUSE 3-ketoacyl-CoA thiolase A, peroxisomal OS=Mus musculus GN=Acaa1a PE=1 SV=1;>tr|H3BJZ9|H3BJZ9_MOUSE 3-ketoacyl-CoA thiolase A, peroxisomal OS	11	9	9	9	7	6	7	6	7	6	25.7	43.997	424	3.5183e-62	0.91713	0.91137	17.2	17.5	241280000	207340000	215640000	178520000
K3W4R2;Q6URW6;A0A140LI60	K3W4R2;Q6URW6;A0A140LI60	Myosin-14	Myh14	>tr|K3W4R2|K3W4R2_MOUSE Myosin-14 OS=Mus musculus GN=Myh14 PE=1 SV=1;>sp|Q6URW6|MYH14_MOUSE Myosin-14 OS=Mus musculus GN=Myh14 PE=1 SV=1;>tr|A0A140LI60|A0A140LI60_MOUSE Myosin-14 (Fragment) OS=Mus musculus GN=Myh14 PE=1 SV=1	3	8	2	2	7	6	1	1	1	1	4	228.56	2000	4.512e-93	1.0669	0.82648	3.4	2.9	17655000	17518000	6612600	4153100
P11835;Q542I8;M0QWA7;D3YYP8;D3Z1S4	P11835;Q542I8;M0QWA7	Integrin beta-2;Integrin beta	Itgb2	>sp|P11835|ITB2_MOUSE Integrin beta-2 OS=Mus musculus GN=Itgb2 PE=1 SV=2;>tr|Q542I8|Q542I8_MOUSE Integrin beta OS=Mus musculus GN=Itgb2 PE=1 SV=1;>tr|M0QWA7|M0QWA7_MOUSE Integrin beta OS=Mus musculus GN=Itgb2 PE=1 SV=1	5	10	10	10	7	6	7	6	7	6	15.8	85.025	771	3.8341e-41	1.0241	0.97145	12.2	9.2	95221000	82960000	46732000	40119000
P32020	P32020	Non-specific lipid-transfer protein	Scp2	>sp|P32020|NLTP_MOUSE Non-specific lipid-transfer protein OS=Mus musculus GN=Scp2 PE=1 SV=3	1	8	8	8	7	6	7	6	7	6	13.7	59.125	547	1.4404e-43	0.97381	0.89789	11.7	9.1	113450000	102510000	219270000	176950000
P54071;D6RIL6;A0A0U1RP68	P54071	Isocitrate dehydrogenase [NADP], mitochondrial	Idh2	>sp|P54071|IDHP_MOUSE Isocitrate dehydrogenase [NADP], mitochondrial OS=Mus musculus GN=Idh2 PE=1 SV=3	3	9	9	9	7	6	7	6	7	6	23	50.906	452	1.3004e-37	0.89662	1.0058	17.3	17.7	119250000	87131000	86944000	77303000
P55264;Q8BMC5;Q8BWS6;Q3TZR1;Q99PB8	P55264;Q8BMC5	Adenosine kinase	Adk	>sp|P55264|ADK_MOUSE Adenosine kinase OS=Mus musculus GN=Adk PE=1 SV=2;>tr|Q8BMC5|Q8BMC5_MOUSE Putative uncharacterized protein OS=Mus musculus GN=Adk PE=2 SV=1	5	9	9	9	7	6	7	6	7	6	24.4	40.148	361	1.4962e-15	0.97666	0.94893	20.2	16.6	80310000	74336000	127320000	105110000
Q3T9L0;Q3U837;Q3UVN0;Q8VDW0;Q3TIE4;Q3TPL7;D6RHT5;Q3UAF1	Q3T9L0;Q3U837;Q3UVN0;Q8VDW0;Q3TIE4;Q3TPL7;D6RHT5	ATP-dependent RNA helicase DDX39A	Ddx39;Ddx39a	>tr|Q3T9L0|Q3T9L0_MOUSE Putative uncharacterized protein OS=Mus musculus GN=Ddx39 PE=2 SV=1;>tr|Q3U837|Q3U837_MOUSE Putative uncharacterized protein OS=Mus musculus GN=Ddx39 PE=2 SV=1;>tr|Q3UVN0|Q3UVN0_MOUSE Putative uncharacterized protein OS=Mus musculus	8	9	3	3	7	6	3	2	3	2	21.5	49.085	427	2.0082e-18	1.1059	1.1816	18	14.5	28145000	31074000	39229000	38152000
Q3THW7;Q3TII2;Q5M9L0;Q8BTX5;Q91WK2;Q3TIK5;Q8BMZ8	Q3THW7;Q3TII2;Q5M9L0;Q8BTX5;Q91WK2;Q3TIK5	Eukaryotic translation initiation factor 3 subunit H	Eif3h	>tr|Q3THW7|Q3THW7_MOUSE Eukaryotic translation initiation factor 3 subunit H OS=Mus musculus GN=Eif3h PE=2 SV=1;>tr|Q3TII2|Q3TII2_MOUSE Eukaryotic translation initiation factor 3 subunit H OS=Mus musculus GN=Eif3h PE=2 SV=1;>tr|Q5M9L0|Q5M9L0_MOUSE Eukaryot	7	10	10	10	7	6	7	6	7	6	36.1	39.804	352	5.7085e-23	1.0204	1.0122	26.4	24.1	113050000	81115000	155830000	93345000
Q3TZP3;Q9R190;Q3UDZ8;H3BLE1	Q3TZP3;Q9R190;Q3UDZ8	Metastasis-associated protein MTA2	Mta2	>tr|Q3TZP3|Q3TZP3_MOUSE Putative uncharacterized protein OS=Mus musculus GN=Mta2 PE=2 SV=1;>sp|Q9R190|MTA2_MOUSE Metastasis-associated protein MTA2 OS=Mus musculus GN=Mta2 PE=1 SV=1;>tr|Q3UDZ8|Q3UDZ8_MOUSE Putative uncharacterized protein (Fragment) OS=Mus	4	11	11	10	7	6	7	6	6	6	15.9	75.091	668	1.3824e-18	0.92365	0.94503	9.3	9.9	245760000	109310000	81537000	60899000
Q3V122;Q3U4T8;Q3UDI8;Q61881;D3Z6N3;D3Z2K9;D3Z0J6;D3Z335	Q3V122;Q3U4T8;Q3UDI8;Q61881;D3Z6N3	DNA replication licensing factor MCM7	Mcm7	>tr|Q3V122|Q3V122_MOUSE DNA helicase OS=Mus musculus GN=Mcm7 PE=2 SV=1;>tr|Q3U4T8|Q3U4T8_MOUSE DNA helicase OS=Mus musculus GN=Mcm7 PE=1 SV=1;>tr|Q3UDI8|Q3UDI8_MOUSE DNA helicase OS=Mus musculus GN=Mcm7 PE=2 SV=1;>sp|Q61881|MCM7_MOUSE DNA replication licen	8	10	10	10	7	6	7	6	7	6	16.9	81.323	720	1.4698e-97	1.098	1.0667	13.6	8.9	95140000	104040000	125610000	128890000
P10404;Q61876;Q64262;Q811M8;Q80SV3;Q61877;Q80SW4;Q811N6;Q505R5;A0A0A0U847;A0A0A0UEG7;Q811N1;Q811N3;Q80SV2;B8YPG2;B8YPG3;Q811N2;A0A0A0U6W1;A0A0A0UCD5;Q5MNJ6;Q811N5;Q61524;B6DYU5;Q61872	P10404;Q61876;Q64262;Q811M8;Q80SV3;Q61877;Q80SW4;Q811N6;Q505R5;A0A0A0U847;A0A0A0UEG7;Q811N1;Q811N3;Q80SV2;B8YPG2;B8YPG3;Q811N2	MLV-related proviral Env polyprotein;Surface protein;Transmembrane protein	ENSMUSG00000074201;ENSMUSG00000075231;ENSMUSG00000073777;Ctse;ENSMUSG00000071305;Rmcf2;EG667538;EG668842;ENSMUSG00000073277;ENSMUSG00000075521	>sp|P10404|ENV1_MOUSE MLV-related proviral Env polyprotein OS=Mus musculus PE=1 SV=3;>tr|Q61876|Q61876_MOUSE Uncharacterized protein OS=Mus musculus PE=4 SV=1;>tr|Q64262|Q64262_MOUSE Uncharacterized protein (Fragment) OS=Mus musculus PE=2 SV=1;>tr|Q811M8|Q	24	7	7	4	7	6	7	6	4	4	14.2	69.612	641	1.0341e-34	0.98106	0.828	14.2	12.5	197000000	269490000	137240000	142740000
Q8BJW6;D3YZZ6;D6RGA6;D6RFN2	Q8BJW6;D3YZZ6	Eukaryotic translation initiation factor 2A	Eif2a	>sp|Q8BJW6|EIF2A_MOUSE Eukaryotic translation initiation factor 2A OS=Mus musculus GN=Eif2a PE=1 SV=2;>tr|D3YZZ6|D3YZZ6_MOUSE Eukaryotic translation initiation factor 2A (Fragment) OS=Mus musculus GN=Eif2a PE=1 SV=1	4	8	8	8	7	6	7	6	7	6	21.3	64.403	581	5.8451e-48	0.96443	0.9848	17.6	16.5	195460000	160810000	95684000	68625000
Q91VA7;V9GXV0	Q91VA7		Idh3b	>tr|Q91VA7|Q91VA7_MOUSE Isocitrate dehydrogenase [NAD] subunit, mitochondrial OS=Mus musculus GN=Idh3b PE=1 SV=1	2	8	8	8	7	6	7	6	7	6	24.5	42.194	384	6.4445e-125	0.97092	0.92349	19.5	18.2	131100000	111430000	243010000	211790000
A0A140T8T4;P51410;Q5EBQ6;A0A0G2JES3;Q5M9J5;D3Z629;D3YZT0;S4R1R7;A0A0G2JFQ3	A0A140T8T4;P51410;Q5EBQ6;A0A0G2JES3;Q5M9J5;D3Z629;D3YZT0	60S ribosomal protein L9	Rpl9	>tr|A0A140T8T4|A0A140T8T4_MOUSE Uncharacterized protein OS=Mus musculus GN=Rpl9-ps6 PE=4 SV=1;>sp|P51410|RL9_MOUSE 60S ribosomal protein L9 OS=Mus musculus GN=Rpl9 PE=2 SV=2;>tr|Q5EBQ6|Q5EBQ6_MOUSE MCG10266, isoform CRA_a OS=Mus musculus GN=Rpl9 PE=1 SV=1;	9	6	6	6	6	6	6	6	6	6	34.9	21.853	192	1.9833e-65	1.0234	1.0428	34.9	34.9	403450000	365130000	507000000	474150000
A0MNP4;Q9ERF3;Q8BVQ0;D6RDC7;Q8BKW0;D6RJ72	A0MNP4;Q9ERF3;Q8BVQ0;D6RDC7	WD repeat-containing protein 61	Wdr61	>tr|A0MNP4|A0MNP4_MOUSE CDW13/WDR61 OS=Mus musculus GN=Wdr61 PE=1 SV=1;>sp|Q9ERF3|WDR61_MOUSE WD repeat-containing protein 61 OS=Mus musculus GN=Wdr61 PE=1 SV=1;>tr|Q8BVQ0|Q8BVQ0_MOUSE Putative uncharacterized protein OS=Mus musculus GN=Wdr61 PE=1 SV=1;>tr	6	7	7	7	6	6	6	6	6	6	25.2	33.772	305	2.3306e-47	1.0128	0.8763	24.9	21.3	39783000	36094000	76967000	65692000
Q3T9S3;Q5U445;Q9EQU5;A2BE93;A2BE92;Q9CRT3	Q3T9S3;Q5U445;Q9EQU5;A2BE93;A2BE92	Protein SET	Set;BC085271	>tr|Q3T9S3|Q3T9S3_MOUSE Putative uncharacterized protein OS=Mus musculus GN=Set PE=2 SV=1;>tr|Q5U445|Q5U445_MOUSE cDNA sequence BC085271 OS=Mus musculus GN=BC085271 PE=2 SV=1;>sp|Q9EQU5|SET_MOUSE Protein SET OS=Mus musculus GN=Set PE=1 SV=1;>tr|A2BE93|A2BE	6	6	6	6	6	6	6	6	6	6	22.5	33.377	289	6.3121e-176	0.95278	0.94504	22.5	22.5	901610000	816140000	1470000000	1297700000
Q8C1W9;B7ZNL2;A2RSB1;Q78ZA7;A0A140LJB5;A0A140LJ37;A0A140LI78	Q8C1W9;B7ZNL2;A2RSB1;Q78ZA7	Nucleosome assembly protein 1-like 4	Nap1l4	>tr|Q8C1W9|Q8C1W9_MOUSE Putative uncharacterized protein OS=Mus musculus GN=Nap1l4 PE=2 SV=1;>tr|B7ZNL2|B7ZNL2_MOUSE Nap1l4 protein OS=Mus musculus GN=Nap1l4 PE=1 SV=1;>tr|A2RSB1|A2RSB1_MOUSE Nucleosome assembly protein 1-like 4 OS=Mus musculus GN=Nap1l4 P	7	7	6	6	6	6	6	5	6	5	23.7	47.361	422	1.1147e-66	0.93928	0.89296	21.3	19.4	164310000	131600000	71420000	64772000
Q9D8W5;B1AT36;Q3U8F5;Q3TRH2;Q9CSW4	Q9D8W5;B1AT36;Q3U8F5;Q3TRH2	26S proteasome non-ATPase regulatory subunit 12	Psmd12	>sp|Q9D8W5|PSD12_MOUSE 26S proteasome non-ATPase regulatory subunit 12 OS=Mus musculus GN=Psmd12 PE=1 SV=4;>tr|B1AT36|B1AT36_MOUSE 26S proteasome non-ATPase regulatory subunit 12 OS=Mus musculus GN=Psmd12 PE=1 SV=1;>tr|Q3U8F5|Q3U8F5_MOUSE Putative uncharac	5	8	8	8	6	6	6	6	6	6	16.2	52.895	456	9.6439e-52	1.0193	0.98301	12.7	12.1	185150000	178590000	298130000	243250000
E9PYL9;Q9CXW4;Q8VC94;E9PZB3;A2BH06	E9PYL9;Q9CXW4;Q8VC94;E9PZB3;A2BH06	60S ribosomal protein L11	Gm10036;Rpl11;Gm5093	>tr|E9PYL9|E9PYL9_MOUSE Uncharacterized protein OS=Mus musculus GN=Gm10036 PE=3 SV=1;>sp|Q9CXW4|RL11_MOUSE 60S ribosomal protein L11 OS=Mus musculus GN=Rpl11 PE=1 SV=4;>tr|Q8VC94|Q8VC94_MOUSE Rpl11 protein OS=Mus musculus GN=Rpl11 PE=2 SV=1;>tr|E9PZB3|E9PZ	5	6	6	6	6	6	6	6	6	6	25.8	20.266	178	8.5633e-14	0.99593	1.0022	25.8	25.8	806300000	678290000	1233600000	1031300000
F6YVP7;P62270;Q561N5;Q3TW65;S4R1N6	F6YVP7;P62270;Q561N5;Q3TW65;S4R1N6	40S ribosomal protein S18	Gm17352;Rps18	>tr|F6YVP7|F6YVP7_MOUSE Uncharacterized protein OS=Mus musculus GN=Gm10260 PE=3 SV=2;>sp|P62270|RS18_MOUSE 40S ribosomal protein S18 OS=Mus musculus GN=Rps18 PE=1 SV=3;>tr|Q561N5|Q561N5_MOUSE MCG23000, isoform CRA_b OS=Mus musculus GN=Rps18 PE=2 SV=1;>tr|Q	5	7	7	7	6	6	6	6	6	6	32.9	17.671	152	5.1039e-48	1.0505	1.0379	32.2	25.7	536760000	498800000	1614600000	1488200000
Q3TLP8;K7Q7T7;P63001;Q8BPG5;Q9D859;Q8C4N8;P60764;Q14A12;Q8QZS2;A2AC13	Q3TLP8;K7Q7T7;P63001;Q8BPG5;Q9D859;Q8C4N8;P60764;Q14A12	Ras-related C3 botulinum toxin substrate 1;Ras-related C3 botulinum toxin substrate 3	Rac1;Rac3	>tr|Q3TLP8|Q3TLP8_MOUSE Putative uncharacterized protein OS=Mus musculus GN=Rac1 PE=1 SV=1;>tr|K7Q7T7|K7Q7T7_MOUSE RAS-related C3 botulinum substrate 1 OS=Mus musculus GN=Rac1 PE=1 SV=1;>sp|P63001|RAC1_MOUSE Ras-related C3 botulinum toxin substrate 1 OS=Mu	10	7	6	3	6	6	5	5	3	3	38.4	23.432	211	3.3275e-22	0.95582	1.0188	34.6	30.3	276620000	225470000	550360000	445550000
P16045	P16045	Galectin-1	Lgals1	>sp|P16045|LEG1_MOUSE Galectin-1 OS=Mus musculus GN=Lgals1 PE=1 SV=3	1	6	6	6	6	6	6	6	6	6	57	14.866	135	1.5451e-110	0.98224	0.94842	57	57	750210000	613860000	1570900000	1181800000
P18155;Q3U8E7;A0A0N4SVW2;A0A0N4SVS2	P18155;Q3U8E7	Bifunctional methylenetetrahydrofolate dehydrogenase/cyclohydrolase, mitochondrial;NAD-dependent methylenetetrahydrofolate dehydrogenase;Methenyltetrahydrofolate cyclohydrolase	Mthfd2	>sp|P18155|MTDC_MOUSE Bifunctional methylenetetrahydrofolate dehydrogenase/cyclohydrolase, mitochondrial OS=Mus musculus GN=Mthfd2 PE=1 SV=1;>tr|Q3U8E7|Q3U8E7_MOUSE Putative uncharacterized protein OS=Mus musculus GN=Mthfd2 PE=2 SV=1	4	8	8	8	6	6	6	6	6	6	34	37.863	350	4.3013e-37	0.86893	0.86008	25.7	30.6	72424000	60409000	63998000	49684000
P34022;Q3U6M5;H7BX22;O08846	P34022;Q3U6M5;H7BX22	Ran-specific GTPase-activating protein	Ranbp1	>sp|P34022|RANG_MOUSE Ran-specific GTPase-activating protein OS=Mus musculus GN=Ranbp1 PE=1 SV=2;>tr|Q3U6M5|Q3U6M5_MOUSE Putative uncharacterized protein OS=Mus musculus GN=Ranbp1 PE=2 SV=1;>tr|H7BX22|H7BX22_MOUSE Ran-specific GTPase-activating protein OS=	4	7	7	7	6	6	6	6	6	6	52.2	23.596	203	0	0.93909	0.91405	40.9	48.8	723750000	618620000	1192800000	1080700000
Q3UWT6;P49722;Q9CZ58;Q8BKE0	Q3UWT6;P49722;Q9CZ58;Q8BKE0	Proteasome subunit alpha type;Proteasome subunit alpha type-2	Psma2	>tr|Q3UWT6|Q3UWT6_MOUSE Proteasome subunit alpha type OS=Mus musculus GN=Psma2 PE=2 SV=1;>sp|P49722|PSA2_MOUSE Proteasome subunit alpha type-2 OS=Mus musculus GN=Psma2 PE=1 SV=3;>tr|Q9CZ58|Q9CZ58_MOUSE Proteasome subunit alpha type OS=Mus musculus GN=Psma2	4	8	8	8	6	6	6	6	6	6	48.6	27.509	247	5.3273e-167	0.96198	0.87318	36.8	38.5	139390000	123940000	121970000	98471000
P62897;Q56A15;CON__P62894;P00015	P62897;Q56A15	Cytochrome c, somatic	Cycs	>sp|P62897|CYC_MOUSE Cytochrome c, somatic OS=Mus musculus GN=Cycs PE=1 SV=2;>tr|Q56A15|Q56A15_MOUSE Cytochrome c OS=Mus musculus GN=Cycs PE=1 SV=1	4	6	6	6	6	6	6	6	6	6	45.7	11.605	105	2.3593e-113	1.1222	1.0915	45.7	45.7	186480000	175530000	412720000	421810000
P62900;Q5M9K9;Q9CY93;A0A0A6YX26;A0A0A6YXL3;Q58DZ1	P62900;Q5M9K9;Q9CY93;A0A0A6YX26	60S ribosomal protein L31	Rpl31	>sp|P62900|RL31_MOUSE 60S ribosomal protein L31 OS=Mus musculus GN=Rpl31 PE=1 SV=1;>tr|Q5M9K9|Q5M9K9_MOUSE MCG126194, isoform CRA_a OS=Mus musculus GN=Rpl31 PE=1 SV=1;>tr|Q9CY93|Q9CY93_MOUSE Putative uncharacterized protein OS=Mus musculus GN=Rpl31 PE=2 SV	6	7	7	7	6	6	6	6	6	6	39.2	14.463	125	1.3963e-40	0.96228	0.98852	39.2	31.2	616200000	551410000	1178900000	1024400000
P97449;Q3UP74;Q3TB69;A0A0U1RNS3	P97449;Q3UP74;Q3TB69	Aminopeptidase N	Anpep	>sp|P97449|AMPN_MOUSE Aminopeptidase N OS=Mus musculus GN=Anpep PE=1 SV=4;>tr|Q3UP74|Q3UP74_MOUSE Aminopeptidase OS=Mus musculus GN=Anpep PE=2 SV=1;>tr|Q3TB69|Q3TB69_MOUSE Putative uncharacterized protein OS=Mus musculus GN=Anpep PE=2 SV=1	4	10	10	10	6	6	6	6	6	6	11.7	109.65	966	5.7337e-30	0.96674	1.1681	6.9	7.9	153550000	61783000	22041000	22728000
Q05144;Q3TZU6;Q9ER71;Q8R527;Q7TMY0;D3YX61;F2Z463;D3Z3L1;B2KKU6;G3UZM2;Q8CEV8;A0A1B0GSL4	Q05144	Ras-related C3 botulinum toxin substrate 2	Rac2	>sp|Q05144|RAC2_MOUSE Ras-related C3 botulinum toxin substrate 2 OS=Mus musculus GN=Rac2 PE=1 SV=1	12	7	3	3	6	6	3	3	3	3	38	21.441	192	3.313e-18	0.83285	0.89793	33.9	29.2	213860000	164540000	242880000	193330000
Q0PD66;Q9D1G1;Q3V3C2	Q0PD66;Q9D1G1;Q3V3C2	Ras-related protein Rab-1B	Rab1b	>tr|Q0PD66|Q0PD66_MOUSE RAB1B, member RAS oncogene family, isoform CRA_c OS=Mus musculus GN=Rab1b PE=1 SV=1;>sp|Q9D1G1|RAB1B_MOUSE Ras-related protein Rab-1B OS=Mus musculus GN=Rab1b PE=1 SV=1;>tr|Q3V3C2|Q3V3C2_MOUSE Putative uncharacterized protein OS=Mus	3	7	2	2	6	6	2	1	2	1	43.8	22.187	201	7.2278e-45	0.93529	0.92481	34.3	35.3	56655000	55779000	120510000	115760000
Q3THH1;Q3TJL8;Q3TML0;Q922R8;Q9DAB4	Q3THH1;Q3TJL8;Q3TML0;Q922R8;Q9DAB4	Protein disulfide-isomerase A6	Pdia6	>tr|Q3THH1|Q3THH1_MOUSE Putative uncharacterized protein OS=Mus musculus GN=Pdia6 PE=2 SV=1;>tr|Q3TJL8|Q3TJL8_MOUSE Putative uncharacterized protein OS=Mus musculus GN=Pdia6 PE=2 SV=1;>tr|Q3TML0|Q3TML0_MOUSE Protein disulfide-isomerase A6 OS=Mus musculus G	5	6	6	6	6	6	6	6	6	6	19.3	48.657	445	9.9279e-116	0.93434	0.90733	19.3	19.3	305180000	252240000	538350000	454980000
Q5SX53;Q9CR62;Q9CTC7;Q5SX46;Q5SX48	Q5SX53;Q9CR62;Q9CTC7;Q5SX46	Mitochondrial 2-oxoglutarate/malate carrier protein	Slc25a11	>tr|Q5SX53|Q5SX53_MOUSE Putative uncharacterized protein OS=Mus musculus GN=Slc25a11 PE=1 SV=1;>sp|Q9CR62|M2OM_MOUSE Mitochondrial 2-oxoglutarate/malate carrier protein OS=Mus musculus GN=Slc25a11 PE=1 SV=3;>tr|Q9CTC7|Q9CTC7_MOUSE Putative uncharacterized	5	7	7	7	6	6	6	6	6	6	29.3	34.155	314	8.3147e-46	1.009	0.98189	26.1	21.7	104250000	93191000	281310000	236560000
Q60972	Q60972	Histone-binding protein RBBP4	Rbbp4	>sp|Q60972|RBBP4_MOUSE Histone-binding protein RBBP4 OS=Mus musculus GN=Rbbp4 PE=1 SV=5	1	8	4	4	6	6	2	3	2	3	23.1	47.655	425	1.0106e-66	0.83073	1.0418	16.9	19.1	62692000	46134000	22030000	25265000
Q99PT1	Q99PT1	Rho GDP-dissociation inhibitor 1	Arhgdia	>sp|Q99PT1|GDIR1_MOUSE Rho GDP-dissociation inhibitor 1 OS=Mus musculus GN=Arhgdia PE=1 SV=3	1	8	8	8	6	6	6	6	6	6	54.9	23.407	204	0	0.91748	0.89413	43.6	51.5	565650000	493860000	1612200000	1389400000
Q9CQF3;Q9CZQ0;A0A1D5RM23;A0A1D5RLS2;A0A1D5RLT7	Q9CQF3;Q9CZQ0;A0A1D5RM23	Cleavage and polyadenylation specificity factor subunit 5	Nudt21	>sp|Q9CQF3|CPSF5_MOUSE Cleavage and polyadenylation specificity factor subunit 5 OS=Mus musculus GN=Nudt21 PE=1 SV=1;>tr|Q9CZQ0|Q9CZQ0_MOUSE Putative uncharacterized protein OS=Mus musculus GN=Nudt21 PE=2 SV=1;>tr|A0A1D5RM23|A0A1D5RM23_MOUSE Cleavage and p	5	7	7	7	6	6	6	6	6	6	30.4	26.24	227	3.6341e-21	0.9037	0.96621	25.1	30	79098000	65891000	178320000	175950000
A0A1S6GWI0;Q9DCJ5	A0A1S6GWI0;Q9DCJ5	NADH dehydrogenase [ubiquinone] 1 alpha subcomplex subunit 8	Ndufa8	>tr|A0A1S6GWI0|A0A1S6GWI0_MOUSE NADH dehydrogenase (Ubiquinone) 1 alpha subcomplex, 8 OS=Mus musculus GN=Ndufa8 PE=2 SV=1;>sp|Q9DCJ5|NDUA8_MOUSE NADH dehydrogenase [ubiquinone] 1 alpha subcomplex subunit 8 OS=Mus musculus GN=Ndufa8 PE=1 SV=3	2	7	7	7	6	6	6	6	6	6	36.4	23.777	206	7.8857e-89	0.92837	0.88338	33	30.6	15765000	13434000	55834000	47202000
Q9DCW4;A0A0N4SVE0;A0A0U1RNP5;A0A0U1RNR3;A0A0U1RQB4;A0A0N4SWE9;A0A0U1RNK9	Q9DCW4;A0A0N4SVE0;A0A0U1RNP5;A0A0U1RNR3;A0A0U1RQB4;A0A0N4SWE9	Electron transfer flavoprotein subunit beta	Etfb	>sp|Q9DCW4|ETFB_MOUSE Electron transfer flavoprotein subunit beta OS=Mus musculus GN=Etfb PE=1 SV=3;>tr|A0A0N4SVE0|A0A0N4SVE0_MOUSE Uncharacterized protein OS=Mus musculus GN=Gm45233 PE=4 SV=1;>tr|A0A0U1RNP5|A0A0U1RNP5_MOUSE Electron transfer flavoprotein	7	8	8	8	6	6	6	6	6	6	27.1	27.623	255	4.257e-33	1.0081	0.97629	18.8	22.4	154430000	135140000	241420000	190450000
Q3UD06;Q91VR2;Q9D9D7;A2AKU9;Q8C2Q8;Q9ERA8;A2AKV3;A2AKV2;A2AKV1;A2AKV0	Q3UD06;Q91VR2;Q9D9D7;A2AKU9;Q8C2Q8;Q9ERA8;A2AKV3;A2AKV2;A2AKV1	ATP synthase gamma chain;ATP synthase subunit gamma, mitochondrial	Atp5c1	>tr|Q3UD06|Q3UD06_MOUSE ATP synthase subunit gamma OS=Mus musculus GN=Atp5c1 PE=1 SV=1;>sp|Q91VR2|ATPG_MOUSE ATP synthase subunit gamma, mitochondrial OS=Mus musculus GN=Atp5c1 PE=1 SV=1;>tr|Q9D9D7|Q9D9D7_MOUSE ATP synthase subunit gamma OS=Mus musculus GN	10	7	7	7	5	6	5	6	5	6	24.5	32.886	298	2.4034e-34	0.9767	0.93628	17.1	22.1	290720000	292580000	504180000	454750000
B2RY56;S4R2B0;Q8BU35;S4R2A4;S4R2J1	B2RY56;S4R2B0;Q8BU35	RNA-binding protein 25	Rbm25	>sp|B2RY56|RBM25_MOUSE RNA-binding protein 25 OS=Mus musculus GN=Rbm25 PE=1 SV=2;>tr|S4R2B0|S4R2B0_MOUSE RNA-binding protein 25 (Fragment) OS=Mus musculus GN=Rbm25 PE=1 SV=1;>tr|Q8BU35|Q8BU35_MOUSE Putative uncharacterized protein OS=Mus musculus GN=Rbm25	5	7	7	7	5	6	5	6	5	6	10.6	99.551	838	3.6213e-19	0.88145	0.83251	6.7	9.5	65654000	50844000	90050000	64868000
CON__Q5XKE5	CON__Q5XKE5			>Q5XKE5 SWISS-PROT:Q5XKE5 Tax_Id=9606 Gene_Symbol=KRT79 Keratin, type II cytoskeletal 79	1	7	1	1	5	6	0	1	0	1	12.1	57.809	535	1.3009e-12			8	10.5	0	0	0	0	+
O88545;Q3UIT2;D3Z0F5;F6QK86	O88545;Q3UIT2;D3Z0F5	COP9 signalosome complex subunit 6	Cops6	>sp|O88545|CSN6_MOUSE COP9 signalosome complex subunit 6 OS=Mus musculus GN=Cops6 PE=1 SV=1;>tr|Q3UIT2|Q3UIT2_MOUSE COP9 (Constitutive photomorphogenic) homolog, subunit 6 (Arabidopsis thaliana), isoform CRA_b OS=Mus musculus GN=Cops6 PE=1 SV=1;>tr|D3Z0F5|	4	6	6	6	5	6	5	6	5	6	24.7	35.88	324	5.9814e-21	1.0254	1.056	20.1	24.7	49284000	43885000	174180000	145610000
E9PUA7;F8WHQ1;Q62393;D3Z7X7;D3Z125;D3Z637;D3Z2U2	E9PUA7;F8WHQ1;Q62393;D3Z7X7;D3Z125;D3Z637;D3Z2U2	Tumor protein D52	Tpd52	>tr|E9PUA7|E9PUA7_MOUSE Tumor protein D52 OS=Mus musculus GN=Tpd52 PE=1 SV=1;>tr|F8WHQ1|F8WHQ1_MOUSE Tumor protein D52 OS=Mus musculus GN=Tpd52 PE=1 SV=1;>sp|Q62393|TPD52_MOUSE Tumor protein D52 OS=Mus musculus GN=Tpd52 PE=1 SV=2;>tr|D3Z7X7|D3Z7X7_MOUSE Tu	7	6	6	6	5	6	5	6	5	6	35.6	21.133	194	3.8214e-52	0.94866	1.0501	32	35.6	97179000	84946000	186260000	187320000
O35864;Q3V0K7;A0A087WQA8;A0A087WQ60;A0A087WRH6	O35864;Q3V0K7;A0A087WQA8	COP9 signalosome complex subunit 5	Cops5	>sp|O35864|CSN5_MOUSE COP9 signalosome complex subunit 5 OS=Mus musculus GN=Cops5 PE=1 SV=3;>tr|Q3V0K7|Q3V0K7_MOUSE Putative uncharacterized protein OS=Mus musculus GN=Cops5 PE=2 SV=1;>tr|A0A087WQA8|A0A087WQA8_MOUSE COP9 signalosome complex subunit 5 (Frag	5	7	7	7	5	6	5	6	5	6	22.5	37.548	334	1.8788e-15	0.85506	1.0304	16.2	19.2	77434000	58693000	88715000	65097000
P15532;Q5NC81;Q5NC80	P15532;Q5NC81;Q5NC80	Nucleoside diphosphate kinase A;Nucleoside diphosphate kinase	Nme1	>sp|P15532|NDKA_MOUSE Nucleoside diphosphate kinase A OS=Mus musculus GN=Nme1 PE=1 SV=1;>tr|Q5NC81|Q5NC81_MOUSE Nucleoside diphosphate kinase OS=Mus musculus GN=Nme1 PE=1 SV=1;>tr|Q5NC80|Q5NC80_MOUSE Nucleoside diphosphate kinase (Fragment) OS=Mus musculus	3	7	2	2	5	6	1	2	1	2	56.6	17.208	152	3.0306e-12	0.99682	1.0153	35.5	51.3	155190000	131230000	368160000	317100000
Q08288;D3Z345;D3Z7N3;D3Z5X8;D3YU83;D3Z009;D6RDT2	Q08288	Cell growth-regulating nucleolar protein	Lyar	>sp|Q08288|LYAR_MOUSE Cell growth-regulating nucleolar protein OS=Mus musculus GN=Lyar PE=1 SV=2	7	7	7	7	5	6	5	6	5	6	21.6	43.735	388	7.0222e-97	1.1289	0.94301	18	19.3	52048000	69001000	65498000	54083000
Q0PD23;Q3TW01;Q9CZE3;Q5FW76;Q8QZZ8;E9QLQ7;Q0PD25;Q91YQ1;A0A140LHK2	Q0PD23;Q3TW01;Q9CZE3	Ras-related protein Rab-32	Rab32	>tr|Q0PD23|Q0PD23_MOUSE RAB32, member RAS oncogene family OS=Mus musculus GN=Rab32 PE=1 SV=1;>tr|Q3TW01|Q3TW01_MOUSE Putative uncharacterized protein OS=Mus musculus GN=Rab32 PE=2 SV=1;>sp|Q9CZE3|RAB32_MOUSE Ras-related protein Rab-32 OS=Mus musculus GN=Ra	9	7	7	7	5	6	5	6	5	6	35.9	25.068	223	9.8032e-60	0.84249	1.1444	26	30.9	53808000	66525000	53535000	50984000
Q3U3C2;Q3U8F7;Q9Z0J0;Q3TXQ4	Q3U3C2;Q3U8F7;Q9Z0J0;Q3TXQ4	Epididymal secretory protein E1	Npc2	>tr|Q3U3C2|Q3U3C2_MOUSE Putative uncharacterized protein OS=Mus musculus GN=Npc2 PE=2 SV=1;>tr|Q3U8F7|Q3U8F7_MOUSE Putative uncharacterized protein OS=Mus musculus GN=Npc2 PE=2 SV=1;>sp|Q9Z0J0|NPC2_MOUSE Epididymal secretory protein E1 OS=Mus musculus GN=N	4	6	6	6	5	6	5	6	5	6	35.6	16.472	149	4.6616e-20	0.83424	0.78553	35.6	35.6	248460000	174850000	422360000	328880000
Q64152;Q3UJR8	Q64152;Q3UJR8	Transcription factor BTF3	Btf3	>sp|Q64152|BTF3_MOUSE Transcription factor BTF3 OS=Mus musculus GN=Btf3 PE=1 SV=3;>tr|Q3UJR8|Q3UJR8_MOUSE Transcription factor BTF3 OS=Mus musculus GN=Btf3 PE=2 SV=1	2	6	6	6	5	6	5	6	5	6	44.6	22.031	204	4.2998e-55	0.94093	0.93509	40.7	44.6	130940000	112960000	357500000	316540000
Q80V08;Q505B1;Q6PHZ1;Q6ZWZ7;Q9CPR4;B2RY53	Q80V08;Q505B1;Q6PHZ1;Q6ZWZ7;Q9CPR4;B2RY53	60S ribosomal protein L17	Rpl17;Gm6133	>tr|Q80V08|Q80V08_MOUSE Rpl17 protein (Fragment) OS=Mus musculus GN=Rpl17 PE=2 SV=1;>tr|Q505B1|Q505B1_MOUSE Rpl17 protein (Fragment) OS=Mus musculus GN=Rpl17 PE=2 SV=1;>tr|Q6PHZ1|Q6PHZ1_MOUSE Rpl17 protein OS=Mus musculus GN=Rpl17 PE=2 SV=1;>tr|Q6ZWZ7|Q6ZW	6	6	6	6	5	6	5	6	5	6	25.8	22.434	194	8.936e-206	1.0136	0.95017	25.3	25.8	609800000	536940000	1079800000	898830000
Q9ES94;Q545I6;Q9WUU7	Q9ES94;Q545I6;Q9WUU7	Cathepsin Z	Ctsz	>tr|Q9ES94|Q9ES94_MOUSE Cathepsin Z OS=Mus musculus GN=Ctsz PE=2 SV=1;>tr|Q545I6|Q545I6_MOUSE Cathepsin Z, isoform CRA_b OS=Mus musculus GN=Ctsz PE=1 SV=1;>sp|Q9WUU7|CATZ_MOUSE Cathepsin Z OS=Mus musculus GN=Ctsz PE=1 SV=1	3	6	6	6	5	6	5	6	5	6	20.8	34.175	307	1.1239e-36	1.0468	1.017	16.9	20.8	230420000	214480000	376350000	344250000
Q6PGB6	Q6PGB6	N-alpha-acetyltransferase 50	Naa50	>sp|Q6PGB6|NAA50_MOUSE N-alpha-acetyltransferase 50 OS=Mus musculus GN=Naa50 PE=1 SV=1	1	6	6	6	5	6	5	6	5	6	39.6	19.414	169	6.7602e-73	0.96751	1.0218	34.3	39.6	158290000	137170000	259290000	221980000
Q810A7;Q9CTM9	Q810A7	ATP-dependent RNA helicase DDX42	Ddx42	>sp|Q810A7|DDX42_MOUSE ATP-dependent RNA helicase DDX42 OS=Mus musculus GN=Ddx42 PE=1 SV=3	2	10	10	10	5	6	5	6	5	6	16.3	101.96	929	2.7452e-19	0.98746	1.215	9.4	9.7	45386000	38319000	19998000	17442000
Q8VBT0;F6V084	Q8VBT0;F6V084	Thioredoxin-related transmembrane protein 1	Tmx1	>sp|Q8VBT0|TMX1_MOUSE Thioredoxin-related transmembrane protein 1 OS=Mus musculus GN=Tmx1 PE=1 SV=1;>tr|F6V084|F6V084_MOUSE Thioredoxin-related transmembrane protein 1 (Fragment) OS=Mus musculus GN=Tmx1 PE=1 SV=1	2	7	7	7	5	6	5	6	5	6	17.6	31.395	278	5.781e-30	0.99119	0.9572	12.9	17.3	49817000	45415000	123890000	124300000
A0A1W2P7Q9;A0A1W2P6F6;Q60605;Q642K0;A0A1W2P6G5;Q3TIG9;Q8CI43;B0LAC7	A0A1W2P7Q9;A0A1W2P6F6;Q60605;Q642K0;A0A1W2P6G5;Q3TIG9	Myosin light polypeptide 6	Myl6	>tr|A0A1W2P7Q9|A0A1W2P7Q9_MOUSE Myosin light polypeptide 6 OS=Mus musculus GN=Myl6 PE=1 SV=1;>tr|A0A1W2P6F6|A0A1W2P6F6_MOUSE Myosin light polypeptide 6 OS=Mus musculus GN=Myl6 PE=1 SV=1;>sp|Q60605|MYL6_MOUSE Myosin light polypeptide 6 OS=Mus musculus GN=My	8	6	6	6	4	6	4	6	4	6	45.6	17.673	158	3.08e-222	0.94308	0.98585	31.6	45.6	557040000	449260000	1054900000	933340000
P62874;Q3TQ70;Q3U1B1;H3BKR2;H3BLF7;Q54AE3;Q61011;Q61621;Q8BMQ1	P62874;Q3TQ70;Q3U1B1;H3BKR2;H3BLF7	Guanine nucleotide-binding protein G(I)/G(S)/G(T) subunit beta-1	Gnb1	>sp|P62874|GBB1_MOUSE Guanine nucleotide-binding protein G(I)/G(S)/G(T) subunit beta-1 OS=Mus musculus GN=Gnb1 PE=1 SV=3;>tr|Q3TQ70|Q3TQ70_MOUSE Beta1 subnuit of GTP-binding protein OS=Mus musculus GN=Gnb1 PE=1 SV=1;>tr|Q3U1B1|Q3U1B1_MOUSE Putative unchara	9	7	4	4	4	6	2	3	2	3	28.8	37.377	340	3.5328e-27	0.97875	0.96652	17.6	19.4	42704000	41018000	120940000	91661000
P10922;Q3U4Y0;Q8C1Y3	P10922;Q3U4Y0;Q8C1Y3	Histone H1.0	H1f0	>sp|P10922|H10_MOUSE Histone H1.0 OS=Mus musculus GN=H1f0 PE=2 SV=4;>tr|Q3U4Y0|Q3U4Y0_MOUSE Putative uncharacterized protein OS=Mus musculus GN=H1f0 PE=2 SV=1;>tr|Q8C1Y3|Q8C1Y3_MOUSE Putative uncharacterized protein OS=Mus musculus GN=H1f0 PE=2 SV=1	3	6	6	6	4	6	4	6	4	6	27.3	20.861	194	2.1075e-35	1.3577	1.8211	16	27.3	58957000	67664000	115010000	162650000
P11440;Q99JW7;D3Z2T9;Q8R4A4	P11440;Q99JW7;D3Z2T9;Q8R4A4	Cyclin-dependent kinase 1	Cdk1	>sp|P11440|CDK1_MOUSE Cyclin-dependent kinase 1 OS=Mus musculus GN=Cdk1 PE=1 SV=3;>tr|Q99JW7|Q99JW7_MOUSE Cdc2a protein (Fragment) OS=Mus musculus GN=Cdk1 PE=2 SV=1;>tr|D3Z2T9|D3Z2T9_MOUSE Cyclin-dependent kinase 1 (Fragment) OS=Mus musculus GN=Cdk1 PE=1 S	4	6	6	5	4	6	4	6	3	5	26.9	34.106	297	3.2587e-45	1.0707	1.1672	17.5	26.9	129300000	119790000	223040000	233780000
P23492;Q543K9;Q9D8C9	P23492;Q543K9	Purine nucleoside phosphorylase	Pnp	>sp|P23492|PNPH_MOUSE Purine nucleoside phosphorylase OS=Mus musculus GN=Pnp PE=1 SV=2;>tr|Q543K9|Q543K9_MOUSE Purine nucleoside phosphorylase OS=Mus musculus GN=Pnp PE=1 SV=1	3	7	7	7	4	6	4	6	4	6	31.5	32.277	289	1.3421e-40	0.94668	1.032	22.1	24.9	29191000	22305000	208310000	200020000
Q6A0C7;P35282;Q0PD35;A0A1W2P6Z4	Q6A0C7;P35282;Q0PD35	Ras-related protein Rab-21	Rab21	>tr|Q6A0C7|Q6A0C7_MOUSE MKIAA0118 protein (Fragment) OS=Mus musculus GN=Rab21 PE=2 SV=1;>sp|P35282|RAB21_MOUSE Ras-related protein Rab-21 OS=Mus musculus GN=Rab21 PE=1 SV=4;>tr|Q0PD35|Q0PD35_MOUSE RAB21, member RAS oncogene family OS=Mus musculus GN=Rab21	4	6	6	6	4	6	4	6	4	6	32.8	27.467	253	3.7208e-101	1.0372	0.98209	20.6	32.8	33326000	29148000	83766000	75531000
G3XA48;P58044;H3BKD7;H3BLF8;H3BLP1	G3XA48;P58044;H3BKD7;H3BLF8;H3BLP1	Isopentenyl-diphosphate Delta-isomerase 1	Idi1	>tr|G3XA48|G3XA48_MOUSE Isopentenyl-diphosphate Delta-isomerase 1 OS=Mus musculus GN=Idi1 PE=1 SV=1;>sp|P58044|IDI1_MOUSE Isopentenyl-diphosphate Delta-isomerase 1 OS=Mus musculus GN=Idi1 PE=1 SV=1;>tr|H3BKD7|H3BKD7_MOUSE Isopentenyl-diphosphate Delta-isom	5	7	7	7	4	6	4	6	4	6	25.1	32.477	283	2.5454e-34	1.1166	1.1161	11.7	24.7	57205000	54902000	141190000	145370000
P61514;Q4VAF2;Q5M9N6;Q3TLC1;Q9CYW3;Q3U8M3;A0A1D5RL86	P61514;Q4VAF2;Q5M9N6;Q3TLC1;Q9CYW3;Q3U8M3	60S ribosomal protein L37a	Rpl37a	>sp|P61514|RL37A_MOUSE 60S ribosomal protein L37a OS=Mus musculus GN=Rpl37a PE=1 SV=2;>tr|Q4VAF2|Q4VAF2_MOUSE MCG112980, isoform CRA_a OS=Mus musculus GN=Rpl37a PE=1 SV=1;>tr|Q5M9N6|Q5M9N6_MOUSE Rpl37a protein OS=Mus musculus GN=Rpl37a PE=2 SV=1;>tr|Q3TLC1	7	6	6	6	4	6	4	6	4	6	58.7	10.275	92	7.754e-16	1.1676	1.0894	38	58.7	116080000	115760000	331710000	310610000
P62317;Q14AF6;D3Z5N9	P62317;Q14AF6;D3Z5N9	Small nuclear ribonucleoprotein Sm D2	Snrpd2;Gm5449	>sp|P62317|SMD2_MOUSE Small nuclear ribonucleoprotein Sm D2 OS=Mus musculus GN=Snrpd2 PE=1 SV=1;>tr|Q14AF6|Q14AF6_MOUSE MCG4862 OS=Mus musculus GN=Snrpd2 PE=1 SV=1;>tr|D3Z5N9|D3Z5N9_MOUSE MCG49198 OS=Mus musculus GN=Gm5449 PE=4 SV=1	3	6	6	6	4	6	4	6	4	6	45.8	13.527	118	2.7299e-144	0.97744	0.98216	30.5	45.8	83238000	69247000	279080000	245890000
P63028;D3YU75	P63028;D3YU75	Translationally-controlled tumor protein	Tpt1	>sp|P63028|TCTP_MOUSE Translationally-controlled tumor protein OS=Mus musculus GN=Tpt1 PE=1 SV=1;>tr|D3YU75|D3YU75_MOUSE Translationally-controlled tumor protein OS=Mus musculus GN=Tpt1 PE=1 SV=1	2	7	7	7	4	6	4	6	4	6	67.4	19.462	172	1.7515e-138	1.0118	1.0055	25.6	61.6	331620000	352010000	645680000	575120000
P97355;E9PZ58;A2AC81	P97355;E9PZ58	Spermine synthase	Sms	>sp|P97355|SPSY_MOUSE Spermine synthase OS=Mus musculus GN=Sms PE=1 SV=1;>tr|E9PZ58|E9PZ58_MOUSE Spermine synthase OS=Mus musculus GN=Sms PE=1 SV=1	3	7	7	7	4	6	4	6	4	6	25.4	41.313	366	4.2123e-20	0.98511	0.98691	12.8	23.2	90537000	40311000	121570000	89280000
Q05816;Q497I3;Q3TLH6	Q05816;Q497I3;Q3TLH6	Fatty acid-binding protein, epidermal	Fabp5	>sp|Q05816|FABP5_MOUSE Fatty acid-binding protein, epidermal OS=Mus musculus GN=Fabp5 PE=1 SV=3;>tr|Q497I3|Q497I3_MOUSE Fatty acid binding protein 5, epidermal OS=Mus musculus GN=Fabp5 PE=1 SV=1;>tr|Q3TLH6|Q3TLH6_MOUSE Putative uncharacterized protein OS=M	3	6	6	6	4	6	4	6	4	6	54.8	15.137	135	5.9023e-210	0.9001	0.97006	34.8	54.8	193190000	162590000	557220000	454410000
Q3THC1;Q9CR00;Q9CZZ4;Q3ULI3;A0A0G2JGN6	Q3THC1;Q9CR00;Q9CZZ4;Q3ULI3;A0A0G2JGN6	26S proteasome non-ATPase regulatory subunit 9	Psmd9	>tr|Q3THC1|Q3THC1_MOUSE Proteasome (Prosome, macropain) 26S subunit, non-ATPase, 9 OS=Mus musculus GN=Psmd9 PE=2 SV=1;>sp|Q9CR00|PSMD9_MOUSE 26S proteasome non-ATPase regulatory subunit 9 OS=Mus musculus GN=Psmd9 PE=1 SV=1;>tr|Q9CZZ4|Q9CZZ4_MOUSE Putative	5	8	8	8	4	6	4	6	4	6	43.2	24.692	222	3.0408e-66	1.6957	0.92785	21.2	31.5	54826000	137620000	155520000	238270000
Q3TJ21;Q3TMZ1;Q922Q4;Q3UTR5;Q922W5;A2ABZ2	Q3TJ21;Q3TMZ1;Q922Q4	Pyrroline-5-carboxylate reductase;Pyrroline-5-carboxylate reductase 2	Pycr2	>tr|Q3TJ21|Q3TJ21_MOUSE Pyrroline-5-carboxylate reductase OS=Mus musculus GN=Pycr2 PE=2 SV=1;>tr|Q3TMZ1|Q3TMZ1_MOUSE Pyrroline-5-carboxylate reductase OS=Mus musculus GN=Pycr2 PE=1 SV=1;>sp|Q922Q4|P5CR2_MOUSE Pyrroline-5-carboxylate reductase 2 OS=Mus musc	6	6	6	6	4	6	4	6	4	6	22.5	33.64	320	4.569e-22	0.81915	0.94434	14.7	22.5	57480000	41242000	138260000	110690000
Q3TMV8;Q9QZ73;Q3UT23;Q99NE7;A0A0G2JGV7;A0A140T8R8;A0A0G2JDM0;A0A1B0GXL7;A0A0G2JDN9;A0A0G2JEA2	Q3TMV8;Q9QZ73;Q3UT23;Q99NE7;A0A0G2JGV7;A0A140T8R8;A0A0G2JDM0;A0A1B0GXL7;A0A0G2JDN9	DCN1-like protein 1	Dcun1d1	>tr|Q3TMV8|Q3TMV8_MOUSE DCN1-like protein OS=Mus musculus PE=2 SV=1;>sp|Q9QZ73|DCNL1_MOUSE DCN1-like protein 1 OS=Mus musculus GN=Dcun1d1 PE=1 SV=1;>tr|Q3UT23|Q3UT23_MOUSE DCN1-like protein OS=Mus musculus GN=Dcun1d1 PE=1 SV=1;>tr|Q99NE7|Q99NE7_MOUSE DCN1-	10	7	7	5	4	6	4	6	2	4	26.3	30.066	259	9.9107e-31	0.83426	0.84404	18.1	21.6	37822000	34266000	89726000	70137000
Q9CX56;Q3TVY0;Q3TW90;Q8BKP5;Q9CPS5;Q99JB5;Q3TI95;Q3TG45;Q3U617	Q9CX56;Q3TVY0;Q3TW90;Q8BKP5;Q9CPS5;Q99JB5;Q3TI95;Q3TG45;Q3U617	26S proteasome non-ATPase regulatory subunit 8	Psmd8	>sp|Q9CX56|PSMD8_MOUSE 26S proteasome non-ATPase regulatory subunit 8 OS=Mus musculus GN=Psmd8 PE=1 SV=2;>tr|Q3TVY0|Q3TVY0_MOUSE Putative uncharacterized protein OS=Mus musculus GN=Psmd8 PE=2 SV=1;>tr|Q3TW90|Q3TW90_MOUSE Putative uncharacterized protein OS	9	7	7	7	4	6	4	6	4	6	25.2	39.93	353	5.9273e-42	1.0377	1.0034	16.1	23.2	51190000	46249000	150700000	150250000
Q3UMJ4;Q8R0A0;Q9CTB8	Q3UMJ4;Q8R0A0	General transcription factor IIF subunit 2	Gtf2f2	>tr|Q3UMJ4|Q3UMJ4_MOUSE General transcription factor IIF subunit 2 OS=Mus musculus GN=Gtf2f2 PE=1 SV=1;>sp|Q8R0A0|T2FB_MOUSE General transcription factor IIF subunit 2 OS=Mus musculus GN=Gtf2f2 PE=1 SV=1	3	7	7	7	4	6	4	6	4	6	31.3	28.381	249	1.5932e-33	0.90748	1.0015	21.7	26.9	52254000	57495000	108220000	98468000
Q3UTI7;Q9QUR7;Q3ULQ2	Q3UTI7;Q9QUR7	Peptidyl-prolyl cis-trans isomerase NIMA-interacting 1	Pin1	>tr|Q3UTI7|Q3UTI7_MOUSE Peptidyl-prolyl cis-trans isomerase OS=Mus musculus GN=Pin1 PE=2 SV=1;>sp|Q9QUR7|PIN1_MOUSE Peptidyl-prolyl cis-trans isomerase NIMA-interacting 1 OS=Mus musculus GN=Pin1 PE=1 SV=1	3	8	8	8	4	6	4	6	4	6	55.8	18.374	165	1.8447e-46	1.0588	1.0239	37.6	43.6	58207000	51577000	110470000	109020000
Q8R5L1;O35658	Q8R5L1;O35658	Complement component 1 Q subcomponent-binding protein, mitochondrial	C1qbp	>tr|Q8R5L1|Q8R5L1_MOUSE Complement component 1 Q subcomponent-binding protein, mitochondrial OS=Mus musculus GN=C1qbp PE=1 SV=1;>sp|O35658|C1QBP_MOUSE Complement component 1 Q subcomponent-binding protein, mitochondrial OS=Mus musculus GN=C1qbp PE=1 SV=1	2	6	6	6	4	6	4	6	4	6	31.9	31.025	279	2.4685e-114	0.97493	0.96135	16.8	31.9	112840000	95127000	363340000	303410000
Q99N69;Q8R355	Q99N69;Q8R355	Leupaxin	Lpxn	>sp|Q99N69|LPXN_MOUSE Leupaxin OS=Mus musculus GN=Lpxn PE=1 SV=2;>tr|Q8R355|Q8R355_MOUSE Lpxn protein OS=Mus musculus GN=Lpxn PE=2 SV=1	2	7	7	7	4	6	4	6	4	6	24.4	43.478	386	4.7571e-59	1.317	1.0252	11.9	21.5	25522000	27704000	104450000	104080000
Q9CQI7;A2CES4;Q62379;Q62378	Q9CQI7;A2CES4;Q62379	U2 small nuclear ribonucleoprotein B	Snrpb2	>sp|Q9CQI7|RU2B_MOUSE U2 small nuclear ribonucleoprotein B OS=Mus musculus GN=Snrpb2 PE=1 SV=1;>tr|A2CES4|A2CES4_MOUSE U2 small nuclear ribonucleoprotein B (Fragment) OS=Mus musculus GN=Snrpb2 PE=1 SV=1;>tr|Q62379|Q62379_MOUSE U2-snRNP-specific b pro	4	6	6	4	4	6	4	6	2	4	27.6	25.323	225	3.4851e-14	0.98712	0.99553	16	27.6	58167000	49829000	168080000	140920000
Q9CYG7	Q9CYG7	Mitochondrial import receptor subunit TOM34	Tomm34	>sp|Q9CYG7|TOM34_MOUSE Mitochondrial import receptor subunit TOM34 OS=Mus musculus GN=Tomm34 PE=1 SV=1	1	7	7	7	4	6	4	6	4	6	26.5	34.278	309	1.4118e-23	1.1057	0.95549	16.5	20.7	28237000	21587000	91769000	77944000
Q9R059;F2Z455;D6RJ68	Q9R059;F2Z455	Four and a half LIM domains protein 3	Fhl3	>sp|Q9R059|FHL3_MOUSE Four and a half LIM domains protein 3 OS=Mus musculus GN=Fhl3 PE=1 SV=2;>tr|F2Z455|F2Z455_MOUSE Four and a half LIM domains protein 3 OS=Mus musculus GN=Fhl3 PE=1 SV=1	3	6	6	6	4	6	4	6	4	6	25.6	31.794	289	1.025e-29	1.164	0.97927	15.2	25.6	52733000	481780000	119230000	199730000
Q9WUM5;A0A0N4SVU4	Q9WUM5	Succinyl-CoA ligase [ADP/GDP-forming] subunit alpha, mitochondrial	Suclg1	>sp|Q9WUM5|SUCA_MOUSE Succinate--CoA ligase [ADP/GDP-forming] subunit alpha, mitochondrial OS=Mus musculus GN=Suclg1 PE=1 SV=4	2	6	6	6	4	6	4	6	4	6	23.1	36.154	346	2.1545e-35	1.0245	0.97779	14.7	23.1	128440000	114000000	231700000	190840000
A0A068ETZ5;P70355;Q1KYL9;A0A068F126;A0A068EWW2;Q1KYL8;Q6YIY0;G4V4Z1;Q1KYM2;Q1KYM1;Q60588;Q8BFR9;Q8C1W7;G4V4Z2;A0A140DKP8;G4V4Y9	A0A068ETZ5;P70355;Q1KYL9;A0A068F126;A0A068EWW2;Q1KYL8;Q6YIY0;G4V4Z1;Q1KYM2;Q1KYM1;Q60588;Q8BFR9;Q8C1W7;G4V4Z2;A0A140DKP8		Mela;Gm3168;gag-pro-pol;gag	>tr|A0A068ETZ5|A0A068ETZ5_MOUSE Gag-pro-pol polyprotein OS=Mus musculus PE=4 SV=1;>tr|P70355|P70355_MOUSE Gag-Pol polyprotein OS=Mus musculus GN=Mela PE=2 SV=1;>tr|Q1KYL9|Q1KYL9_MOUSE Gag-pro-pol polyprotein OS=Mus musculus PE=4 SV=1;>tr|A0A068F126|A0A068F	16	7	6	5	3	6	2	6	1	5	4.3	194.02	1734	3.5886e-31	0.91012	0.94121	1.5	3.9	239350000	201360000	467860000	346300000
A0A1D5RM85;P62717;Q3THJ0;A0A1D5RLW5;A0A1D5RM79;A0A1D5RME4;A0A1D5RMC7;Q05CK2	A0A1D5RM85;P62717;Q3THJ0;A0A1D5RLW5;A0A1D5RM79;A0A1D5RME4;A0A1D5RMC7	60S ribosomal protein L18a	Rpl18a	>tr|A0A1D5RM85|A0A1D5RM85_MOUSE 60S ribosomal protein L18a (Fragment) OS=Mus musculus GN=Rpl18a PE=1 SV=1;>sp|P62717|RL18A_MOUSE 60S ribosomal protein L18a OS=Mus musculus GN=Rpl18a PE=1 SV=1;>tr|Q3THJ0|Q3THJ0_MOUSE 60S ribosomal protein L18a OS=Mus muscul	8	6	6	6	3	6	3	6	3	6	26	24.638	219	4.2469e-16	0.98433	0.99616	12.3	26	237330000	213840000	346980000	312060000
C5H0E8;P62835;Q3U7U8;Q3V3W9;A0A0G2JE52;A0A0G2JDL9;C5H0E9;A0A0G2JED9	C5H0E8;P62835;Q3U7U8;Q3V3W9;A0A0G2JE52;A0A0G2JDL9;C5H0E9;A0A0G2JED9	Ras-related protein Rap-1A	Rap1a	>tr|C5H0E8|C5H0E8_MOUSE Rap1A-retro1 OS=Mus musculus GN=Gm9392 PE=2 SV=1;>sp|P62835|RAP1A_MOUSE Ras-related protein Rap-1A OS=Mus musculus GN=Rap1a PE=1 SV=1;>tr|Q3U7U8|Q3U7U8_MOUSE Putative uncharacterized protein OS=Mus musculus GN=Rap1a PE=2 SV=1;>tr|Q3	8	6	2	2	3	6	1	2	1	2	42.4	21.015	184	2.318e-20	1.0218	1.0235	21.2	42.4	10521000	9313200	12111000	12871000
D3YX87;E9PUB7;Q2YDW2	D3YX87;E9PUB7;Q2YDW2	Protein misato homolog 1	Msto1	>tr|D3YX87|D3YX87_MOUSE Protein misato homolog 1 OS=Mus musculus GN=Msto1 PE=1 SV=1;>tr|E9PUB7|E9PUB7_MOUSE Protein misato homolog 1 OS=Mus musculus GN=Msto1 PE=1 SV=1;>sp|Q2YDW2|MSTO1_MOUSE Protein misato homolog 1 OS=Mus musculus GN=Msto1 PE=1 SV=1	3	7	7	7	3	6	3	6	3	6	15	64.227	586	2.9516e-22	0.86951	0.87863	6.8	13.5	19624000	17691000	30173000	25448000
E9Q1G8;E9Q9F5;O55131;Q3UNN1;Q8C2A3;Q5DTS3;Q3UGE0;Q8C752	E9Q1G8;E9Q9F5;O55131;Q3UNN1;Q8C2A3;Q5DTS3	Septin-7	Sept7	>tr|E9Q1G8|E9Q1G8_MOUSE Septin-7 OS=Mus musculus GN=Sept7 PE=1 SV=2;>tr|E9Q9F5|E9Q9F5_MOUSE Septin-7 OS=Mus musculus GN=Sept7 PE=1 SV=2;>sp|O55131|SEPT7_MOUSE Septin-7 OS=Mus musculus GN=Sept7 PE=1 SV=1;>tr|Q3UNN1|Q3UNN1_MOUSE Putative uncharacterized prot	8	6	6	6	3	6	3	6	3	6	18.5	50.648	437	1.2582e-26	1.0854	0.96276	8	18.5	75523000	43674000	264380000	159620000
O09172;Q3T9P2;Q4FJZ6;H3BJA3;F6VNW5;A0A0G2JDI4	O09172;Q3T9P2;Q4FJZ6;H3BJA3;F6VNW5	Glutamate--cysteine ligase regulatory subunit	Gclm	>sp|O09172|GSH0_MOUSE Glutamate--cysteine ligase regulatory subunit OS=Mus musculus GN=Gclm PE=1 SV=1;>tr|Q3T9P2|Q3T9P2_MOUSE Putative uncharacterized protein OS=Mus musculus GN=Gclm PE=2 SV=1;>tr|Q4FJZ6|Q4FJZ6_MOUSE Gclm protein OS=Mus musculus GN=Gclm PE	6	6	6	6	3	6	3	6	3	6	23.4	30.534	274	5.1704e-17	0.81523	0.89514	11.3	23.4	50986000	50724000	78162000	69044000
O88601;Q3TMX0;Q3TWV1;Q3TXC7;Q3UC68;O08992;Q3U6J5;Q3UBE4;Q3U724;Q3UB97;Q3TET7;Q3U902;Q3U6Q3;H3BLG5;A2AKJ6;A2AKJ9	O88601;Q3TMX0;Q3TWV1;Q3TXC7;Q3UC68;O08992;Q3U6J5;Q3UBE4;Q3U724;Q3UB97;Q3TET7;Q3U902;Q3U6Q3;H3BLG5;A2AKJ6	Syntenin-1	Sdcbp	>tr|O88601|O88601_MOUSE Syntenin OS=Mus musculus GN=Sdcbp PE=2 SV=1;>tr|Q3TMX0|Q3TMX0_MOUSE MCG4375, isoform CRA_b OS=Mus musculus GN=Sdcbp PE=1 SV=1;>tr|Q3TWV1|Q3TWV1_MOUSE Putative uncharacterized protein OS=Mus musculus GN=Sdcbp PE=2 SV=1;>tr|Q3TXC7|Q3T	16	6	6	6	3	6	3	6	3	6	40.3	32.263	298	1.0263e-62	0.76591	0.80848	17.1	40.3	23691000	17438000	44839000	33877000
P08030;A0A1D5RLR6;Q61320	P08030	Adenine phosphoribosyltransferase	Aprt	>sp|P08030|APT_MOUSE Adenine phosphoribosyltransferase OS=Mus musculus GN=Aprt PE=1 SV=2	3	6	6	6	3	6	3	6	3	6	35	19.724	180	1.7506e-17	1.0858	0.9952	16.7	35	172990000	153070000	336700000	298200000
P46737;A3KGA8	P46737	Lys-63-specific deubiquitinase BRCC36	Brcc3	>sp|P46737|BRCC3_MOUSE Lys-63-specific deubiquitinase BRCC36 OS=Mus musculus GN=Brcc3 PE=1 SV=1	2	6	6	6	3	6	3	6	3	6	25.1	33.34	291	5.4866e-23	0.81695	1.0326	12.4	25.1	17656000	17730000	53462000	52018000
P48428;Q5I0U7	P48428;Q5I0U7	Tubulin-specific chaperone A	Tbca	>sp|P48428|TBCA_MOUSE Tubulin-specific chaperone A OS=Mus musculus GN=Tbca PE=1 SV=3;>tr|Q5I0U7|Q5I0U7_MOUSE Tubulin-specific chaperone A OS=Mus musculus GN=Tbca PE=1 SV=1	2	6	6	6	3	6	3	6	3	6	39.8	12.758	108	2.4056e-100	0.97221	1.0083	31.5	39.8	28271000	22545000	152520000	106960000
P61255;Q4FZH2;B1ARA5;B1ARA3	P61255;Q4FZH2;B1ARA5;B1ARA3	60S ribosomal protein L26	Rpl26	>sp|P61255|RL26_MOUSE 60S ribosomal protein L26 OS=Mus musculus GN=Rpl26 PE=1 SV=1;>tr|Q4FZH2|Q4FZH2_MOUSE MCG50660, isoform CRA_a OS=Mus musculus GN=Rpl26 PE=1 SV=1;>tr|B1ARA5|B1ARA5_MOUSE 60S ribosomal protein L26 OS=Mus musculus GN=Rpl26 PE=1 SV=1;>tr|B	4	6	6	1	3	6	3	6	0	1	39.3	17.258	145	5.6234e-61	0.86854	1.0094	20.7	39.3	240980000	207600000	530230000	419300000
P61750;Q14BR4;Q9DD04;E9Q798;E9Q2C2;F6UFB9;D3YV25	P61750;Q14BR4;Q9DD04;E9Q798	ADP-ribosylation factor 4	Arf4	>sp|P61750|ARF4_MOUSE ADP-ribosylation factor 4 OS=Mus musculus GN=Arf4 PE=1 SV=2;>tr|Q14BR4|Q14BR4_MOUSE ADP-ribosylation factor 4 OS=Mus musculus GN=Arf4 PE=1 SV=1;>tr|Q9DD04|Q9DD04_MOUSE Putative uncharacterized protein OS=Mus musculus GN=Arf4 PE=2 SV=1	7	6	1	1	3	6	1	1	1	1	42.2	20.396	180	6.2564e-20	0.985	1.0371	19.4	42.2	69370000	61783000	117150000	105770000
P63073;Q3TK95;Q8C470;A0A0G2JH04;A0A0G2JGT5;A0A0G2JG98;A0A0G2JFB4	P63073;Q3TK95;Q8C470;A0A0G2JH04;A0A0G2JGT5;A0A0G2JG98	Eukaryotic translation initiation factor 4E	Eif4e	>sp|P63073|IF4E_MOUSE Eukaryotic translation initiation factor 4E OS=Mus musculus GN=Eif4e PE=1 SV=1;>tr|Q3TK95|Q3TK95_MOUSE Putative uncharacterized protein OS=Mus musculus GN=Eif4e PE=1 SV=1;>tr|Q8C470|Q8C470_MOUSE Putative uncharacterized protein OS=Mus	7	6	6	6	3	6	3	6	3	6	29	25.053	217	3.7335e-72	1.034	0.92606	22.6	29	94822000	73184000	388100000	339360000
P70315;Q53WY0;Q61078	P70315;Q53WY0;Q61078	Wiskott-Aldrich syndrome protein homolog	Was	>sp|P70315|WASP_MOUSE Wiskott-Aldrich syndrome protein homolog OS=Mus musculus GN=Was PE=1 SV=1;>tr|Q53WY0|Q53WY0_MOUSE Wiskott-Aldrich syndrome protein (WASP) OS=Mus musculus GN=Was PE=1 SV=1;>tr|Q61078|Q61078_MOUSE Wiscott-Aldrich Syndrome protein homolo	3	7	7	7	3	6	3	6	3	6	19.2	54.191	520	1.5906e-89	0.90887	0.88322	10	13.5	77472000	60045000	101000000	71220000
Q01730;Q9D031;A2AUR7;Q3TFN7;Q9CSE4;Q9CUS2;B1AYQ0;A0A0A6YWZ2;E0CXG5	Q01730;Q9D031;A2AUR7;Q3TFN7;Q9CSE4;Q9CUS2	Ras suppressor protein 1	Rsu1	>sp|Q01730|RSU1_MOUSE Ras suppressor protein 1 OS=Mus musculus GN=Rsu1 PE=1 SV=3;>tr|Q9D031|Q9D031_MOUSE Putative uncharacterized protein OS=Mus musculus GN=Rsu1 PE=1 SV=1;>tr|A2AUR7|A2AUR7_MOUSE Ras suppressor protein 1 OS=Mus musculus GN=Rsu1 PE=1 SV=1;>	9	6	6	6	3	6	3	6	3	6	22.4	31.55	277	6.8352e-15	0.97716	0.8974	12.6	22.4	73813000	55120000	100860000	99668000
Q66JR8;Q8VHU9;Q9D0J8	Q66JR8;Q8VHU9		Ptms;Eif5a2	>tr|Q66JR8|Q66JR8_MOUSE Ptms protein OS=Mus musculus GN=Ptms PE=2 SV=1;>tr|Q8VHU9|Q8VHU9_MOUSE Eukaryotic translation initiation factor 5A (Fragment) OS=Mus musculus PE=3 SV=1	3	6	1	1	3	6	0	1	0	1	19	23.158	211	8.8551e-18		0.96563	10	19	0	0	7986400	6630300
A0A0U5J4W4;P06804;Q3U593;A0A0R4J210;Q3U4I6;Q0X0E6	A0A0U5J4W4;P06804;Q3U593;A0A0R4J210;Q3U4I6;Q0X0E6	Tumor necrosis factor;Tumor necrosis factor, membrane form;Intracellular domain 1;Intracellular domain 2;C-domain 1;C-domain 2;Tumor necrosis factor, soluble form	Tnf	>tr|A0A0U5J4W4|A0A0U5J4W4_MOUSE Tumor necrosis factor ligand 1f OS=Mus musculus GN=Tnf PE=2 SV=1;>sp|P06804|TNFA_MOUSE Tumor necrosis factor OS=Mus musculus GN=Tnf PE=1 SV=2;>tr|Q3U593|Q3U593_MOUSE Putative uncharacterized protein OS=Mus musculus GN=Tnf PE	6	6	6	6	2	6	2	6	2	6	25.3	35.523	324	1.9224e-24	1.2527	1.4484	6.2	25.3	72181000	75937000	216210000	280040000
P01897;K7X379;P01899;Q792Z7;W5XQG0;Q3KQJ3;O78207;Q31167;Q31168;Q8R3Y0;Q61895;Q61896;Q31149;Q61892;O78206;Q31145;Q31151;Q61641;Q61643;G3UXE9;E9Q0G4;Q31173;P04223;Q31172;A7VMS6;P03991;P14426;Q95457;Q7TN03;P14429;Q52PG7;Q95H92;P14428;P14430;P79567;P79568;E9QJR9;P01898;E9PWT4;Q569W0;K7WBQ4;O19467;O19441;Q31215;Q31141;Q8HWB2;Q31155;E9PX63;Q66JR0;Q31199;Q31152;Q8SNA4;Q921P3;Q0WXH4;Q66JU6;A0A0B4J1G3;P01…	P01897;K7X379;P01899;Q792Z7;W5XQG0;Q3KQJ3;O78207;Q31167;Q31168;Q8R3Y0;Q61895;Q61896;Q31149;Q61892;O78206;Q31145;Q31151;Q61641;Q61643	H-2 class I histocompatibility antigen, L-D alpha chain;H-2 class I histocompatibility antigen, D-B alpha chain	H2-L;H2-D1;H2-K1	>sp|P01897|HA1L_MOUSE H-2 class I histocompatibility antigen, L-D alpha chain OS=Mus musculus GN=H2-L PE=1 SV=2;>tr|K7X379|K7X379_MOUSE MHC class I antigen (Fragment) OS=Mus musculus GN=H2-L PE=2 SV=1;>sp|P01899|HA11_MOUSE H-2 class I histocompatibility an	76	7	6	3	2	6	1	5	0	3	19.3	40.711	362	1.931e-14	0.94636	1.0742	5.2	16.6	19802000	18461000	54359000	53119000
O35593;Q3UD26;Q9CSU2	O35593;Q3UD26;Q9CSU2	26S proteasome non-ATPase regulatory subunit 14	Psmd14	>sp|O35593|PSDE_MOUSE 26S proteasome non-ATPase regulatory subunit 14 OS=Mus musculus GN=Psmd14 PE=1 SV=2;>tr|Q3UD26|Q3UD26_MOUSE Putative uncharacterized protein OS=Mus musculus GN=Psmd14 PE=2 SV=1;>tr|Q9CSU2|Q9CSU2_MOUSE Putative uncharacterized protein	3	6	6	6	2	6	2	6	2	6	24.2	34.577	310	6.2e-45	0.90075	0.9418	9.4	24.2	96791000	82021000	199940000	184940000
O35639;Q3TLP4;Q3U737;Q8C1X9;Q3TFK4;Q3TET3;A0A0G2JGL7;A0A0G2JDV9	O35639;Q3TLP4;Q3U737;Q8C1X9;Q3TFK4	Annexin A3;Annexin	Anxa3	>sp|O35639|ANXA3_MOUSE Annexin A3 OS=Mus musculus GN=Anxa3 PE=1 SV=4;>tr|Q3TLP4|Q3TLP4_MOUSE Annexin OS=Mus musculus GN=Anxa3 PE=2 SV=1;>tr|Q3U737|Q3U737_MOUSE Annexin OS=Mus musculus GN=Anxa3 PE=2 SV=1;>tr|Q8C1X9|Q8C1X9_MOUSE Annexin OS=Mus musculus GN=An	8	7	7	7	2	6	2	6	2	6	17	36.384	323	1.1379e-17	1.142	0.78824	6.8	17	47809000	39758000	72882000	58284000
P62748;P84075;E9PV73;A2A7R5	P62748	Hippocalcin-like protein 1	Hpcal1	>sp|P62748|HPCL1_MOUSE Hippocalcin-like protein 1 OS=Mus musculus GN=Hpcal1 PE=1 SV=2	4	6	6	6	2	6	2	6	2	6	38.3	22.338	193	2.6193e-21	0.90902	0.80515	13	38.3	20191000	13551000	251020000	65148000
Q3UZR8;Q99LC8;D3Z151;D3YZ05	Q3UZR8;Q99LC8;D3Z151	Translation initiation factor eIF-2B subunit alpha	Eif2b1	>tr|Q3UZR8|Q3UZR8_MOUSE Eukaryotic translation initiation factor 2B, subunit 1 (Alpha) OS=Mus musculus GN=Eif2b1 PE=1 SV=1;>sp|Q99LC8|EI2BA_MOUSE Translation initiation factor eIF-2B subunit alpha OS=Mus musculus GN=Eif2b1 PE=1 SV=1;>tr|D3Z151|D3Z151_MOUSE	4	6	6	6	2	6	2	6	2	6	22	33.816	305	3.6087e-19	1.1021	1.0229	7.5	22	20655000	21456000	80304000	71974000
Q63932;Q91YS7;Q3UPM3;M0QWN2;A0A1W2P7V9;Q8CB46	Q63932;Q91YS7;Q3UPM3;M0QWN2	Dual specificity mitogen-activated protein kinase kinase 2	Map2k2	>sp|Q63932|MP2K2_MOUSE Dual specificity mitogen-activated protein kinase kinase 2 OS=Mus musculus GN=Map2k2 PE=1 SV=2;>tr|Q91YS7|Q91YS7_MOUSE Dual-specificity mitogen-activated protein kinase kinase 2 OS=Mus musculus GN=Map2k2 PE=1 SV=1;>tr|Q3UPM3|Q3UPM3_M	6	7	5	5	2	6	2	4	2	4	23.4	44.402	401	2.246e-14	0.64233	0.98201	7	20.4	5006900	4117000	38026000	31513000
Q91YN9	Q91YN9	BAG family molecular chaperone regulator 2	Bag2	>sp|Q91YN9|BAG2_MOUSE BAG family molecular chaperone regulator 2 OS=Mus musculus GN=Bag2 PE=1 SV=1	1	6	6	6	2	6	2	6	2	6	27.1	23.473	210	1.8559e-14	0.95031	1.0631	7.6	27.1	6958400	6622700	94580000	90147000
S4R1P5;E9Q9X1;Q91ZU6;A0A087WSP0;A0A087WPR7;Q6ZQ59;S4R1Y6;A3KMF5	S4R1P5;E9Q9X1;Q91ZU6;A0A087WSP0	Dystonin	Dst	>tr|S4R1P5|S4R1P5_MOUSE Dystonin OS=Mus musculus GN=Dst PE=1 SV=1;>tr|E9Q9X1|E9Q9X1_MOUSE Dystonin OS=Mus musculus GN=Dst PE=1 SV=2;>sp|Q91ZU6|DYST_MOUSE Dystonin OS=Mus musculus GN=Dst PE=1 SV=2;>tr|A0A087WSP0|A0A087WSP0_MOUSE Dystonin OS=Mus musculus GN=	8	7	5	4	1	6	0	5	0	4	0.9	870.52	7717	6.8358e-08		1.1704	0.1	0.8	0	0	458630000	430800000
Q3UDM0;Q3T9U1;Q8BPB0;Q921Y0	Q3UDM0;Q3T9U1;Q8BPB0;Q921Y0	MOB kinase activator 1B;MOB kinase activator 1A	Mob1b;Mob1a	>tr|Q3UDM0|Q3UDM0_MOUSE MOB kinase activator 1B OS=Mus musculus GN=Mob1b PE=1 SV=1;>tr|Q3T9U1|Q3T9U1_MOUSE MOB1, Mps One Binder kinase activator-like 1A (Yeast) OS=Mus musculus GN=Mob1b PE=1 SV=1;>sp|Q8BPB0|MOB1B_MOUSE MOB kinase activator 1B OS=Mus muscul	4	6	6	6	1	6	1	6	1	6	25.3	25.609	221	7.205e-35	0.91878	0.9434	5.4	25.3	11170000	10427000	129450000	112550000
Q91ZJ5;Q3U548;Q8R0M2	Q91ZJ5;Q3U548;Q8R0M2	UTP--glucose-1-phosphate uridylyltransferase	Ugp2	>sp|Q91ZJ5|UGPA_MOUSE UTP--glucose-1-phosphate uridylyltransferase OS=Mus musculus GN=Ugp2 PE=1 SV=3;>tr|Q3U548|Q3U548_MOUSE Putative uncharacterized protein OS=Mus musculus GN=Ugp2 PE=2 SV=1;>tr|Q8R0M2|Q8R0M2_MOUSE Ugp2 protein (Fragment) OS=Mus musculus	3	6	6	6	0	6	0	6	0	6	15.2	56.979	508	6.0661e-15		1.1079	0	15.2	0	0	86610000	114130000
Q3U716;Q7TNP6;A0A140LII7	Q3U716		Cars	>tr|Q3U716|Q3U716_MOUSE Putative uncharacterized protein OS=Mus musculus GN=Cars PE=2 SV=1	3	17	1	1	15	5	0	1	0	1	24.9	85.55	748	1.857e-57		0.74556	22.2	6.4	0	0	19448000	10231000
P10852;Q8BTJ9;Q3TN39;Q60849;Q3U144;A0A0U1RP98;A0A0U1RPK4;A0A0U1RPL8;Q3TIP1;A0A0U1RP32;A0A0U1RPG5;A0A0U1RPQ7	P10852;Q8BTJ9;Q3TN39;Q60849;Q3U144;A0A0U1RP98	4F2 cell-surface antigen heavy chain	Slc3a2	>sp|P10852|4F2_MOUSE 4F2 cell-surface antigen heavy chain OS=Mus musculus GN=Slc3a2 PE=1 SV=1;>tr|Q8BTJ9|Q8BTJ9_MOUSE Putative uncharacterized protein OS=Mus musculus GN=Slc3a2 PE=2 SV=1;>tr|Q3TN39|Q3TN39_MOUSE Putative uncharacterized protein OS=Mus muscu	12	14	14	14	14	5	14	5	14	5	28.5	58.336	526	1.1082e-121	0.93269	0.89024	28.5	12.9	478370000	423610000	94486000	74071000
CON__P02768-1	CON__P02768-1			>P02768-1 SWISS-PROT:P02768-1 Tax_Id=9606 Gene_Symbol=ALB Isoform 1 of Serum albumin precursor	1	13	8	8	13	5	8	1	8	1	18.1	69.366	609	1.4177e-44	0.11632		18.1	6.1	76007000	13233000	0	0	+
Q3TIV6;Q8C1V4;Q8C292;Q99MN1;Q8R2P8;Q8CFK5	Q3TIV6;Q8C1V4;Q8C292;Q99MN1;Q8R2P8;Q8CFK5	Lysyl-tRNA synthetase;Lysine--tRNA ligase	Kars	>tr|Q3TIV6|Q3TIV6_MOUSE Lysine--tRNA ligase OS=Mus musculus GN=Kars PE=1 SV=1;>tr|Q8C1V4|Q8C1V4_MOUSE Lysine--tRNA ligase OS=Mus musculus GN=Kars PE=2 SV=1;>tr|Q8C292|Q8C292_MOUSE Lysine--tRNA ligase OS=Mus musculus GN=Kars PE=2 SV=1;>sp|Q99MN1|SYK_MOUSE L	6	13	13	13	13	5	13	5	13	5	26.6	67.839	595	1.6713e-52	0.95391	0.85732	26.6	12.3	376870000	359430000	85232000	69637000
Q6A028	Q6A028	Switch-associated protein 70	Swap70	>sp|Q6A028|SWP70_MOUSE Switch-associated protein 70 OS=Mus musculus GN=Swap70 PE=1 SV=2	1	16	16	16	13	5	13	5	13	5	24.3	68.995	585	1.3116e-42	0.9586	1.2256	18.8	9.2	272960000	196010000	69736000	68067000
Q9WTI7	Q9WTI7	Unconventional myosin-Ic	Myo1c	>sp|Q9WTI7|MYO1C_MOUSE Unconventional myosin-Ic OS=Mus musculus GN=Myo1c PE=1 SV=2	1	14	14	14	13	5	13	5	13	5	18.1	121.94	1063	1.8067e-36	0.93559	0.89081	16.3	7.2	129750000	96905000	25657000	24976000
E9PUD2;Q8K1M6;Q3U4P3	E9PUD2;Q8K1M6;Q3U4P3	Dynamin-1-like protein	Dnm1l	>tr|E9PUD2|E9PUD2_MOUSE Dynamin-1-like protein OS=Mus musculus GN=Dnm1l PE=1 SV=1;>sp|Q8K1M6|DNM1L_MOUSE Dynamin-1-like protein OS=Mus musculus GN=Dnm1l PE=1 SV=2;>tr|Q3U4P3|Q3U4P3_MOUSE Putative uncharacterized protein (Fragment) OS=Mus musculus GN=Dnm1l	3	13	13	13	12	5	12	5	12	5	22.1	79.532	712	2.6257e-43	0.95352	0.99839	21.1	8.1	160560000	136610000	39877000	36017000
Q8CGB9;F6RPJ9;Q9JHR7;Q8CE37	Q8CGB9;F6RPJ9;Q9JHR7	Insulin-degrading enzyme	Ide	>tr|Q8CGB9|Q8CGB9_MOUSE Insulin degrading enzyme OS=Mus musculus GN=Ide PE=2 SV=1;>tr|F6RPJ9|F6RPJ9_MOUSE Insulin-degrading enzyme (Fragment) OS=Mus musculus GN=Ide PE=1 SV=1;>sp|Q9JHR7|IDE_MOUSE Insulin-degrading enzyme OS=Mus musculus GN=Ide PE=1 SV=1	4	13	13	13	12	5	12	5	12	5	14.9	117.69	1019	6.3158e-39	0.87503	0.90304	13.8	5.5	188320000	158000000	77193000	81550000
O08749;Q3TIE8	O08749;Q3TIE8	Dihydrolipoyl dehydrogenase, mitochondrial;Dihydrolipoyl dehydrogenase	Dld	>sp|O08749|DLDH_MOUSE Dihydrolipoyl dehydrogenase, mitochondrial OS=Mus musculus GN=Dld PE=1 SV=2;>tr|Q3TIE8|Q3TIE8_MOUSE Dihydrolipoyl dehydrogenase OS=Mus musculus GN=Dld PE=2 SV=1	2	12	12	12	12	5	12	5	12	5	25.7	54.272	509	2.0504e-44	1.0571	1.156	25.7	12.4	286530000	265260000	79200000	75646000
P18654;A7E215;B1AXN9;B1AXP0;Q7TPD5;Q9WUT3;Q8CHM5;Q810Z3;B1AXN5;B1AXN8;E9QK39;A2CEE7;E9PUP0;Q7TPS0;A2CEE5;A2CEE6;Q3V226;F6UG16;E9Q1Q1;E9QLW6;B1AST7;Q60592;B1AST8;Q9R1L5;E9Q8S5;Q3U214;A0A1D5RM97;E9Q1M8;E9Q4Q9;E9Q6G0;Q8C0P0;E9Q6Q5;Q3URY8;B1B0X1;A2CEE8;B2GVN8;B1AXN7	P18654;A7E215;B1AXN9	Ribosomal protein S6 kinase alpha-3;Ribosomal protein S6 kinase	Rps6ka3	>sp|P18654|KS6A3_MOUSE Ribosomal protein S6 kinase alpha-3 OS=Mus musculus GN=Rps6ka3 PE=1 SV=2;>tr|A7E215|A7E215_MOUSE Rps6ka3 protein (Fragment) OS=Mus musculus GN=Rps6ka3 PE=2 SV=1;>tr|B1AXN9|B1AXN9_MOUSE Ribosomal protein S6 kinase alpha-3 OS=Mus muscu	37	15	15	9	12	5	12	5	7	3	23.5	83.693	740	3.8628e-28	0.91412	0.69061	18.4	8	184740000	128520000	57428000	50832000
Q3TXS7;Q05CG9;Q8BU34;Q8CGG2;Q5HZG6;Q8CGI9;J3QN38;A0JLU3	Q3TXS7;Q05CG9;Q8BU34;Q8CGG2;Q5HZG6;Q8CGI9	26S proteasome non-ATPase regulatory subunit 1	Psmd1	>sp|Q3TXS7|PSMD1_MOUSE 26S proteasome non-ATPase regulatory subunit 1 OS=Mus musculus GN=Psmd1 PE=1 SV=1;>tr|Q05CG9|Q05CG9_MOUSE Psmd1 protein (Fragment) OS=Mus musculus GN=Psmd1 PE=2 SV=1;>tr|Q8BU34|Q8BU34_MOUSE Putative uncharacterized protein (Fragment)	8	13	13	13	12	5	12	5	12	5	17.4	105.73	953	3.6662e-46	0.8994	0.94024	16.5	6.3	253150000	201880000	129180000	108060000
Q64737;Q3UJP8;Q3TH49;D6RCG1	Q64737;Q3UJP8;Q3TH49;D6RCG1	Trifunctional purine biosynthetic protein adenosine-3;Phosphoribosylamine--glycine ligase;Phosphoribosylformylglycinamidine cyclo-ligase;Phosphoribosylglycinamide formyltransferase	Gart	>sp|Q64737|PUR2_MOUSE Trifunctional purine biosynthetic protein adenosine-3 OS=Mus musculus GN=Gart PE=1 SV=3;>tr|Q3UJP8|Q3UJP8_MOUSE Trifunctional purine biosynthetic protein adenosine-3 OS=Mus musculus GN=Gart PE=2 SV=1;>tr|Q3TH49|Q3TH49_MOUSE Putative u	4	14	14	14	12	5	12	5	12	5	19.1	107.5	1010	9.8402e-44	0.89136	1.1323	17.5	6.2	114080000	90575000	103530000	208730000
Q8R1F1;A2ARS6	Q8R1F1	Niban-like protein 1	Fam129b	>sp|Q8R1F1|NIBL1_MOUSE Niban-like protein 1 OS=Mus musculus GN=Fam129b PE=1 SV=2	2	12	12	12	12	5	12	5	12	5	15.1	84.818	749	2.8941e-25	1.0789	1.0798	15.1	6.8	236090000	251900000	81329000	77895000
A0A1S6GWH1;P62196;Q8K1K2;Q99KR1	A0A1S6GWH1;P62196;Q8K1K2;Q99KR1	26S protease regulatory subunit 8	Psmc5	>tr|A0A1S6GWH1|A0A1S6GWH1_MOUSE Uncharacterized protein OS=Mus musculus PE=2 SV=1;>sp|P62196|PRS8_MOUSE 26S proteasome regulatory subunit 8 OS=Mus musculus GN=Psmc5 PE=1 SV=1;>tr|Q8K1K2|Q8K1K2_MOUSE 26S protease regulatory subunit 8 OS=Mus musculus GN=Psmc	4	12	12	12	11	5	11	5	11	5	34.6	46.677	416	4.6175e-37	0.86671	0.91764	30	14.9	300440000	192780000	447840000	197090000
Q6PDG5;Q3UID0;A0A1W2P6N7	Q6PDG5;Q3UID0	SWI/SNF complex subunit SMARCC2	Smarcc2	>sp|Q6PDG5|SMRC2_MOUSE SWI/SNF complex subunit SMARCC2 OS=Mus musculus GN=Smarcc2 PE=1 SV=2;>tr|Q3UID0|Q3UID0_MOUSE Putative uncharacterized protein OS=Mus musculus GN=Smarcc2 PE=1 SV=1	3	13	13	9	11	5	11	5	8	4	11.6	132.6	1213	3.5849e-43	1.0203	1.1021	10.4	4.5	42549000	39953000	20940000	19682000
Q6ZQ58;Z4YJT3;Q3UU34	Q6ZQ58;Z4YJT3;Q3UU34	La-related protein 1	Larp1	>sp|Q6ZQ58|LARP1_MOUSE La-related protein 1 OS=Mus musculus GN=Larp1 PE=1 SV=3;>tr|Z4YJT3|Z4YJT3_MOUSE La-related protein 1 OS=Mus musculus GN=Larp1 PE=1 SV=1;>tr|Q3UU34|Q3UU34_MOUSE Putative uncharacterized protein (Fragment) OS=Mus musculus GN=Larp1 PE=2	3	14	14	14	11	5	11	5	11	5	16	121.12	1072	1.4159e-27	1.0909	1.0624	13	5.3	98216000	98422000	47010000	48965000
O70318;Q3UNQ6;Q80UE3;Q80UE5;B6ZHD0;Q80UE4;B6ZHC5;B6ZHC7;Q811B2;B6ZHC6;A0A1W2P6I5;Q8CGJ6;Q811C0;Q7TPN6;B6ZHD1;Q9WV92;D0VYV6;A7YY80;D0VYV7;V6BQR3;A0A1W2P7I4;A0A1W2P6H2;Q8BGK4;A0A1W2P8C0;Q9EPM8;Q9EPM7;A0A1W2P7H7;A0A1W2P896	O70318;Q3UNQ6;Q80UE3;Q80UE5;B6ZHD0;Q80UE4;B6ZHC5;B6ZHC7;Q811B2;B6ZHC6;A0A1W2P6I5;Q8CGJ6	Band 4.1-like protein 2	Epb41l2;Epb4.1l2	>sp|O70318|E41L2_MOUSE Band 4.1-like protein 2 OS=Mus musculus GN=Epb41l2 PE=1 SV=2;>tr|Q3UNQ6|Q3UNQ6_MOUSE Putative uncharacterized protein OS=Mus musculus GN=Epb41l2 PE=2 SV=1;>tr|Q80UE3|Q80UE3_MOUSE Protein 4.1G OS=Mus musculus GN=Epb41l2 PE=2 SV=1;>tr|	28	14	14	3	11	5	11	5	0	3	15.7	109.94	988	1.6177e-121	1.0249	0.89971	12.3	6.3	43067000	37975000	24582000	28524000
Q9EQH2;Q8C9W5;Q8C4S7;Q8CA64	Q9EQH2;Q8C9W5;Q8C4S7	Endoplasmic reticulum aminopeptidase 1	Erap1	>sp|Q9EQH2|ERAP1_MOUSE Endoplasmic reticulum aminopeptidase 1 OS=Mus musculus GN=Erap1 PE=1 SV=2;>tr|Q8C9W5|Q8C9W5_MOUSE Putative uncharacterized protein (Fragment) OS=Mus musculus GN=Erap1 PE=2 SV=1;>tr|Q8C4S7|Q8C4S7_MOUSE Putative uncharacterized protein	4	12	12	12	11	5	11	5	11	5	12.4	106.6	930	7.6748e-21	0.98898	1.0178	11.4	5.6	149030000	128400000	49336000	42295000
G5E896;A0A0R4J1Q0;Q3UJB9;D6RE33;F6ZJ27;F6V5I7	G5E896;A0A0R4J1Q0;Q3UJB9;D6RE33	Enhancer of mRNA-decapping protein 4	Edc4	>tr|G5E896|G5E896_MOUSE Enhancer of mRNA decapping 4, isoform CRA_b OS=Mus musculus GN=Edc4 PE=1 SV=1;>tr|A0A0R4J1Q0|A0A0R4J1Q0_MOUSE Enhancer of mRNA-decapping protein 4 OS=Mus musculus GN=Edc4 PE=1 SV=1;>sp|Q3UJB9|EDC4_MOUSE Enhancer of mRNA-decapping pr	6	11	11	11	10	5	10	5	10	5	10.5	152.48	1406	6.0529e-22	0.9381	1.3682	9.3	5.2	77009000	51128000	18270000	26898000
P27612;F7D1R5	P27612	Phospholipase A-2-activating protein	Plaa	>sp|P27612|PLAP_MOUSE Phospholipase A-2-activating protein OS=Mus musculus GN=Plaa PE=1 SV=4	2	12	12	12	10	5	10	5	10	5	20.8	87.22	794	3.9177e-114	1.036	0.97767	18.6	9.2	81010000	78268000	38765000	31604000
Q52KC3;Q8BQ03;P49718;Q8C2I9	Q52KC3;Q8BQ03;P49718	DNA replication licensing factor MCM5	Mcm5	>tr|Q52KC3|Q52KC3_MOUSE DNA helicase OS=Mus musculus GN=Mcm5 PE=1 SV=1;>tr|Q8BQ03|Q8BQ03_MOUSE DNA helicase OS=Mus musculus GN=Mcm5 PE=2 SV=1;>sp|P49718|MCM5_MOUSE DNA replication licensing factor MCM5 OS=Mus musculus GN=Mcm5 PE=1 SV=1	4	12	12	12	10	5	10	5	10	5	20.3	82.406	734	1.1694e-24	1.0699	1.2026	16.9	8.9	127630000	113970000	41066000	41299000
Q3TIA9;Q61024;Q3TV20;D3Z0C2;D3YYR0	Q3TIA9;Q61024;Q3TV20	Asparagine synthetase;Asparagine synthetase [glutamine-hydrolyzing]	Asns	>tr|Q3TIA9|Q3TIA9_MOUSE Putative uncharacterized protein OS=Mus musculus GN=Asns PE=2 SV=1;>sp|Q61024|ASNS_MOUSE Asparagine synthetase [glutamine-hydrolyzing] OS=Mus musculus GN=Asns PE=1 SV=3;>tr|Q3TV20|Q3TV20_MOUSE Putative uncharacterized protein OS=Mus	5	13	13	13	10	5	10	5	10	5	24.1	64.417	561	4.7843e-23	0.86823	0.78662	19.1	9.3	443490000	289040000	139820000	93121000
Q7TMB8;A0A0R4J119;A0A0U1RQ05;Q8C8R2	Q7TMB8;A0A0R4J119;A0A0U1RQ05	Cytoplasmic FMR1-interacting protein 1	Cyfip1	>sp|Q7TMB8|CYFP1_MOUSE Cytoplasmic FMR1-interacting protein 1 OS=Mus musculus GN=Cyfip1 PE=1 SV=1;>tr|A0A0R4J119|A0A0R4J119_MOUSE Cytoplasmic FMR1-interacting protein 1 OS=Mus musculus GN=Cyfip1 PE=1 SV=1;>tr|A0A0U1RQ05|A0A0U1RQ05_MOUSE Cytoplasmic FMR1-in	4	12	12	5	10	5	10	5	3	3	10	145.24	1253	1.2187e-78	1.0299	0.98106	7.9	4.5	188920000	155240000	80511000	76431000
Q8C3J5;Q6A0A3;Q5SRI3;D6RGU3;Q3TMS1	Q8C3J5;Q6A0A3;Q5SRI3	Dedicator of cytokinesis protein 2	Dock2	>sp|Q8C3J5|DOCK2_MOUSE Dedicator of cytokinesis protein 2 OS=Mus musculus GN=Dock2 PE=1 SV=3;>tr|Q6A0A3|Q6A0A3_MOUSE MKIAA0209 protein (Fragment) OS=Mus musculus GN=Dock2 PE=2 SV=1;>tr|Q5SRI3|Q5SRI3_MOUSE Dedicator of cytokinesis protein 2 OS=Mus musculus	5	12	12	12	10	5	10	5	10	5	6.8	211.7	1828	1.5506e-15	1.0448	1.0817	5.8	2.8	104190000	93345000	47690000	41993000
Q8K2B3;Q6IWE1	Q8K2B3	Succinate dehydrogenase [ubiquinone] flavoprotein subunit, mitochondrial	Sdha	>sp|Q8K2B3|SDHA_MOUSE Succinate dehydrogenase [ubiquinone] flavoprotein subunit, mitochondrial OS=Mus musculus GN=Sdha PE=1 SV=1	2	11	11	11	10	5	10	5	10	5	18.5	72.585	664	6.0747e-74	1.3156	1.2771	18.2	8	244210000	304680000	66796000	72691000
Q61074;A0A0J9YVG0;A0A0J9YV96;A0A0J9YUB0	Q61074;A0A0J9YVG0	Protein phosphatase 1G	Ppm1g	>sp|Q61074|PPM1G_MOUSE Protein phosphatase 1G OS=Mus musculus GN=Ppm1g PE=1 SV=3;>tr|A0A0J9YVG0|A0A0J9YVG0_MOUSE Protein phosphatase 1G OS=Mus musculus GN=Ppm1g PE=1 SV=1	4	11	11	11	9	5	9	5	9	5	22.3	58.727	542	1.1698e-77	1.0175	1.1183	18.3	11.3	275500000	248350000	49614000	64193000
A0A0R4J0G0;Q3TDE6;Q8BH04;Q8R3X7;Q3UGF0;Q3UQD8;A0PJG3	A0A0R4J0G0;Q3TDE6;Q8BH04;Q8R3X7;Q3UGF0	Phosphoenolpyruvate carboxykinase [GTP], mitochondrial	Pck2	>tr|A0A0R4J0G0|A0A0R4J0G0_MOUSE Phosphoenolpyruvate carboxykinase [GTP], mitochondrial OS=Mus musculus GN=Pck2 PE=1 SV=1;>tr|Q3TDE6|Q3TDE6_MOUSE Putative uncharacterized protein OS=Mus musculus GN=Pck2 PE=2 SV=1;>sp|Q8BH04|PCKGM_MOUSE Phosphoenolpyruvate c	7	10	10	10	9	5	9	5	9	5	17.1	73.417	667	5.8317e-28	0.70653	0.64576	15.1	9.7	144330000	84149000	73009000	53360000
A0A0R4J170;Q3TKT4;G3UX35;Q3URH5;Q3UI73;Q6P8K2;Q7TQL1;Q8BQ54;Q8CGJ5;H3BLH0;F2Z4A9;Q6DIC0;H3BJK2;E9QAB8;Q8R0K1;Q8R569;Q7TND4;Q3UX55;Q8R1W7;O35845	A0A0R4J170;Q3TKT4;G3UX35;Q3URH5	Transcription activator BRG1	Smarca4	>tr|A0A0R4J170|A0A0R4J170_MOUSE Transcription activator BRG1 OS=Mus musculus GN=Smarca4 PE=1 SV=1;>sp|Q3TKT4|SMCA4_MOUSE Transcription activator BRG1 OS=Mus musculus GN=Smarca4 PE=1 SV=1;>tr|G3UX35|G3UX35_MOUSE Transcription activator BRG1 (Fragment) OS=Mu	20	11	11	10	9	5	9	5	8	5	7.5	181.85	1617	5.3106e-36	1.3594	0.99587	6.4	3.5	52891000	48813000	32059000	28260000
CON__P05787;CON__Q9H552;CON__H-INV:HIT000292931;CON__P08729;CON__Q3KNV1;CON__Q9DCV7;Q9DCV7;CON__REFSEQ:XP_092267	CON__P05787;CON__Q9H552			>P05787 SWISS-PROT:P05787 Tax_Id=9606 Gene_Symbol=KRT8 Keratin, type II cytoskeletal 8;>Q9H552 TREMBL:Q9H552 Tax_Id=9606 Gene_Symbol=- Keratin-8-like protein 1	8	10	4	3	9	5	4	0	3	0	14.3	53.704	483	7.3068e-95	0.43461		12.4	6.8	36443000	55608000	0	0	+
P60122;Q3U1C2;Q3UJN2;D3YW60	P60122;Q3U1C2;Q3UJN2	RuvB-like 1	Ruvbl1	>sp|P60122|RUVB1_MOUSE RuvB-like 1 OS=Mus musculus GN=Ruvbl1 PE=1 SV=1;>tr|Q3U1C2|Q3U1C2_MOUSE RuvB-like helicase OS=Mus musculus GN=Ruvbl1 PE=1 SV=1;>tr|Q3UJN2|Q3UJN2_MOUSE RuvB-like helicase OS=Mus musculus GN=Ruvbl1 PE=2 SV=1	4	9	9	9	9	5	9	5	9	5	23.5	50.213	456	9.1908e-26	0.94327	0.9554	23.5	12.9	161890000	129870000	283730000	223440000
P97494;Q3TEF1;Q3UNA7;Q9QZG5	P97494;Q3TEF1;Q3UNA7	Glutamate--cysteine ligase catalytic subunit	Gclc	>sp|P97494|GSH1_MOUSE Glutamate--cysteine ligase catalytic subunit OS=Mus musculus GN=Gclc PE=1 SV=4;>tr|Q3TEF1|Q3TEF1_MOUSE Glutamate-cysteine ligase, catalytic subunit, isoform CRA_c OS=Mus musculus GN=Gclc PE=1 SV=1;>tr|Q3UNA7|Q3UNA7_MOUSE Putative unch	4	10	10	10	9	5	9	5	9	5	19.5	72.571	637	2.367e-28	0.88956	0.85951	17.4	10.7	141240000	95544000	16389000	13896000
Q3U026;Q80UM7;Q3UME9;Q3U8P9;Q3U950	Q3U026;Q80UM7;Q3UME9;Q3U8P9;Q3U950	Mannosyl-oligosaccharide glucosidase	Mogs	>tr|Q3U026|Q3U026_MOUSE Putative uncharacterized protein OS=Mus musculus GN=Mogs PE=2 SV=1;>sp|Q80UM7|MOGS_MOUSE Mannosyl-oligosaccharide glucosidase OS=Mus musculus GN=Mogs PE=1 SV=1;>tr|Q3UME9|Q3UME9_MOUSE Putative uncharacterized protein OS=Mus musculus	5	11	11	11	9	5	9	5	9	5	17.9	91.858	834	6.2204e-27	0.93667	0.90149	15.1	7.3	151770000	164930000	33389000	42335000
Q61584;A0A0G2JEP0;A0A0H2UH27;A0A0G2JGL6;Q8C7U4	Q61584;A0A0G2JEP0	Fragile X mental retardation syndrome-related protein 1	Fxr1	>sp|Q61584|FXR1_MOUSE Fragile X mental retardation syndrome-related protein 1 OS=Mus musculus GN=Fxr1 PE=1 SV=2;>tr|A0A0G2JEP0|A0A0G2JEP0_MOUSE Fragile X mental retardation syndrome-related protein 1 OS=Mus musculus GN=Fxr1 PE=1 SV=1	5	9	9	8	9	5	9	5	8	4	14.6	76.221	677	1.9885e-57	0.95974	0.77811	14.6	7.4	165670000	112990000	17386000	12741000
Q8VDP4	Q8VDP4	DBIRD complex subunit KIAA1967 homolog		>sp|Q8VDP4|CCAR2_MOUSE Cell cycle and apoptosis regulator protein 2 OS=Mus musculus GN=Ccar2 PE=1 SV=2	1	12	12	12	9	5	9	5	9	5	17.9	103	922	5.2945e-208	0.84968	0.89416	13.8	7.8	79692000	61869000	33716000	25890000
B2RUM8;Q8K363;Q9CSG7;F6ZX28;Q9CSJ2	B2RUM8;Q8K363	ATP-dependent RNA helicase DDX18	Ddx18	>tr|B2RUM8|B2RUM8_MOUSE RNA helicase OS=Mus musculus GN=Ddx18 PE=1 SV=1;>sp|Q8K363|DDX18_MOUSE ATP-dependent RNA helicase DDX18 OS=Mus musculus GN=Ddx18 PE=1 SV=1	5	9	9	9	8	5	8	5	8	5	17.6	74.18	660	4.0458e-36	1.1029	1.1187	16.4	8.2	106080000	104020000	58193000	55503000
B6DT57;P97369;A8XU21;Q3TC82	B6DT57;P97369;A8XU21;Q3TC82	Neutrophil cytosol factor 4	Ncf4	>tr|B6DT57|B6DT57_MOUSE p40phox OS=Mus musculus GN=Ncf4 PE=2 SV=1;>sp|P97369|NCF4_MOUSE Neutrophil cytosol factor 4 OS=Mus musculus GN=Ncf4 PE=1 SV=2;>tr|A8XU21|A8XU21_MOUSE Neutrophil cytosol factor 4 (Fragment) OS=Mus musculus GN=Ncf4 PE=1 SV=1;>tr|Q3TC8	4	8	8	8	8	5	8	5	8	5	31.6	38.734	339	2.7855e-66	0.93832	0.85472	31.6	22.1	98234000	81325000	58647000	50310000
Q5SSL4;E9PUE7;Q6PAJ1;A2RRK7;H3BJY3	Q5SSL4;E9PUE7	Active breakpoint cluster region-related protein	Abr	>sp|Q5SSL4|ABR_MOUSE Active breakpoint cluster region-related protein OS=Mus musculus GN=Abr PE=1 SV=1;>tr|E9PUE7|E9PUE7_MOUSE Active breakpoint cluster region-related protein OS=Mus musculus GN=Abr PE=1 SV=1	5	8	8	8	8	5	8	5	8	5	10.9	97.666	859	2.9045e-30	0.94294	0.92767	10.9	7.5	81127000	63023000	50003000	39665000
G3X914;E9PV12;Q2M4H5;Q9D5V5;E9Q6Z0;Q8BYN6;Q78GU9;Q05CY9	G3X914;E9PV12;Q2M4H5;Q9D5V5;E9Q6Z0;Q8BYN6	Cullin-5	Cul5	>tr|G3X914|G3X914_MOUSE Cullin 5 OS=Mus musculus GN=Cul5 PE=1 SV=1;>tr|E9PV12|E9PV12_MOUSE Cullin-5 OS=Mus musculus GN=Cul5 PE=1 SV=1;>tr|Q2M4H5|Q2M4H5_MOUSE Cullin 5 OS=Mus musculus GN=Cul5 PE=3 SV=1;>sp|Q9D5V5|CUL5_MOUSE Cullin-5 OS=Mus musculus GN=Cul5	8	9	9	9	8	5	8	5	8	5	11.2	99.04	855	7.9023e-19	0.90202	0.88417	10.1	6.2	50424000	69155000	51603000	39643000
Q3TEU8;Q499X7;Q5PPQ7;Q9WUM4;Q3TF74;Q3U8F0;E9PX03;E9PVJ1;E9PZJ0	Q3TEU8;Q499X7;Q5PPQ7;Q9WUM4;Q3TF74;Q3U8F0	Coronin-1C	Coro1c	>tr|Q3TEU8|Q3TEU8_MOUSE Coronin OS=Mus musculus GN=Coro1c PE=2 SV=1;>tr|Q499X7|Q499X7_MOUSE Coronin OS=Mus musculus GN=Coro1c PE=1 SV=1;>tr|Q5PPQ7|Q5PPQ7_MOUSE Coronin OS=Mus musculus GN=Coro1c PE=2 SV=1;>sp|Q9WUM4|COR1C_MOUSE Coronin-1C OS=Mus musculus GN	9	9	9	9	8	5	8	5	8	5	17.1	53.107	474	6.4703e-182	0.97237	1.0232	17.1	10.1	354950000	328890000	186470000	161360000
Q3TPZ5;Q99KJ8	Q3TPZ5;Q99KJ8	Dynactin subunit 2	Dctn2	>tr|Q3TPZ5|Q3TPZ5_MOUSE Dynactin 2 OS=Mus musculus GN=Dctn2 PE=1 SV=1;>sp|Q99KJ8|DCTN2_MOUSE Dynactin subunit 2 OS=Mus musculus GN=Dctn2 PE=1 SV=3	2	9	9	9	8	5	8	5	8	5	27.9	44.116	402	6.1707e-28	0.86405	0.92887	26.1	17.9	98975000	90282000	90569000	67297000
Q8K224;A2BH46	Q8K224	N-acetyltransferase 10	Nat10	>sp|Q8K224|NAT10_MOUSE RNA cytidine acetyltransferase OS=Mus musculus GN=Nat10 PE=1 SV=1	2	10	10	10	8	5	8	5	8	5	10.9	115.42	1024	2.7893e-69	0.84447	1.3323	8.3	6	63681000	47481000	46594000	55513000
Q922Y1	Q922Y1	UBX domain-containing protein 1	Ubxn1	>sp|Q922Y1|UBXN1_MOUSE UBX domain-containing protein 1 OS=Mus musculus GN=Ubxn1 PE=1 SV=1	1	9	9	9	8	5	8	5	8	5	32.7	33.572	297	1.9928e-16	0.77247	1.7533	24.9	19.9	84347000	465660000	98594000	468950000
Q925I1;H3BKI6;H3BK90;V9GWS5;V9GWS6	Q925I1;H3BKI6	ATPase family AAA domain-containing protein 3	Atad3;Atad3a	>sp|Q925I1|ATAD3_MOUSE ATPase family AAA domain-containing protein 3 OS=Mus musculus GN=Atad3 PE=1 SV=1;>tr|H3BKI6|H3BKI6_MOUSE ATPase family, AAA domain-containing 3A OS=Mus musculus GN=Atad3a PE=1 SV=1	5	10	10	10	8	5	8	5	8	5	14.9	66.741	591	1.2069e-219	0.94112	1.0989	11.8	8.3	56961000	52834000	48519000	52815000
Q99KP6	Q99KP6	Pre-mRNA-processing factor 19	Prpf19	>sp|Q99KP6|PRP19_MOUSE Pre-mRNA-processing factor 19 OS=Mus musculus GN=Prpf19 PE=1 SV=1	1	8	8	8	8	5	8	5	8	5	22.2	55.238	504	7.7919e-22	0.95401	1.0122	22.2	12.7	169880000	141530000	115540000	94444000
A0A1L1STE6;Q9D6R2	A0A1L1STE6;Q9D6R2	Isocitrate dehydrogenase [NAD] subunit alpha, mitochondrial	Idh3a	>tr|A0A1L1STE6|A0A1L1STE6_MOUSE Isocitrate dehydrogenase [NAD] subunit, mitochondrial OS=Mus musculus GN=Idh3a PE=1 SV=1;>sp|Q9D6R2|IDH3A_MOUSE Isocitrate dehydrogenase [NAD] subunit alpha, mitochondrial OS=Mus musculus GN=Idh3a PE=1 SV=1	2	7	7	7	7	5	7	5	7	5	20.6	41.52	384	4.9527e-51	1.065	1.0593	20.6	15.4	350540000	378630000	780520000	705280000
A1L347;B2CSK2;P16627;Q9R2A1;Q9QWU1;Q91ZU4;Q91ZU5;Q61698;O88688;O88687	A1L347;B2CSK2;P16627;Q9R2A1	Heat shock 70 kDa protein 1-like	Hspa1l	>tr|A1L347|A1L347_MOUSE Heat shock protein 1-like OS=Mus musculus GN=Hspa1l PE=1 SV=1;>tr|B2CSK2|B2CSK2_MOUSE Heat shock protein 1-like protein OS=Mus musculus PE=3 SV=1;>sp|P16627|HS71L_MOUSE Heat shock 70 kDa protein 1-like OS=Mus musculus GN=Hspa1l PE=1	10	7	2	1	7	5	2	2	1	1	13.3	70.636	641	2.3102e-81	1.0143	0.98468	13.3	9.5	375240000	341410000	223370000	178290000
B2RUR0;O35601;Q8CAX4;Q3TA12;F6V072	B2RUR0;O35601;Q8CAX4	FYN-binding protein	Fyb	>tr|B2RUR0|B2RUR0_MOUSE FYN binding protein OS=Mus musculus GN=Fyb PE=2 SV=1;>sp|O35601|FYB_MOUSE FYN-binding protein OS=Mus musculus GN=Fyb PE=1 SV=2;>tr|Q8CAX4|Q8CAX4_MOUSE FYN binding protein, isoform CRA_c OS=Mus musculus GN=Fyb PE=2 SV=1	5	9	9	9	7	5	7	5	7	5	15.9	90.054	819	1.1694e-54	0.99847	0.97083	12.3	9.8	60947000	64006000	68588000	53298000
B2RXM7;Q9D1J3;B7ZWI2;A0A1W2P7G2;A0A1W2P6N2	B2RXM7;Q9D1J3;B7ZWI2;A0A1W2P7G2;A0A1W2P6N2	SAP domain-containing ribonucleoprotein	Sarnp	>tr|B2RXM7|B2RXM7_MOUSE MCG113697 OS=Mus musculus GN=1110005A23Rik PE=1 SV=1;>sp|Q9D1J3|SARNP_MOUSE SAP domain-containing ribonucleoprotein OS=Mus musculus GN=Sarnp PE=1 SV=3;>tr|B7ZWI2|B7ZWI2_MOUSE 1110005A23Rik protein OS=Mus musculus GN=1110005A23Rik PE	5	7	7	7	7	5	7	5	7	5	38.6	23.532	210	1.2467e-26	0.95153	0.96933	38.6	29	422400000	296510000	360660000	317590000
P42208;E9Q3V6;D3Z3C0;D3YYB1;F6WYM0;D3Z1S1;D3YZU7;F6UKN5;D3YV76	P42208;E9Q3V6;D3Z3C0;D3YYB1;F6WYM0	Septin-2	Sept2	>sp|P42208|SEPT2_MOUSE Septin-2 OS=Mus musculus GN=Sept2 PE=1 SV=2;>tr|E9Q3V6|E9Q3V6_MOUSE Septin-2 OS=Mus musculus GN=Sept2 PE=1 SV=1;>tr|D3Z3C0|D3Z3C0_MOUSE Septin-2 (Fragment) OS=Mus musculus GN=Sept2 PE=1 SV=1;>tr|D3YYB1|D3YYB1_MOUSE Septin-2 (Fragment	9	7	7	7	7	5	7	5	7	5	22.2	41.525	361	6.7913e-21	0.94603	0.95468	22.2	15	100360000	86771000	140980000	100890000
Q91YE6;E9QKZ2;Q4G0B8;E0CXB2;E0CY46;Q69ZP1;F6TLX3;F6UT58	Q91YE6;E9QKZ2;Q4G0B8;E0CXB2	Importin-9	Ipo9	>sp|Q91YE6|IPO9_MOUSE Importin-9 OS=Mus musculus GN=Ipo9 PE=1 SV=3;>tr|E9QKZ2|E9QKZ2_MOUSE Importin-9 OS=Mus musculus GN=Ipo9 PE=1 SV=1;>tr|Q4G0B8|Q4G0B8_MOUSE Importin 9 OS=Mus musculus GN=Ipo9 PE=2 SV=1;>tr|E0CXB2|E0CXB2_MOUSE Importin-9 OS=Mus musculus	8	8	8	8	7	5	7	5	7	5	9.2	116.05	1041	3.4052e-62	1.0425	0.98092	8.2	6.2	100520000	86673000	60008000	45447000
G5E829;D1FNM9;Q6Q477;E9Q828;H2BL43;D1FNM8;F7AAP4;Q8K314;A0A1W2P7C7;Q05CJ5;Q3TDJ2;Q3TC38;Q3UPA8	G5E829;D1FNM9;Q6Q477;E9Q828;H2BL43;D1FNM8;F7AAP4;Q8K314		Atp2b1;Atp2b4	>sp|G5E829|AT2B1_MOUSE Plasma membrane calcium-transporting ATPase 1 OS=Mus musculus GN=Atp2b1 PE=1 SV=1;>tr|D1FNM9|D1FNM9_MOUSE Calcium-transporting ATPase OS=Mus musculus GN=Atp2b4 PE=2 SV=1;>sp|Q6Q477|AT2B4_MOUSE Plasma membrane calcium-transporting ATP	13	7	7	3	7	5	7	5	3	3	7.5	134.75	1220	2.2007e-33	1.1512	1.1305	7.5	6.3	111080000	117610000	60846000	69334000
O70435;Q58EV4;Q9DCD8;E0CYL6;F8WH02;E0CZ34	O70435;Q58EV4;Q9DCD8	Proteasome subunit alpha type-3;Proteasome subunit alpha type	Psma3	>sp|O70435|PSA3_MOUSE Proteasome subunit alpha type-3 OS=Mus musculus GN=Psma3 PE=1 SV=3;>tr|Q58EV4|Q58EV4_MOUSE Proteasome subunit alpha type OS=Mus musculus GN=Psma3 PE=1 SV=1;>tr|Q9DCD8|Q9DCD8_MOUSE Proteasome subunit alpha type OS=Mus musculus GN=Psma3	6	7	7	4	7	5	7	5	4	2	28.6	28.405	255	6.8225e-22	0.97939	1.0047	28.6	15.7	291540000	237830000	383260000	341950000
Q8C266;P35278;Q3TJ39;Q3TCT9;A2A5F5;A2A5F6	Q8C266;P35278;Q3TJ39;Q3TCT9	Ras-related protein Rab-5C	Rab5c	>tr|Q8C266|Q8C266_MOUSE Putative uncharacterized protein OS=Mus musculus GN=Rab5c PE=1 SV=1;>sp|P35278|RAB5C_MOUSE Ras-related protein Rab-5C OS=Mus musculus GN=Rab5c PE=1 SV=2;>tr|Q3TJ39|Q3TJ39_MOUSE Putative uncharacterized protein OS=Mus musculus GN=Rab	6	7	7	5	7	5	7	5	5	3	39.3	25.352	234	1.4177e-21	1.0083	0.94032	39.3	26.1	196680000	204920000	214710000	188610000
P97370;Q544Q7;Q1WWL1;Q3U9D4;Q3UFH4;Q71VC6	P97370;Q544Q7;Q1WWL1;Q3U9D4;Q3UFH4	Sodium/potassium-transporting ATPase subunit beta-3	Atp1b3	>sp|P97370|AT1B3_MOUSE Sodium/potassium-transporting ATPase subunit beta-3 OS=Mus musculus GN=Atp1b3 PE=1 SV=1;>tr|Q544Q7|Q544Q7_MOUSE Sodium/potassium-transporting ATPase subunit beta OS=Mus musculus GN=Atp1b3 PE=1 SV=1;>tr|Q1WWL1|Q1WWL1_MOUSE Atp1b3 prot	6	8	8	8	7	5	7	5	7	5	32.4	31.775	278	3.9418e-24	0.87422	0.89597	29.5	18.3	195520000	154550000	279120000	208090000
Q3TL79;Q8BK64	Q3TL79;Q8BK64	Activator of 90 kDa heat shock protein ATPase homolog 1	Ahsa1	>tr|Q3TL79|Q3TL79_MOUSE Putative uncharacterized protein OS=Mus musculus GN=Ahsa1 PE=2 SV=1;>sp|Q8BK64|AHSA1_MOUSE Activator of 90 kDa heat shock protein ATPase homolog 1 OS=Mus musculus GN=Ahsa1 PE=1 SV=2	2	8	8	8	7	5	7	5	7	5	25.1	38.145	338	8.9003e-39	1.0784	1.0798	22.8	14.2	161350000	121340000	178600000	162030000
Q3UEB3;Q0VDY2	Q3UEB3;Q0VDY2	Poly(U)-binding-splicing factor PUF60	Puf60	>sp|Q3UEB3|PUF60_MOUSE Poly(U)-binding-splicing factor PUF60 OS=Mus musculus GN=Puf60 PE=1 SV=2;>tr|Q0VDY2|Q0VDY2_MOUSE Puf60 protein (Fragment) OS=Mus musculus GN=Puf60 PE=2 SV=1	2	10	10	10	7	5	7	5	7	5	25.4	60.248	564	2.9263e-59	1.1177	0.9787	18.4	11	128960000	117760000	47854000	39267000
Q64337;D3YZJ1;F6VD69	Q64337;D3YZJ1	Sequestosome-1	Sqstm1	>sp|Q64337|SQSTM_MOUSE Sequestosome-1 OS=Mus musculus GN=Sqstm1 PE=1 SV=1;>tr|D3YZJ1|D3YZJ1_MOUSE Sequestosome-1 OS=Mus musculus GN=Sqstm1 PE=1 SV=1	3	7	7	7	7	5	7	5	7	5	26.7	48.162	442	1.1654e-150	0.75565	0.71369	26.7	19.2	396160000	249510000	315720000	183140000
Q9JKB3;Q68G78;Q61478;Q64369;Q8BPG0	Q9JKB3;Q68G78;Q61478;Q64369;Q8BPG0	DNA-binding protein A	Csda	>sp|Q9JKB3|YBOX3_MOUSE Y-box-binding protein 3 OS=Mus musculus GN=Ybx3 PE=1 SV=2;>tr|Q68G78|Q68G78_MOUSE Csda protein OS=Mus musculus GN=Ybx3 PE=2 SV=1;>tr|Q61478|Q61478_MOUSE DbpA murine homologue OS=Mus musculus GN=Ybx3 PE=2 SV=1;>tr|Q64369|Q64369_MOUSE	5	9	6	6	7	5	5	2	5	2	28.8	38.813	361	1.3402e-234	0.79996		23.5	16.6	23573000	14594000	0	0
Q6P9Q6;B2RQ18;Q80YW9;Q80YW6;Q80YW7	Q6P9Q6;B2RQ18;Q80YW9;Q80YW6;Q80YW7	FK506-binding protein 15;Peptidyl-prolyl cis-trans isomerase	Fkbp15	>sp|Q6P9Q6|FKB15_MOUSE FK506-binding protein 15 OS=Mus musculus GN=Fkbp15 PE=1 SV=2;>tr|B2RQ18|B2RQ18_MOUSE Peptidylprolyl isomerase OS=Mus musculus GN=Fkbp15 PE=2 SV=1;>tr|Q80YW9|Q80YW9_MOUSE Peptidylprolyl isomerase OS=Mus musculus GN=Fkbp15 PE=1 SV=1;>t	5	12	12	12	7	5	7	5	7	5	13.4	132.96	1216	4.691e-112	1.0047	1.1888	9.2	4.2	25374000	18367000	22745000	22920000
Q8K1X4;Q3UDY0;Q8BVQ3	Q8K1X4;Q3UDY0		Nckap1l	>sp|Q8K1X4|NCKPL_MOUSE Nck-associated protein 1-like OS=Mus musculus GN=Nckap1l PE=1 SV=1;>tr|Q3UDY0|Q3UDY0_MOUSE Putative uncharacterized protein (Fragment) OS=Mus musculus GN=Nckap1l PE=2 SV=1	3	10	10	10	7	5	7	5	7	5	9.1	128.9	1134	3.4391e-20	0.81352	0.70297	6.5	4.7	114320000	66751000	60629000	31123000
Q9JLI8	Q9JLI8	Squamous cell carcinoma antigen recognized by T-cells 3	Sart3	>sp|Q9JLI8|SART3_MOUSE Squamous cell carcinoma antigen recognized by T-cells 3 OS=Mus musculus GN=Sart3 PE=1 SV=1	1	11	11	11	7	5	7	5	7	5	12.8	109.62	962	9.8802e-26	1.2638	0.85926	7.8	6.2	24081000	23913000	28092000	22566000
Q9Z0P5;A0A1L1SU53;A0A1L1STC8;A0A087WRG4	Q9Z0P5;A0A1L1SU53;A0A1L1STC8	Twinfilin-2	Twf2	>sp|Q9Z0P5|TWF2_MOUSE Twinfilin-2 OS=Mus musculus GN=Twf2 PE=1 SV=1;>tr|A0A1L1SU53|A0A1L1SU53_MOUSE Twinfilin-2 (Fragment) OS=Mus musculus GN=Twf2 PE=1 SV=1;>tr|A0A1L1STC8|A0A1L1STC8_MOUSE Twinfilin-2 (Fragment) OS=Mus musculus GN=Twf2 PE=1 SV=1	4	9	9	8	7	5	7	5	6	5	33	39.47	349	3.6321e-102	1.0569	0.93523	25.2	19.2	93215000	73591000	71115000	63041000
A1L3B8;P26516	A1L3B8;P26516	26S proteasome non-ATPase regulatory subunit 7	Psmd7	>tr|A1L3B8|A1L3B8_MOUSE Proteasome (Prosome, macropain) 26S subunit, non-ATPase, 7 OS=Mus musculus GN=Psmd7 PE=1 SV=1;>sp|P26516|PSMD7_MOUSE 26S proteasome non-ATPase regulatory subunit 7 OS=Mus musculus GN=Psmd7 PE=1 SV=2	2	6	6	6	6	5	6	5	6	5	22.7	36.539	321	1.3393e-42	0.98374	1.0209	22.7	19.3	173690000	411050000	270990000	241010000
Q80UG5;A2A6U3;Q3TDR9;A2A6U5;A8Y5D3	Q80UG5;A2A6U3;Q3TDR9;A2A6U5	Septin-9	Sept9	>sp|Q80UG5|SEPT9_MOUSE Septin-9 OS=Mus musculus GN=Sept9 PE=1 SV=1;>tr|A2A6U3|A2A6U3_MOUSE Septin-9 OS=Mus musculus GN=Sept9 PE=1 SV=1;>tr|Q3TDR9|Q3TDR9_MOUSE Putative uncharacterized protein OS=Mus musculus GN=Sept9 PE=2 SV=1;>tr|A2A6U5|A2A6U5_MOUSE Septi	5	9	9	9	6	5	6	5	6	5	13.7	65.574	583	1.4554e-17	1.0387	1.0008	10.5	6.2	39836000	36537000	129850000	116130000
P54822;E9Q242;Q3TMB8;E9Q3T7;E9Q0A0;A0A0G2JFI8;A0A140LHU1;A0A0G2JFL8	P54822;E9Q242;Q3TMB8;E9Q3T7	Adenylosuccinate lyase	Adsl	>sp|P54822|PUR8_MOUSE Adenylosuccinate lyase OS=Mus musculus GN=Adsl PE=1 SV=2;>tr|E9Q242|E9Q242_MOUSE Adenylosuccinate lyase OS=Mus musculus GN=Adsl PE=1 SV=1;>tr|Q3TMB8|Q3TMB8_MOUSE Adenylosuccinate lyase OS=Mus musculus GN=Adsl PE=2 SV=1;>tr|E9Q3T7|E9Q3	8	8	8	8	6	5	6	5	6	5	22.1	54.866	484	4.6094e-17	1.0036	0.9368	18.8	15.5	80780000	66243000	114890000	86906000
Q3TIH8;Q62384;F8WHU9;Q9JJA1;Q3TY03;Q3TI08;Q8C8U3;Q9CUE2	Q3TIH8;Q62384;F8WHU9;Q9JJA1;Q3TY03;Q3TI08;Q8C8U3;Q9CUE2	Zinc finger protein ZPR1	Zfp259;Znf259	>tr|Q3TIH8|Q3TIH8_MOUSE Putative uncharacterized protein OS=Mus musculus GN=Zpr1 PE=2 SV=1;>sp|Q62384|ZPR1_MOUSE Zinc finger protein ZPR1 OS=Mus musculus GN=Zpr1 PE=1 SV=1;>tr|F8WHU9|F8WHU9_MOUSE Zinc finger protein ZPR1 (Fragment) OS=Mus musculus GN=Zpr1	8	8	8	8	6	5	6	5	6	5	19.8	50.619	459	5.3106e-23	1.0349	0.9445	15.7	13.3	27366000	23747000	46727000	39440000
P56959;Q3UK30;Q3USY4;Q564D0;Q8CFQ9;G3UXT7;Q91VQ2;G3UZD2	P56959;Q3UK30;Q3USY4;Q564D0;Q8CFQ9;G3UXT7	RNA-binding protein FUS	Fus	>sp|P56959|FUS_MOUSE RNA-binding protein FUS OS=Mus musculus GN=Fus PE=1 SV=1;>tr|Q3UK30|Q3UK30_MOUSE Putative uncharacterized protein OS=Mus musculus PE=2 SV=1;>tr|Q3USY4|Q3USY4_MOUSE Putative uncharacterized protein OS=Mus musculus PE=2 SV=1;>tr|Q564D0|Q	8	7	7	5	6	5	6	5	4	3	16	52.673	518	1.7134e-21	0.93496	0.9611	11.4	11	458910000	373880000	251790000	203970000
H7BX95;Q6PDM2;F7AI47;F6QXN3	H7BX95;Q6PDM2	Serine/arginine-rich splicing factor 1	Srsf1	>tr|H7BX95|H7BX95_MOUSE Serine/arginine-rich-splicing factor 1 OS=Mus musculus GN=Srsf1 PE=1 SV=1;>sp|Q6PDM2|SRSF1_MOUSE Serine/arginine-rich splicing factor 1 OS=Mus musculus GN=Srsf1 PE=1 SV=3	4	7	7	7	6	5	6	5	6	5	24.9	28.329	253	1.0689e-28	1.0337	1.0132	20.2	19	93866000	92071000	213050000	173360000
O54734;Q3UC51;Q3UG68	O54734;Q3UC51;Q3UG68	Dolichyl-diphosphooligosaccharide--protein glycosyltransferase 48 kDa subunit	Ddost	>sp|O54734|OST48_MOUSE Dolichyl-diphosphooligosaccharide--protein glycosyltransferase 48 kDa subunit OS=Mus musculus GN=Ddost PE=1 SV=2;>tr|Q3UC51|Q3UC51_MOUSE Dolichyl-diphosphooligosaccharide--protein glycosyltransferase 48 kDa subunit OS=Mus musculus GN	3	7	7	7	6	5	6	5	6	5	21.8	49.027	441	1.7815e-41	0.94713	1.0285	20.2	17.2	90112000	79075000	165300000	143470000
P09041	P09041	Phosphoglycerate kinase 2	Pgk2	>sp|P09041|PGK2_MOUSE Phosphoglycerate kinase 2 OS=Mus musculus GN=Pgk2 PE=1 SV=4	1	7	1	1	6	5	1	0	1	0	17.3	44.852	417	5.5902e-48	0.32647		16.8	12.2	4764900	1864800	0	0
P63330;Q8BN07	P63330;Q8BN07	Serine/threonine-protein phosphatase 2A catalytic subunit alpha isoform;Serine/threonine-protein phosphatase	Ppp2ca;Ppp2cb	>sp|P63330|PP2AA_MOUSE Serine/threonine-protein phosphatase 2A catalytic subunit alpha isoform OS=Mus musculus GN=Ppp2ca PE=1 SV=1;>tr|Q8BN07|Q8BN07_MOUSE Serine/threonine-protein phosphatase (Fragment) OS=Mus musculus GN=Ppp2cb PE=2 SV=1	2	8	8	2	6	5	6	5	1	2	33	35.608	309	1.6392e-95	1.0636	1.0299	25.6	19.1	116410000	316430000	222590000	354620000
Q3UJN1;P97310;Q3UK39;A0A0N4SVY2	Q3UJN1;P97310;Q3UK39	DNA replication licensing factor MCM2	Mcm2	>tr|Q3UJN1|Q3UJN1_MOUSE DNA helicase OS=Mus musculus GN=Mcm2 PE=2 SV=1;>sp|P97310|MCM2_MOUSE DNA replication licensing factor MCM2 OS=Mus musculus GN=Mcm2 PE=1 SV=3;>tr|Q3UK39|Q3UK39_MOUSE DNA helicase OS=Mus musculus GN=Mcm2 PE=2 SV=1	4	8	8	8	6	5	6	5	6	5	10.5	103.15	913	1.7595e-20	1.1129	1.123	7.8	6.7	116970000	104370000	61918000	61468000
Q11011;F6QYF8;E9Q039;E9Q6F4;F6V7K3;F7ANF4	Q11011;F6QYF8;E9Q039;E9Q6F4	Puromycin-sensitive aminopeptidase	Npepps	>sp|Q11011|PSA_MOUSE Puromycin-sensitive aminopeptidase OS=Mus musculus GN=Npepps PE=1 SV=2;>tr|F6QYF8|F6QYF8_MOUSE Aminopeptidase (Fragment) OS=Mus musculus GN=Npepps PE=1 SV=1;>tr|E9Q039|E9Q039_MOUSE Aminopeptidase OS=Mus musculus GN=Npepps PE=1 SV=1;>tr	6	8	8	8	6	5	6	5	6	5	11.1	103.32	920	3.4677e-15	0.98865	0.85028	8.4	6.7	50832000	41888000	19659000	14700000
Q1PG84;Q3UL54;Q3TH37;Q3TS64;Q8BVY0;Q3TAJ5;Q3TGI9;Q3TN25;Q9CSF9;Q3TLJ3	Q1PG84;Q3UL54;Q3TH37;Q3TS64;Q8BVY0;Q3TAJ5;Q3TGI9;Q3TN25;Q9CSF9;Q3TLJ3		Rsl1d1	>tr|Q1PG84|Q1PG84_MOUSE PBK1 OS=Mus musculus domesticus GN=Rsl1d1 PE=2 SV=1;>tr|Q3UL54|Q3UL54_MOUSE Putative uncharacterized protein OS=Mus musculus GN=Rsl1d1 PE=2 SV=1;>tr|Q3TH37|Q3TH37_MOUSE Putative uncharacterized protein OS=Mus musculus GN=Rsl1d1 PE=2	10	7	7	7	6	5	6	5	6	5	22.6	52.049	465	1.6071e-43	0.78487	1.0286	17.8	17.4	140920000	90691000	69273000	63139000
Q3TAV1;Q3TBB0;Q3TWC7;Q3TXG7;Q99P91;Q8BVA0;Q3UE75	Q3TAV1;Q3TBB0;Q3TWC7;Q3TXG7;Q99P91;Q8BVA0;Q3UE75	Transmembrane glycoprotein NMB	Gpnmb	>tr|Q3TAV1|Q3TAV1_MOUSE Putative uncharacterized protein OS=Mus musculus GN=Gpnmb PE=2 SV=1;>tr|Q3TBB0|Q3TBB0_MOUSE Putative uncharacterized protein OS=Mus musculus GN=Gpnmb PE=2 SV=1;>tr|Q3TWC7|Q3TWC7_MOUSE Putative uncharacterized protein OS=Mus musculus	7	7	7	7	6	5	6	5	6	5	12.5	63.617	574	5.9815e-27	0.79684	0.75978	10.8	8.2	495540000	322450000	352760000	251460000
Q3TDG9;Q9ER00;Q3TIL5	Q3TDG9;Q9ER00;Q3TIL5	Syntaxin-12	Stx12	>tr|Q3TDG9|Q3TDG9_MOUSE Putative uncharacterized protein OS=Mus musculus GN=Stx12 PE=2 SV=1;>sp|Q9ER00|STX12_MOUSE Syntaxin-12 OS=Mus musculus GN=Stx12 PE=1 SV=1;>tr|Q3TIL5|Q3TIL5_MOUSE Putative uncharacterized protein OS=Mus musculus GN=Stx12 PE=2 SV=1	3	7	7	7	6	5	6	5	6	5	31.8	31.179	274	5.9906e-18	1.1212	1.0672	28.5	22.6	30281000	28109000	59544000	45277000
Q3THA0;Q544H0;Q9Z1D1	Q3THA0;Q544H0;Q9Z1D1	Eukaryotic translation initiation factor 3 subunit G	Eif3g	>tr|Q3THA0|Q3THA0_MOUSE Eukaryotic translation initiation factor 3 subunit G OS=Mus musculus GN=Eif3g PE=2 SV=1;>tr|Q544H0|Q544H0_MOUSE Eukaryotic translation initiation factor 3 subunit G OS=Mus musculus GN=Eif3g PE=1 SV=1;>sp|Q9Z1D1|EIF3G_MOUSE Eukaryoti	3	6	6	6	6	5	6	5	6	5	21.9	35.608	320	4.6775e-55	0.82348	0.86442	21.9	19.4	287430000	204210000	270930000	191450000
Q3THS6;Q99J57;Q3TED1;Q3UAP7;A0A0U1RNK6;Q3UZA2;A0A0U1RNT6;Q3TSS0;Q6PE05;A0A0U1RQ95;Q91X83;A0A0U1RQB0	Q3THS6;Q99J57;Q3TED1;Q3UAP7;A0A0U1RNK6;Q3UZA2;A0A0U1RNT6;Q3TSS0;Q6PE05	S-adenosylmethionine synthase isoform type-2;S-adenosylmethionine synthase	Mat2a	>sp|Q3THS6|METK2_MOUSE S-adenosylmethionine synthase isoform type-2 OS=Mus musculus GN=Mat2a PE=1 SV=2;>tr|Q99J57|Q99J57_MOUSE S-adenosylmethionine synthase OS=Mus musculus GN=Mat2a PE=1 SV=1;>tr|Q3TED1|Q3TED1_MOUSE S-adenosylmethionine synthase OS=Mus mus	12	8	8	8	6	5	6	5	6	5	24.8	43.688	395	9.5661e-24	1.02	1.0784	18	15.7	138730000	124420000	191100000	132280000
Q3UCC5;Q6P8I4;F8WI88;Q3KQH9;Q3TM89;D3YWA4	Q3UCC5;Q6P8I4;F8WI88;Q3KQH9;Q3TM89;D3YWA4	PEST proteolytic signal-containing nuclear protein	Pcnp	>tr|Q3UCC5|Q3UCC5_MOUSE MCG130899 OS=Mus musculus GN=Pcnp PE=1 SV=1;>sp|Q6P8I4|PCNP_MOUSE PEST proteolytic signal-containing nuclear protein OS=Mus musculus GN=Pcnp PE=1 SV=1;>tr|F8WI88|F8WI88_MOUSE PEST proteolytic signal-containing nuclear protein OS=Mus	6	6	6	6	6	5	6	5	6	5	41.6	18.963	178	4.6432e-248	0.86821	0.86761	41.6	34.3	89558000	83016000	154920000	126700000
Q3UZ39	Q3UZ39	Leucine-rich repeat flightless-interacting protein 1	Lrrfip1	>sp|Q3UZ39|LRRF1_MOUSE Leucine-rich repeat flightless-interacting protein 1 OS=Mus musculus GN=Lrrfip1 PE=1 SV=2	1	8	8	8	6	5	6	5	6	5	15.8	79.248	729	2.7906e-56	0.91763	0.92744	12.8	9.9	89361000	79524000	54724000	43919000
Q543H0;Q64674;Q8BSZ8;Q3UJL7	Q543H0;Q64674;Q8BSZ8;Q3UJL7	Spermidine synthase	Srm	>tr|Q543H0|Q543H0_MOUSE MCG16662 OS=Mus musculus GN=Srm PE=1 SV=1;>sp|Q64674|SPEE_MOUSE Spermidine synthase OS=Mus musculus GN=Srm PE=1 SV=1;>tr|Q8BSZ8|Q8BSZ8_MOUSE Putative uncharacterized protein OS=Mus musculus GN=Srm PE=2 SV=1;>tr|Q3UJL7|Q3UJL7_MOUSE P	4	6	6	6	6	5	6	5	6	5	26.8	33.995	302	1.3822e-78	0.9377	0.95817	26.8	19.9	70770000	56444000	126170000	105230000
Q9JKX6;A2ATT5;A0A0A6YVU1	Q9JKX6;A2ATT5;A0A0A6YVU1	ADP-sugar pyrophosphatase	Nudt5	>sp|Q9JKX6|NUDT5_MOUSE ADP-sugar pyrophosphatase OS=Mus musculus GN=Nudt5 PE=1 SV=1;>tr|A2ATT5|A2ATT5_MOUSE ADP-sugar pyrophosphatase (Fragment) OS=Mus musculus GN=Nudt5 PE=1 SV=1;>tr|A0A0A6YVU1|A0A0A6YVU1_MOUSE ADP-sugar pyrophosphatase (Fragment) OS=Mus	3	6	6	6	6	5	6	5	6	5	32.1	23.984	218	6.1478e-54	1.0586	0.98298	32.1	26.1	74735000	68064000	110020000	107630000
A0A068BFR3;P46638;Q78ZJ8;P62492;Q0PD45;F8WGS1;E9Q3P9;G3UY29;G3UZD3;Q3UZ37;G3UZL4;E9Q6B3;Q9QWU0	A0A068BFR3;P46638;Q78ZJ8;P62492;Q0PD45;F8WGS1;E9Q3P9;G3UY29;G3UZD3;Q3UZ37;G3UZL4	Ras-related protein Rab-11B;Ras-related protein Rab-11A	Rab11b;Rab11a	>tr|A0A068BFR3|A0A068BFR3_MOUSE RAS oncogene family protein OS=Mus musculus GN=Rab11b PE=2 SV=1;>sp|P46638|RB11B_MOUSE Ras-related protein Rab-11B OS=Mus musculus GN=Rab11b PE=1 SV=3;>tr|Q78ZJ8|Q78ZJ8_MOUSE MCG22989, isoform CRA_b OS=Mus musculus GN=Rab11b	13	6	6	6	5	5	5	5	5	5	32.6	24.488	218	4.876e-22	0.98126	0.95398	28.4	28.4	313230000	423650000	433870000	341690000
F8VQC7;Q61595;A0A087WPX0;A0A087WP14;A0A087WP85;A0A087WQQ5;A0A087WRS1;A0A087WQ25;A0A087WS23;A0A087WPW5;A0A087WQI3;A0A087WNW3;A0A087WQD0;A0A087WQG4;A0A087WS29;A0A087WS04;A0A087WP48;A0A087WQF8;Q6A0E9	F8VQC7;Q61595;A0A087WPX0;A0A087WP14;A0A087WP85;A0A087WQQ5;A0A087WRS1;A0A087WQ25;A0A087WS23;A0A087WPW5;A0A087WQI3;A0A087WNW3;A0A087WQD0;A0A087WQG4;A0A087WS29;A0A087WS04;A0A087WP48;A0A087WQF8	Kinectin	Ktn1	>tr|F8VQC7|F8VQC7_MOUSE Kinectin OS=Mus musculus GN=Ktn1 PE=1 SV=1;>sp|Q61595|KTN1_MOUSE Kinectin OS=Mus musculus GN=Ktn1 PE=1 SV=1;>tr|A0A087WPX0|A0A087WPX0_MOUSE Kinectin OS=Mus musculus GN=Ktn1 PE=1 SV=1;>tr|A0A087WP14|A0A087WP14_MOUSE Kinectin OS=Mus m	19	7	7	7	5	5	5	5	5	5	5.8	152.54	1327	4.2684e-21	0.90374	1.0017	4.5	3.9	8779900	9110800	99075000	80032000
A0A140T8V3;Q3TTN3;Q3TX38;Q60931;J3QMG3;Q5EBQ0;Q3UFA8	A0A140T8V3;Q3TTN3;Q3TX38;Q60931;J3QMG3;Q5EBQ0	Voltage-dependent anion-selective channel protein 3	Vdac3	>tr|A0A140T8V3|A0A140T8V3_MOUSE Uncharacterized protein OS=Mus musculus GN=Vdac3-ps1 PE=4 SV=1;>tr|Q3TTN3|Q3TTN3_MOUSE Putative uncharacterized protein OS=Mus musculus GN=Vdac3 PE=2 SV=1;>tr|Q3TX38|Q3TX38_MOUSE Putative uncharacterized protein OS=Mus muscu	7	7	7	7	5	5	5	5	5	5	32.2	30.695	283	8.6729e-20	1.1015	0.89961	19.8	25.4	187340000	172130000	230460000	201640000
D6Q0F5;D6Q0F6;A2BFF9;A2BFF5;Q3TPJ8;D6Q0F7;A2BFF7;O88487;A2BFF8;Q3UDA2	D6Q0F5;D6Q0F6;A2BFF9;A2BFF5;Q3TPJ8;D6Q0F7;A2BFF7;O88487;A2BFF8;Q3UDA2	Cytoplasmic dynein 1 intermediate chain 2	Dync1i2	>tr|D6Q0F5|D6Q0F5_MOUSE Cytoplasmic dynein intermediate chain 2 isoform 2.1 OS=Mus musculus GN=Dync1i2 PE=2 SV=1;>tr|D6Q0F6|D6Q0F6_MOUSE Cytoplasmic dynein intermediate chain 2 isoform 2.2 OS=Mus musculus GN=Dync1i2 PE=2 SV=1;>tr|A2BFF9|A2BFF9_MOUSE Cytopl	10	6	6	6	5	5	5	5	5	5	11.5	73.318	655	1.1162e-31	0.95833	1.1674	9.9	8.1	147560000	110980000	110790000	104260000
A2RSV8;P19783;M0QWX7	A2RSV8;P19783	Cytochrome c oxidase subunit 4 isoform 1, mitochondrial	Cox4i1	>tr|A2RSV8|A2RSV8_MOUSE Cytochrome c oxidase subunit IV isoform 1 OS=Mus musculus GN=Cox4i1 PE=1 SV=1;>sp|P19783|COX41_MOUSE Cytochrome c oxidase subunit 4 isoform 1, mitochondrial OS=Mus musculus GN=Cox4i1 PE=1 SV=2	3	6	6	6	5	5	5	5	5	5	41.4	19.53	169	3.2377e-19	0.94229	1.0117	36.7	34.3	77799000	67350000	169080000	166330000
B2RTB0;Q3UHX2;Q1WWJ8	B2RTB0;Q3UHX2;Q1WWJ8	28 kDa heat- and acid-stable phosphoprotein	Pdap1	>tr|B2RTB0|B2RTB0_MOUSE MCG17262 OS=Mus musculus GN=Pdap1 PE=1 SV=1;>sp|Q3UHX2|HAP28_MOUSE 28 kDa heat- and acid-stable phosphoprotein OS=Mus musculus GN=Pdap1 PE=1 SV=1;>tr|Q1WWJ8|Q1WWJ8_MOUSE Pdap1 protein (Fragment) OS=Mus musculus GN=Pdap1 PE=2 SV=1	3	7	7	7	5	5	5	5	5	5	34.3	20.605	181	5.2369e-42	0.95545	0.9037	22.7	33.7	55541000	38298000	146740000	119120000
G3X8T3;P16675;Q544R6;Q9D2D1;A2A5J9;A2A5J6;A2A5J8	G3X8T3;P16675;Q544R6;Q9D2D1	Lysosomal protective protein;Lysosomal protective protein 32 kDa chain;Lysosomal protective protein 20 kDa chain	Ctsa	>tr|G3X8T3|G3X8T3_MOUSE Carboxypeptidase OS=Mus musculus GN=Ctsa PE=1 SV=1;>sp|P16675|PPGB_MOUSE Lysosomal protective protein OS=Mus musculus GN=Ctsa PE=1 SV=1;>tr|Q544R6|Q544R6_MOUSE Carboxypeptidase OS=Mus musculus GN=Ctsa PE=1 SV=1;>tr|Q9D2D1|Q9D2D1_MOU	7	6	6	6	5	5	5	5	5	5	17.9	55.726	492	5.0932e-38	0.90999	0.88908	15	14	74598000	62870000	115380000	99524000
H3BJW3;H3BJ30;Q6NVF9;H3BKW0;H3BLM9	H3BJW3;H3BJ30;Q6NVF9;H3BKW0	Cleavage and polyadenylation specificity factor subunit 6	Cpsf6	>tr|H3BJW3|H3BJW3_MOUSE Cleavage and polyadenylation-specificity factor subunit 6 OS=Mus musculus GN=Cpsf6 PE=1 SV=1;>tr|H3BJ30|H3BJ30_MOUSE Cleavage and polyadenylation-specificity factor subunit 6 OS=Mus musculus GN=Cpsf6 PE=1 SV=1;>sp|Q6NVF9|CPSF6_MOUSE	5	8	8	8	5	5	5	5	5	5	17.7	63.413	588	1.1011e-28	1.0045	1.5009	11.2	11.1	100600000	85864000	44418000	49257000
O08583;D9J342;G3X9I4;Q4KL64;Q9JJW6	O08583	THO complex subunit 4	Alyref	>sp|O08583|THOC4_MOUSE THO complex subunit 4 OS=Mus musculus GN=Alyref PE=1 SV=3	5	6	6	6	5	5	5	5	5	5	24.3	26.94	255	1.0527e-95	0.99131	1.0588	24.3	24.3	41572000	34573000	76725000	75990000
P12265;Q3TW82;Q99KJ6;Q8BPE3;Q8VEM0	P12265;Q3TW82	Beta-glucuronidase	Gusb	>sp|P12265|BGLR_MOUSE Beta-glucuronidase OS=Mus musculus GN=Gusb PE=1 SV=2;>tr|Q3TW82|Q3TW82_MOUSE Beta-glucuronidase OS=Mus musculus GN=Gusb PE=2 SV=1	5	8	8	8	5	5	5	5	5	5	15.9	74.194	648	8.2591e-32	0.95024	0.87731	9.3	11	145980000	119930000	50957000	42980000
P54116;Q8BPA1;Q99L68	P54116;Q8BPA1;Q99L68	Erythrocyte band 7 integral membrane protein	Stom	>sp|P54116|STOM_MOUSE Erythrocyte band 7 integral membrane protein OS=Mus musculus GN=Stom PE=1 SV=3;>tr|Q8BPA1|Q8BPA1_MOUSE Putative uncharacterized protein OS=Mus musculus GN=Stom PE=2 SV=1;>tr|Q99L68|Q99L68_MOUSE Stom protein OS=Mus musculus GN=Stom PE=	3	8	8	8	5	5	5	5	5	5	37.3	31.375	284	3.1285e-44	1.0261	0.98382	22.5	25.7	48752000	39135000	20701000	18126000
P54823	P54823	Probable ATP-dependent RNA helicase DDX6	Ddx6	>sp|P54823|DDX6_MOUSE Probable ATP-dependent RNA helicase DDX6 OS=Mus musculus GN=Ddx6 PE=1 SV=1	1	5	5	5	5	5	5	5	5	5	16.8	54.191	483	6.5779e-97	0.90607	1.0378	16.8	16.8	85902000	82540000	148510000	115500000
Q3UHW5;P55258;Q0PD50;Q8BKQ0;A2A7Z6;P62823;Q542T7;Q3TU26;P35276;Q0PD62;Q543Q4;Q9CZT8;Q9CXS2;D3YW33;D3YWL1	Q3UHW5;P55258;Q0PD50;Q8BKQ0	Ras-related protein Rab-8A	Rab8a;Rab8b	>tr|Q3UHW5|Q3UHW5_MOUSE Putative uncharacterized protein OS=Mus musculus GN=Rab8a PE=2 SV=1;>sp|P55258|RAB8A_MOUSE Ras-related protein Rab-8A OS=Mus musculus GN=Rab8a PE=1 SV=2;>tr|Q0PD50|Q0PD50_MOUSE RAB8A, member RAS oncogene family, isoform CRA_a OS=Mus	15	6	4	3	5	5	3	3	3	2	28.8	23.635	208	3.6159e-50	0.81349	0.97462	25	22.1	29152000	23160000	62427000	52806000
P62830;A2A6F8	P62830	60S ribosomal protein L23	Rpl23	>sp|P62830|RL23_MOUSE 60S ribosomal protein L23 OS=Mus musculus GN=Rpl23 PE=1 SV=1	2	5	5	5	5	5	5	5	5	5	43.6	14.865	140	8.6998e-40	0.96219	0.98241	43.6	43.6	396380000	360100000	879050000	839210000
P62983;Q642L7;Q3TWD1	P62983;Q642L7	Ubiquitin-40S ribosomal protein S27a;Ubiquitin;40S ribosomal protein S27a	Rps27a	>sp|P62983|RS27A_MOUSE Ubiquitin-40S ribosomal protein S27a OS=Mus musculus GN=Rps27a PE=1 SV=2;>tr|Q642L7|Q642L7_MOUSE MCG13441 OS=Mus musculus GN=Rps27a PE=2 SV=1	3	5	1	1	5	5	1	1	1	1	32.7	17.951	156	1.2148e-83		0.97497	32.7	32.7	0	0	90110000	69257000
P63085;Q3UF82;O35558;Q922X7;Q3U2H3;A0A0U1RPZ0;F6VEI7;Q8C8P0;D3Z6D8;E9Q3I6;E9PXX5	P63085;Q3UF82;O35558	Mitogen-activated protein kinase 1	Mapk1	>sp|P63085|MK01_MOUSE Mitogen-activated protein kinase 1 OS=Mus musculus GN=Mapk1 PE=1 SV=3;>tr|Q3UF82|Q3UF82_MOUSE Mitogen-activated protein kinase OS=Mus musculus GN=Mapk1 PE=2 SV=1;>tr|O35558|O35558_MOUSE Mitogen-activated protein kinase OS=Mus musculus	11	7	7	5	5	5	5	5	3	4	24.6	41.275	358	4.9906e-19	1.0499	1.0415	18.7	19.8	74186000	111590000	144110000	385130000
P84096;Q3UDZ1	P84096;Q3UDZ1	Rho-related GTP-binding protein RhoG	Rhog	>sp|P84096|RHOG_MOUSE Rho-related GTP-binding protein RhoG OS=Mus musculus GN=Rhog PE=1 SV=1;>tr|Q3UDZ1|Q3UDZ1_MOUSE Putative uncharacterized protein OS=Mus musculus GN=Rhog PE=1 SV=1	2	5	4	4	5	5	4	4	4	4	27.2	21.308	191	4.1181e-41	0.92339	1.0068	27.2	27.2	53751000	41515000	65265000	69085000
P97377;Q3U307;Q3UGB9;Q3U6X7;Q80YP0	P97377;Q3U307;Q3UGB9;Q3U6X7	Cyclin-dependent kinase 2	Cdk2	>sp|P97377|CDK2_MOUSE Cyclin-dependent kinase 2 OS=Mus musculus GN=Cdk2 PE=1 SV=2;>tr|Q3U307|Q3U307_MOUSE Putative uncharacterized protein OS=Mus musculus GN=Cdk2 PE=2 SV=1;>tr|Q3UGB9|Q3UGB9_MOUSE Putative uncharacterized protein OS=Mus musculus GN=Cdk2 PE	5	6	5	5	5	5	4	4	4	4	18.2	38.978	346	2.3151e-19	1.3229	1.0716	15.3	16.2	15834000	17249000	52336000	48877000
Q3TJG6;Q9R0Q7;Q9CRH1;D3Z7C6	Q3TJG6;Q9R0Q7;Q9CRH1;D3Z7C6	Prostaglandin E synthase 3	Ptges3	>tr|Q3TJG6|Q3TJG6_MOUSE Putative uncharacterized protein OS=Mus musculus GN=Ptges3 PE=2 SV=1;>sp|Q9R0Q7|TEBP_MOUSE Prostaglandin E synthase 3 OS=Mus musculus GN=Ptges3 PE=1 SV=1;>tr|Q9CRH1|Q9CRH1_MOUSE Putative uncharacterized protein OS=Mus musculus GN=Pt	4	5	5	5	5	5	5	5	5	5	36.9	18.747	160	7.6736e-90	0.97516	0.99443	36.9	36.9	320450000	287650000	405150000	358230000
Q3TJH1;Q9DC51	Q3TJH1;Q9DC51	Guanine nucleotide-binding protein G(k) subunit alpha	Gnai3	>tr|Q3TJH1|Q3TJH1_MOUSE Putative uncharacterized protein OS=Mus musculus GN=Gnai3 PE=2 SV=1;>sp|Q9DC51|GNAI3_MOUSE Guanine nucleotide-binding protein G(k) subunit alpha OS=Mus musculus GN=Gnai3 PE=1 SV=3	2	5	2	2	5	5	2	2	2	2	16.4	40.539	354	6.4435e-28	1.1995	1.0006	16.4	16.4	19250000	16609000	46724000	40093000
Q91V61;Q3U4F0	Q91V61;Q3U4F0	Sideroflexin-3	Sfxn3	>sp|Q91V61|SFXN3_MOUSE Sideroflexin-3 OS=Mus musculus GN=Sfxn3 PE=1 SV=1;>tr|Q3U4F0|Q3U4F0_MOUSE Putative uncharacterized protein OS=Mus musculus GN=Sfxn3 PE=1 SV=1	2	5	5	5	5	5	5	5	5	5	21.8	35.406	321	1.8357e-17	0.7287	0.93044	21.8	21.8	40376000	26960000	36844000	34599000
Q3U9A8;Q9JJU8	Q3U9A8;Q9JJU8	SH3 domain-binding glutamic acid-rich-like protein	Sh3bgrl	>tr|Q3U9A8|Q3U9A8_MOUSE SH3 domain-binding glutamic acid-rich-like protein OS=Mus musculus GN=Sh3bgrl PE=2 SV=1;>sp|Q9JJU8|SH3L1_MOUSE SH3 domain-binding glutamic acid-rich-like protein OS=Mus musculus GN=Sh3bgrl PE=1 SV=1	2	7	7	7	5	5	5	5	5	5	69.3	12.739	114	4.1845e-79	0.92822	1.0102	68.4	45.6	207350000	184870000	508690000	470700000
Q7TNC4;Q3UZ17;Q3UGK2;Q05CX5;Q3U5L2;E9Q715;Q3USM3	Q7TNC4;Q3UZ17;Q3UGK2;Q05CX5;Q3U5L2;E9Q715	Putative RNA-binding protein Luc7-like 2	Luc7l2	>sp|Q7TNC4|LC7L2_MOUSE Putative RNA-binding protein Luc7-like 2 OS=Mus musculus GN=Luc7l2 PE=1 SV=1;>tr|Q3UZ17|Q3UZ17_MOUSE Putative uncharacterized protein OS=Mus musculus GN=Luc7l2 PE=2 SV=1;>tr|Q3UGK2|Q3UGK2_MOUSE Putative uncharacterized protein OS=Mus	7	6	6	2	5	5	5	5	2	2	17.6	46.582	392	1.8127e-21	0.95698	1.0716	14.5	15.6	119570000	88421000	167750000	163070000
Q4FK36;Q9R0P5	Q4FK36;Q9R0P5	Destrin	Dstn	>tr|Q4FK36|Q4FK36_MOUSE Destrin OS=Mus musculus GN=Dstn PE=1 SV=1;>sp|Q9R0P5|DEST_MOUSE Destrin OS=Mus musculus GN=Dstn PE=1 SV=3	2	6	5	5	5	5	4	4	4	4	42.4	18.521	165	4.3475e-25	1.0912	1.0356	35.2	34.5	49769000	39143000	158610000	153960000
Q60692	Q60692	Proteasome subunit beta type-6	Psmb6	>sp|Q60692|PSB6_MOUSE Proteasome subunit beta type-6 OS=Mus musculus GN=Psmb6 PE=1 SV=3	1	6	6	6	5	5	5	5	5	5	28.6	25.378	238	2.3017e-12	0.85017	0.90792	24.8	24.4	215410000	140400000	163970000	137240000
Q62422	Q62422	Osteoclast-stimulating factor 1	Ostf1	>sp|Q62422|OSTF1_MOUSE Osteoclast-stimulating factor 1 OS=Mus musculus GN=Ostf1 PE=1 SV=2	1	5	5	5	5	5	5	5	5	5	36.7	23.782	215	1.642e-57	0.93923	0.9378	36.7	36.7	131500000	117440000	306290000	279350000
Q6ZWN5;Q9CXW7;Q96EC0;D3YWH9;F7CJS8;D3Z673	Q6ZWN5;Q9CXW7;Q96EC0;D3YWH9;F7CJS8	40S ribosomal protein S9	Rps9	>sp|Q6ZWN5|RS9_MOUSE 40S ribosomal protein S9 OS=Mus musculus GN=Rps9 PE=1 SV=3;>tr|Q9CXW7|Q9CXW7_MOUSE 40S ribosomal protein S9 OS=Mus musculus GN=Rps9 PE=1 SV=1;>tr|Q96EC0|Q96EC0_MOUSE Rps9 protein (Fragment) OS=Mus musculus GN=Rps9 PE=2 SV=1;>tr|D3YWH9|	6	7	7	7	5	5	5	5	5	5	24.2	22.591	194	1.6699e-34	1.0292	1.0297	19.1	20.6	359640000	330320000	416500000	379460000
Q8BFZ3	Q8BFZ3	Beta-actin-like protein 2	Actbl2	>sp|Q8BFZ3|ACTBL_MOUSE Beta-actin-like protein 2 OS=Mus musculus GN=Actbl2 PE=1 SV=1	1	6	1	1	5	5	1	1	1	1	22.3	42.004	376	4.8435e-32	0.99131	0.84629	20.5	14.4	31866000	24681000	47368000	39913000
Q8C2Q3;Q3U6A2;E9QL13;Q62019;F7BGR7;B0LM42;J3QPT3;J3QN51;J3QQ01	Q8C2Q3;Q3U6A2;E9QL13;Q62019	RNA-binding protein 14	Rbm14	>sp|Q8C2Q3|RBM14_MOUSE RNA-binding protein 14 OS=Mus musculus GN=Rbm14 PE=1 SV=1;>tr|Q3U6A2|Q3U6A2_MOUSE Putative uncharacterized protein OS=Mus musculus GN=Rbm14 PE=2 SV=1;>tr|E9QL13|E9QL13_MOUSE MCG8382, isoform CRA_c OS=Mus musculus GN=Rbm14 PE=1 SV=2;>	9	7	7	7	5	5	5	5	5	5	10.5	69.448	669	8.9653e-19	0.82626	1.1425	9.3	8.8	23768000	19527000	47649000	60070000
Q99JY0;D3YXU1	Q99JY0	Trifunctional enzyme subunit beta, mitochondrial;3-ketoacyl-CoA thiolase	Hadhb	>sp|Q99JY0|ECHB_MOUSE Trifunctional enzyme subunit beta, mitochondrial OS=Mus musculus GN=Hadhb PE=1 SV=1	2	7	7	7	5	5	5	5	5	5	16	51.386	475	1.1108e-13	1.0876	0.9957	12	10.9	109620000	107770000	123270000	165070000
Q9CZU6;Q0QEL9;Q80X68;Q9DAM4	Q9CZU6;Q0QEL9	Citrate synthase, mitochondrial;Citrate synthase	Cs	>sp|Q9CZU6|CISY_MOUSE Citrate synthase, mitochondrial OS=Mus musculus GN=Cs PE=1 SV=1;>tr|Q0QEL9|Q0QEL9_MOUSE Citrate synthase (Fragment) OS=Mus musculus GN=Cs PE=2 SV=1	4	7	7	7	5	5	5	5	5	5	13.8	51.736	464	6.5731e-12	0.95954	0.92552	10.3	9.3	167260000	141340000	689310000	592670000
Q9D172;A0A1W2P7B6;A0A1W2P870	Q9D172;A0A1W2P7B6	ES1 protein homolog, mitochondrial	D10Jhu81e	>sp|Q9D172|ES1_MOUSE ES1 protein homolog, mitochondrial OS=Mus musculus GN=D10Jhu81e PE=1 SV=1;>tr|A0A1W2P7B6|A0A1W2P7B6_MOUSE ES1 protein homolog, mitochondrial (Fragment) OS=Mus musculus GN=D10Jhu81e PE=1 SV=1	3	6	6	6	5	5	5	5	5	5	28.6	28.09	266	1.9445e-49	1.1729	0.95637	19.2	24.8	50127000	51656000	54203000	45516000
Q9D1E6	Q9D1E6	Tubulin-folding cofactor B	Tbcb	>sp|Q9D1E6|TBCB_MOUSE Tubulin-folding cofactor B OS=Mus musculus GN=Tbcb PE=1 SV=2	1	6	6	6	5	5	5	5	5	5	20.1	27.385	244	9.5974e-23	1.0654	1.0412	16.8	16	101520000	210470000	135250000	116710000
Q9D6T0;A0A1B0GT07;A0A1B0GSR8;A0A1B0GS48;A0A1B0GS52	Q9D6T0;A0A1B0GT07;A0A1B0GSR8;A0A1B0GS48	Nitric oxide synthase-interacting protein	Nosip	>sp|Q9D6T0|NOSIP_MOUSE Nitric oxide synthase-interacting protein OS=Mus musculus GN=Nosip PE=1 SV=1;>tr|A0A1B0GT07|A0A1B0GT07_MOUSE Nitric oxide synthase-interacting protein (Fragment) OS=Mus musculus GN=Nosip PE=1 SV=1;>tr|A0A1B0GSR8|A0A1B0GSR8_MOUSE Nitr	5	5	5	5	5	5	5	5	5	5	22.3	33.209	301	1.8894e-20	0.87019	0.81928	22.3	22.3	43589000	31749000	64314000	51851000
Q9ERB0	Q9ERB0	Synaptosomal-associated protein 29	Snap29	>sp|Q9ERB0|SNP29_MOUSE Synaptosomal-associated protein 29 OS=Mus musculus GN=Snap29 PE=1 SV=1	1	6	6	6	5	5	5	5	5	5	25.4	29.572	260	9.9285e-12	1.1436	1.0798	21.9	21.9	30872000	28831000	31116000	33335000
Q99NH0;E9Q804;A0A0G2JDZ9;E9QKG6;A0A1W2P6X1	Q99NH0;E9Q804;A0A0G2JDZ9;E9QKG6;A0A1W2P6X1	Ankyrin repeat domain-containing protein 17	Ankrd17	>sp|Q99NH0|ANR17_MOUSE Ankyrin repeat domain-containing protein 17 OS=Mus musculus GN=Ankrd17 PE=1 SV=2;>tr|E9Q804|E9Q804_MOUSE Ankyrin repeat domain-containing protein 17 OS=Mus musculus GN=Ankrd17 PE=1 SV=3;>tr|A0A0G2JDZ9|A0A0G2JDZ9_MOUSE Ankyrin repeat	5	7	7	3	4	5	4	5	1	2	4	274.21	2603	1.5907e-51	1.0555	1.0591	2	3.2	13595000	16610000	24952000	22180000
A0A0J9YUL3;Q8C1B7;A0A0J9YTY0;A0A0J9YUV6;A0A0J9YVA6;A2A3W1	A0A0J9YUL3;Q8C1B7;A0A0J9YTY0	Septin-11	Sept11	>tr|A0A0J9YUL3|A0A0J9YUL3_MOUSE Septin 11, isoform CRA_b OS=Mus musculus GN=Sept11 PE=1 SV=1;>sp|Q8C1B7|SEP11_MOUSE Septin-11 OS=Mus musculus GN=Sept11 PE=1 SV=4;>tr|A0A0J9YTY0|A0A0J9YTY0_MOUSE Septin-11 OS=Mus musculus GN=Sept11 PE=1 SV=1	6	8	8	5	4	5	4	5	3	3	22	49.781	432	4.935e-285	0.97921	1.1195	11.8	16.2	133670000	122550000	225450000	188780000
Q9CYI4;Q05D11;A0A0R4J047;Q3TV90;D3Z765;D3YZ82	Q9CYI4;Q05D11;A0A0R4J047;Q3TV90;D3Z765	Putative RNA-binding protein Luc7-like 1	Luc7l	>sp|Q9CYI4|LUC7L_MOUSE Putative RNA-binding protein Luc7-like 1 OS=Mus musculus GN=Luc7l PE=1 SV=2;>tr|Q05D11|Q05D11_MOUSE Luc7l protein (Fragment) OS=Mus musculus GN=Luc7l PE=2 SV=1;>tr|A0A0R4J047|A0A0R4J047_MOUSE Luc7 homolog (S. cerevisiae)-like, isofor	6	6	2	2	4	5	1	2	1	2	16.2	43.934	371	1.1359e-49		1.0095	11.1	14	0	0	14323000	11730000
A0A1G5SJA5;P97372;Q5SVP3;G3X9V0;E0CZ90;Q99LN3	A0A1G5SJA5;P97372;Q5SVP3;G3X9V0;E0CZ90	Proteasome activator complex subunit 2	Psme2	>tr|A0A1G5SJA5|A0A1G5SJA5_MOUSE OTTMUSWSBP00075795 OS=Mus musculus domesticus GN=OTTMUSWSBG00059279 PE=4 SV=1;>sp|P97372|PSME2_MOUSE Proteasome activator complex subunit 2 OS=Mus musculus GN=Psme2 PE=1 SV=4;>tr|Q5SVP3|Q5SVP3_MOUSE MCG22048, isoform CRA_c O	6	5	5	5	4	5	4	5	4	5	17.2	27.057	239	3.028e-33	1.1347	0.93412	13.8	17.2	123860000	103420000	227200000	217550000
P84099;Q5I0T8;A2A547	P84099;Q5I0T8;A2A547	60S ribosomal protein L19;Ribosomal protein L19	Rpl19	>sp|P84099|RL19_MOUSE 60S ribosomal protein L19 OS=Mus musculus GN=Rpl19 PE=1 SV=1;>tr|Q5I0T8|Q5I0T8_MOUSE Ribosomal protein L19 OS=Mus musculus GN=Rpl19 PE=1 SV=1;>tr|A2A547|A2A547_MOUSE Ribosomal protein L19 OS=Mus musculus GN=Rpl19 PE=1 SV=1	3	5	5	5	4	5	4	5	4	5	22.4	23.466	196	9.7258e-138	1.0133	1.0096	13.8	22.4	444750000	377950000	770280000	721530000
A2AH25;Q8BQW4;Q5FWK3;Q8C5A0;Q91Z04	A2AH25;Q8BQW4;Q5FWK3;Q8C5A0	Rho GTPase-activating protein 1	Arhgap1	>tr|A2AH25|A2AH25_MOUSE Rho GTPase-activating protein 1 OS=Mus musculus GN=Arhgap1 PE=1 SV=1;>tr|Q8BQW4|Q8BQW4_MOUSE Putative uncharacterized protein OS=Mus musculus GN=Arhgap1 PE=2 SV=1;>sp|Q5FWK3|RHG01_MOUSE Rho GTPase-activating protein 1 OS=Mus musculu	5	6	6	6	4	5	4	5	4	5	15	54.437	479	1.7576e-22	0.8818	0.93673	9.6	11.3	38615000	38939000	65005000	49975000
Q3V3N6;P61202;A2AQE4;Q3UK65	Q3V3N6;P61202;A2AQE4;Q3UK65	COP9 signalosome complex subunit 2	Cops2	>tr|Q3V3N6|Q3V3N6_MOUSE Putative uncharacterized protein OS=Mus musculus GN=Cops2 PE=2 SV=1;>sp|P61202|CSN2_MOUSE COP9 signalosome complex subunit 2 OS=Mus musculus GN=Cops2 PE=1 SV=1;>tr|A2AQE4|A2AQE4_MOUSE COP9 signalosome complex subunit 2 OS=Mus muscul	4	6	6	6	4	5	4	5	4	5	15.8	52.404	450	5.1912e-14	1.152	0.93264	10.7	12.9	23181000	23854000	81662000	76449000
A2RTT4;P61089;A0A1W2P7Z3	A2RTT4;P61089;A0A1W2P7Z3	Ubiquitin-conjugating enzyme E2 N	Ube2n	>tr|A2RTT4|A2RTT4_MOUSE MCG4297 OS=Mus musculus GN=Ube2n PE=1 SV=1;>sp|P61089|UBE2N_MOUSE Ubiquitin-conjugating enzyme E2 N OS=Mus musculus GN=Ube2n PE=1 SV=1;>tr|A0A1W2P7Z3|A0A1W2P7Z3_MOUSE Ubiquitin-conjugating enzyme E2 N OS=Mus musculus GN=Ube2n PE=1 S	3	6	6	6	4	5	4	5	4	5	46.1	17.138	152	1.1664e-43	0.88679	0.90948	36.2	39.5	162070000	129270000	299100000	258700000
Q5CZY9;Q641N3;A4FUS1;P14131	Q5CZY9;Q641N3;A4FUS1;P14131	40S ribosomal protein S16	Rps16	>tr|Q5CZY9|Q5CZY9_MOUSE Rps16 protein OS=Mus musculus GN=Rps16 PE=2 SV=1;>tr|Q641N3|Q641N3_MOUSE Rps16 protein (Fragment) OS=Mus musculus GN=Rps16 PE=2 SV=1;>tr|A4FUS1|A4FUS1_MOUSE MCG123443 OS=Mus musculus GN=Rps16 PE=1 SV=1;>sp|P14131|RS16_MOUSE 40S ribo	4	5	5	5	4	5	4	5	4	5	25	19.274	172	9.7366e-26	0.99813	1.0405	20.3	25	682620000	608430000	1587600000	1453300000
B2RTM0;P62806;Q61667	B2RTM0;P62806;Q61667	Histone H4	Gm11275;Hist1h4a;Hist2h4	>tr|B2RTM0|B2RTM0_MOUSE Histone H4 OS=Mus musculus GN=Hist2h4 PE=1 SV=1;>sp|P62806|H4_MOUSE Histone H4 OS=Mus musculus GN=Hist1h4a PE=1 SV=2;>tr|Q61667|Q61667_MOUSE Histone H4 (Fragment) OS=Mus musculus PE=3 SV=1	3	5	5	5	4	5	4	5	4	5	39.8	11.367	103	2.2496e-17	0.83209	1.2829	33	39.8	197540000	149710000	302330000	352710000
F7C846;D3Z3F4;Q8R5C0;P47802;G3XA66;G3UXX9;D3YVW0;G3XA75;G3UYJ5	F7C846;D3Z3F4;Q8R5C0;P47802;G3XA66;G3UXX9;D3YVW0	Metaxin-1	Mtx1	>tr|F7C846|F7C846_MOUSE Metaxin-1 OS=Mus musculus GN=Mtx1 PE=1 SV=1;>tr|D3Z3F4|D3Z3F4_MOUSE Metaxin-1 (Fragment) OS=Mus musculus GN=Mtx1 PE=1 SV=2;>tr|Q8R5C0|Q8R5C0_MOUSE Metaxin OS=Mus musculus GN=Mtx1 PE=2 SV=1;>sp|P47802|MTX1_MOUSE Metaxin-1 OS=Mus musc	9	7	7	7	4	5	4	5	4	5	12.8	51.341	461	5.3836e-12	1.1071	0.99106	8.9	9.5	41916000	36904000	71263000	62943000
E0CX20;Q6PGH1	E0CX20		Bud31	>tr|E0CX20|E0CX20_MOUSE Protein BUD31 homolog OS=Mus musculus GN=Bud31 PE=1 SV=1	2	6	6	6	4	5	4	5	4	5	38.9	17	144	1.2508e-262	1.7421	1.0451	19.4	32.6	15207000	22867000	36795000	33220000
P97822;Q3TX26;E9PZF5;E9Q5H2	P97822;Q3TX26;E9PZF5;E9Q5H2	Acidic leucine-rich nuclear phosphoprotein 32 family member E	Anp32e	>sp|P97822|AN32E_MOUSE Acidic leucine-rich nuclear phosphoprotein 32 family member E OS=Mus musculus GN=Anp32e PE=1 SV=2;>tr|Q3TX26|Q3TX26_MOUSE Putative uncharacterized protein OS=Mus musculus GN=Anp32e PE=2 SV=1;>tr|E9PZF5|E9PZF5_MOUSE Acidic leucine-ric	4	5	5	5	4	5	4	5	4	5	21.5	29.622	260	5.9646e-107	1.0266	1.0425	17.7	21.5	303170000	274900000	511990000	473930000
E9QNP0;P62984;Q5M9K3;P0CG50;Q8VC46;Q922Z8;Q8R0Z9;P0CG49;Q78XY9;Q3TH47;Q5SX22;Q922B0;E9Q5F6;E9Q4P0;Q8C2K3;D3YYZ2;E9Q9J0;A0A0A6YW67;A5JUZ1;B0LAC2	E9QNP0;P62984;Q5M9K3;P0CG50;Q8VC46;Q922Z8;Q8R0Z9;P0CG49;Q78XY9;Q3TH47;Q5SX22;Q922B0;E9Q5F6;E9Q4P0;Q8C2K3;D3YYZ2;E9Q9J0;A0A0A6YW67;A5JUZ1;B0LAC2	Ubiquitin-60S ribosomal protein L40;Ubiquitin;60S ribosomal protein L40;Polyubiquitin-C;Ubiquitin;Ubiquitin-related 1;Ubiquitin-related 2;Polyubiquitin-B;Ubiquitin	2810422J05Rik;Uba52;Ubc;Ubb;Gm5239	>tr|E9QNP0|E9QNP0_MOUSE KxDL motif-containing protein 1 OS=Mus musculus GN=Kxd1 PE=1 SV=1;>sp|P62984|RL40_MOUSE Ubiquitin-60S ribosomal protein L40 OS=Mus musculus GN=Uba52 PE=1 SV=2;>tr|Q5M9K3|Q5M9K3_MOUSE MCG23116, isoform CRA_a OS=Mus musculus GN=Uba52	20	5	5	1	4	5	4	5	0	1	20.7	26.856	232	8.7622e-160	0.99909	0.93656	16.4	20.7	2616500000	2556200000	3499500000	3101200000
F8WIP8;P10923;Q3TND2;Q547B5;Q3UBR1;Q3UZY3;Q3TLP1;Q66JX3;D3Z4N2;D3Z513	F8WIP8;P10923;Q3TND2;Q547B5;Q3UBR1;Q3UZY3	Osteopontin	Spp1	>tr|F8WIP8|F8WIP8_MOUSE Osteopontin OS=Mus musculus GN=Spp1 PE=1 SV=1;>sp|P10923|OSTP_MOUSE Osteopontin OS=Mus musculus GN=Spp1 PE=1 SV=1;>tr|Q3TND2|Q3TND2_MOUSE Putative uncharacterized protein OS=Mus musculus GN=Spp1 PE=2 SV=1;>tr|Q547B5|Q547B5_MOUSE Ost	10	5	5	5	4	5	4	5	4	5	30.8	32.587	295	3.3223e-65	1.9298	1.8015	25.1	30.8	66614000	112430000	46528000	77492000
H9KV00;Q9QX47;H9KV15;H9KV01;H9KV02;Q8BS91;Q8C9T5	H9KV00;Q9QX47;H9KV15;H9KV01	Protein SON	Son	>tr|H9KV00|H9KV00_MOUSE Protein SON OS=Mus musculus GN=Son PE=1 SV=1;>sp|Q9QX47|SON_MOUSE Protein SON OS=Mus musculus GN=Son PE=1 SV=2;>tr|H9KV15|H9KV15_MOUSE Protein SON OS=Mus musculus GN=Son PE=1 SV=1;>tr|H9KV01|H9KV01_MOUSE Protein SON OS=Mus musculus	7	7	7	7	4	5	4	5	4	5	3.1	268.82	2477	1.6067e-10	0.47287	0.81023	1.5	2.6	27219000	14482000	24523000	15932000
P01900;K7W4D1;D2YW38;Q61642;Q64272;P14427;P01895;O19476;Q31154;Q31142;Q61893	P01900;K7W4D1;D2YW38;Q61642;Q64272;P14427;P01895;O19476;Q31154	H-2 class I histocompatibility antigen, D-D alpha chain;H-2 class I histocompatibility antigen, D-P alpha chain;H-2 class I histocompatibility antigen, alpha chain	H2-D1;H2-K1;H2-Q2	>sp|P01900|HA12_MOUSE H-2 class I histocompatibility antigen, D-D alpha chain OS=Mus musculus GN=H2-D1 PE=1 SV=1;>tr|K7W4D1|K7W4D1_MOUSE MHC class I antigen (Fragment) OS=Mus musculus GN=H2-D PE=2 SV=1;>tr|D2YW38|D2YW38_MOUSE MHC OS=Mus musculus PE=1 SV=1;	11	7	2	0	4	5	2	1	0	0	19.7	41.11	365	1.8997e-13	1.2747	1.1653	11.8	13.2	15156000	16664000	29364000	29569000
O09131;Q8BW12;Q8K2Q2;Q9D2S1;Q9D2J1;D3Z1Q9	O09131	Glutathione S-transferase omega-1	Gsto1	>sp|O09131|GSTO1_MOUSE Glutathione S-transferase omega-1 OS=Mus musculus GN=Gsto1 PE=1 SV=2	6	5	5	5	4	5	4	5	4	5	17.5	27.497	240	4.2195e-21	0.88103	0.88508	14.2	17.5	65101000	43013000	149910000	119320000
O55135;Q3U818;Q3UA13;Q3UBJ6;Q545K4;Q9R071;Q3U740;B1AZQ4;D6RJJ3;D6RG53;A6PWZ2	O55135;Q3U818;Q3UA13;Q3UBJ6;Q545K4;Q9R071;Q3U740	Eukaryotic translation initiation factor 6	Eif6	>sp|O55135|IF6_MOUSE Eukaryotic translation initiation factor 6 OS=Mus musculus GN=Eif6 PE=1 SV=2;>tr|Q3U818|Q3U818_MOUSE Eukaryotic translation initiation factor 6 OS=Mus musculus GN=Eif6 PE=2 SV=1;>tr|Q3UA13|Q3UA13_MOUSE Eukaryotic translation initiation	11	6	6	6	4	5	4	5	4	5	43.3	26.511	245	1.4564e-68	0.97488	1.0231	27.8	35.9	67323000	59897000	151180000	133100000
O70194	O70194	Eukaryotic translation initiation factor 3 subunit D	Eif3d	>sp|O70194|EIF3D_MOUSE Eukaryotic translation initiation factor 3 subunit D OS=Mus musculus GN=Eif3d PE=1 SV=2	1	6	6	6	4	5	4	5	4	5	12.8	63.988	548	2.2097e-45	1.1635	1.0329	6.2	12.6	172180000	145770000	82201000	67915000
O70492;Q78ZM0;D3Z6Z0;Q9CSC2;Q9CU14;D3Z789	O70492;Q78ZM0;D3Z6Z0;Q9CSC2;Q9CU14;D3Z789	Sorting nexin-3	Snx3	>sp|O70492|SNX3_MOUSE Sorting nexin-3 OS=Mus musculus GN=Snx3 PE=1 SV=3;>tr|Q78ZM0|Q78ZM0_MOUSE Putative uncharacterized protein OS=Mus musculus GN=Snx3 PE=1 SV=1;>tr|D3Z6Z0|D3Z6Z0_MOUSE Sorting nexin-3 OS=Mus musculus GN=Snx3 PE=1 SV=1;>tr|Q9CSC2|Q9CSC2_M	6	6	6	4	4	5	4	5	3	4	43.2	18.757	162	2.2629e-31	0.94404	0.98799	18.5	43.2	123380000	248340000	197160000	255940000
P14115	P14115	60S ribosomal protein L27a	Rpl27a	>sp|P14115|RL27A_MOUSE 60S ribosomal protein L27a OS=Mus musculus GN=Rpl27a PE=1 SV=5	1	5	5	5	4	5	4	5	4	5	28.4	16.605	148	4.4797e-14	0.8923	0.8566	21.6	28.4	295550000	250170000	470490000	379280000
P29758;Q3TG75;Q3UKT3;Q3UJK5	P29758;Q3TG75;Q3UKT3;Q3UJK5	Ornithine aminotransferase, mitochondrial	Oat	>sp|P29758|OAT_MOUSE Ornithine aminotransferase, mitochondrial OS=Mus musculus GN=Oat PE=1 SV=1;>tr|Q3TG75|Q3TG75_MOUSE Ornithine aminotransferase, isoform CRA_b OS=Mus musculus GN=Oat PE=1 SV=1;>tr|Q3UKT3|Q3UKT3_MOUSE Putative uncharacterized protein OS=M	4	5	5	5	4	5	4	5	4	5	17.1	48.354	439	5.2321e-39	1.0168	0.94534	13.7	17.1	64226000	106100000	149960000	182030000
P41241;Q3UVH2;Q8BIS9;A0A1L1STA1;A0A1L1SR46;A0A1L1SQQ5	P41241;Q3UVH2;Q8BIS9	Tyrosine-protein kinase CSK	Csk	>sp|P41241|CSK_MOUSE Tyrosine-protein kinase CSK OS=Mus musculus GN=Csk PE=1 SV=2;>tr|Q3UVH2|Q3UVH2_MOUSE Tyrosine-protein kinase OS=Mus musculus GN=Csk PE=2 SV=1;>tr|Q8BIS9|Q8BIS9_MOUSE Putative uncharacterized protein (Fragment) OS=Mus musculus GN=Csk PE	6	7	7	7	4	5	4	5	4	5	20.9	50.716	450	7.3411e-25	0.92261	0.91451	12.7	14.7	13792000	10078000	100020000	81771000
P62301;Q5BLJ7;Q921R2;A0A0U1RQ71	P62301;Q5BLJ7;Q921R2	40S ribosomal protein S13	Rps13	>sp|P62301|RS13_MOUSE 40S ribosomal protein S13 OS=Mus musculus GN=Rps13 PE=1 SV=2;>tr|Q5BLJ7|Q5BLJ7_MOUSE MCG10205 OS=Mus musculus GN=Rps13 PE=1 SV=1;>tr|Q921R2|Q921R2_MOUSE 40S ribosomal protein S13 OS=Mus musculus GN=Rps13 PE=1 SV=1	4	5	5	5	4	5	4	5	4	5	28.5	17.222	151	8.0296e-30	0.97351	0.96177	23.8	28.5	417980000	365320000	881360000	720240000
P62889;Q58DZ3;Q497D7;Q5PR15	P62889;Q58DZ3;Q497D7;Q5PR15	60S ribosomal protein L30	Rpl30	>sp|P62889|RL30_MOUSE 60S ribosomal protein L30 OS=Mus musculus GN=Rpl30 PE=1 SV=2;>tr|Q58DZ3|Q58DZ3_MOUSE MCG20799 OS=Mus musculus GN=Rpl30 PE=1 SV=1;>tr|Q497D7|Q497D7_MOUSE Rpl30 protein OS=Mus musculus GN=Rpl30 PE=2 SV=1;>tr|Q5PR15|Q5PR15_MOUSE Rpl30 pr	4	6	6	6	4	5	4	5	4	5	52.2	12.784	115	6.5867e-32	1.008	1.0237	40.9	45.2	163630000	150750000	399990000	378680000
P70349;B0R1E3	P70349	Histidine triad nucleotide-binding protein 1	Hint1	>sp|P70349|HINT1_MOUSE Histidine triad nucleotide-binding protein 1 OS=Mus musculus GN=Hint1 PE=1 SV=3	2	6	6	6	4	5	4	5	4	5	72.2	13.777	126	2.7642e-44	0.81863	0.80875	53.2	53.2	369740000	297730000	1386800000	693240000
P70670;Q60817;Q3UK68	P70670;Q60817;Q3UK68	Nascent polypeptide-associated complex subunit alpha, muscle-specific form;Nascent polypeptide-associated complex subunit alpha	Naca	>sp|P70670|NACAM_MOUSE Nascent polypeptide-associated complex subunit alpha, muscle-specific form OS=Mus musculus GN=Naca PE=1 SV=2;>sp|Q60817|NACA_MOUSE Nascent polypeptide-associated complex subunit alpha OS=Mus musculus GN=Naca PE=1 SV=1;>tr|Q3UK68|Q3UK	3	5	5	5	4	5	4	5	4	5	2.8	220.5	2187	1.3844e-79	1.0007	1.026	2.5	2.8	748310000	857260000	762020000	731750000
Q3TLX1;Q99KQ4	Q3TLX1;Q99KQ4	Nicotinamide phosphoribosyltransferase	Nampt	>tr|Q3TLX1|Q3TLX1_MOUSE Putative uncharacterized protein OS=Mus musculus GN=Nampt PE=2 SV=1;>sp|Q99KQ4|NAMPT_MOUSE Nicotinamide phosphoribosyltransferase OS=Mus musculus GN=Nampt PE=1 SV=1	2	7	7	7	4	5	4	5	4	5	16.9	55.462	491	1.0378e-23	0.97677	0.938	8.8	12.2	22192000	17744000	148510000	107330000
Q3TME1;Q3U6G8;Q9R0Q4;Q3TXN7;A2AEB3;A2AEB4;A2AEB5;A2AEB6;A2AEB7;A2AEB8	Q3TME1;Q3U6G8;Q9R0Q4;Q3TXN7;A2AEB3;A2AEB4;A2AEB5	Mortality factor 4-like protein 2	Morf4l2	>tr|Q3TME1|Q3TME1_MOUSE Putative uncharacterized protein OS=Mus musculus GN=Morf4l2 PE=2 SV=1;>tr|Q3U6G8|Q3U6G8_MOUSE Putative uncharacterized protein OS=Mus musculus GN=Morf4l2 PE=2 SV=1;>sp|Q9R0Q4|MO4L2_MOUSE Mortality factor 4-like protein 2 OS=Mus musc	10	6	6	6	4	5	4	5	4	5	23.3	32.214	288	4.2019e-20	1.3291	1.1025	15.3	20.1	26933000	35667000	89520000	87829000
Q3U7N1	Q3U7N1		Rpl26	>tr|Q3U7N1|Q3U7N1_MOUSE Putative uncharacterized protein OS=Mus musculus PE=2 SV=1	1	6	1	1	4	5	1	0	1	0	38.6	17.259	145	4.6273e-60	0.25967		27.6	31.7	35365000	8128900	0	0
Q69ZP5;Q4FK22;Q9DC16;F6SLP4;F6Z6A5	Q69ZP5;Q4FK22;Q9DC16;F6SLP4	Endoplasmic reticulum-Golgi intermediate compartment protein 1	Ergic1	>tr|Q69ZP5|Q69ZP5_MOUSE MKIAA1181 protein (Fragment) OS=Mus musculus GN=Ergic1 PE=2 SV=1;>tr|Q4FK22|Q4FK22_MOUSE 1200007D18Rik protein OS=Mus musculus GN=Ergic1 PE=1 SV=1;>sp|Q9DC16|ERGI1_MOUSE Endoplasmic reticulum-Golgi intermediate compartment protein 1	5	5	5	5	4	5	4	5	4	5	15.9	35.445	320	8.7041e-12	0.91954	0.99675	13.1	15.9	46779000	38460000	89811000	87268000
Q6PB44;A0A0G2JEW5	Q6PB44	Tyrosine-protein phosphatase non-receptor type 23	Ptpn23	>sp|Q6PB44|PTN23_MOUSE Tyrosine-protein phosphatase non-receptor type 23 OS=Mus musculus GN=Ptpn23 PE=1 SV=2	2	8	8	8	4	5	4	5	4	5	6.6	185.21	1692	2.5355e-48	0.76674	0.73089	4	3.7	27305000	18193000	4358900	2190200
Q8CCG5;Q9JIW9;F6QC68	Q8CCG5;Q9JIW9;F6QC68	Ras-related protein Ral-B	Ralb	>tr|Q8CCG5|Q8CCG5_MOUSE Putative uncharacterized protein OS=Mus musculus GN=Ralb PE=2 SV=1;>sp|Q9JIW9|RALB_MOUSE Ras-related protein Ral-B OS=Mus musculus GN=Ralb PE=1 SV=1;>tr|F6QC68|F6QC68_MOUSE Ras-related protein Ral-B (Fragment) OS=Mus musculus GN=Ral	3	5	5	5	4	5	4	5	4	5	19.9	23.348	206	1.7664e-14	1.0543	0.8913	18.9	19.9	42084000	36114000	83871000	66028000
Q9CQD1	Q9CQD1	Ras-related protein Rab-5A	Rab5a	>sp|Q9CQD1|RAB5A_MOUSE Ras-related protein Rab-5A OS=Mus musculus GN=Rab5a PE=1 SV=1	1	6	4	4	4	5	2	3	2	3	36.7	23.598	215	2.005e-12	3.9747	1.8147	25.1	27.9	10073000	36515000	29980000	58754000
[truncated: 2,702 more rows]
