# Supplementary material for: Quantitative proteomics revealed modulation of macrophages by MetQ gene of Streptococcus suis serotype 2
Source: AMB Express. 2020 Oct 30;10:195. doi: 10.1186/s13568-020-01131-2 (PMC7599288; doi:10.1186/s13568-020-01131-2)
Supplement: Supplementary file 2 — Additional file 2: Table S2. All differentially expressed proteins. [file 13568_2020_1131_MOESM2_ESM.xlsx]

## Sheet: Journal Information
Journal name: AMB Express Manuscript Title: Quantitative proteomics revealed modulation of macrophages by MetQ gene of Streptococcus suis serotype 2 The names of the authors: Xiaomeng Pei, Junchi Liu, Mingxing Liu, Hong Zhou, Xiaomin Wang, Hongjie Fan Xiaomeng Pei, MOE Joint International Research Laboratory of Animal Health and Food Safety, College of Veterinary Medicine, Nanjing Agricultural Un…

## Sheet: Sheet1
Protein IDs	Majority protein IDs	Protein names	Gene names	Fasta headers	Proteins	Peptides	Razor + unique peptides	Unique peptides	Sequence coverage [%]	Unique + razor sequence coverage [%]	Unique sequence coverage [%]	Mol. weight [kDa]	Sequence length	PEP	Ratio H/L normalized P17655_A_1	Ratio H/L normalized P17655_A_2	Intensity L P17655_A_1	Intensity H P17655_A_1	Intensity L P17655_A_2	Intensity H P17655_A_2	Contaminant	Ratio L/H P17655-A-1-Normalized	Ratio L/H P17655-A-2-Normalized	Average L/H	Average L/H Significance A
Q8BM55;D3Z6S1	Q8BM55;D3Z6S1	Transmembrane protein 214	Tmem214	>sp|Q8BM55|TM214_MOUSE Transmembrane protein 214 OS=Mus musculus GN=Tmem214 PE=1 SV=1;>tr|D3Z6S1|D3Z6S1_MOUSE Transmembrane protein 214 OS=Mus musculus GN=Tmem214 PE=1 SV=3	2	7	7	7	11.5	11.5	11.5	76.429	687	4.4226e-12	0.98674	0.47131	16032000	14491000	59928000	53564000		1.01344	2.12175	1.56759	0.000422373
Q2NL51;D3Z7E5	Q2NL51;D3Z7E5	Glycogen synthase kinase-3 alpha	Gsk3a	>sp|Q2NL51|GSK3A_MOUSE Glycogen synthase kinase-3 alpha OS=Mus musculus GN=Gsk3a PE=1 SV=2;>tr|D3Z7E5|D3Z7E5_MOUSE Glycogen synthase kinase-3 alpha OS=Mus musculus GN=Gsk3a PE=1 SV=1	2	2	1	1	4.3	2.9	2.9	51.66	490	2.9008e-11	0.18844	0.47308	22817000	23240000	27814000	26879000		5.30673	2.11381	3.71027	1.06096e-26
P02301;P84244;F8WI35;E0CZ27;A0A1W2P768;B9EI85;P68433;P84228;A1L0V4;A1L0U3;E0CYR7;E0CYN1	P02301;P84244;F8WI35;E0CZ27;A0A1W2P768;B9EI85;P68433;P84228;A1L0V4;A1L0U3	Histone H3.3C;Histone H3.3;Histone H3;Histone H3.1;Histone H3.2	H3f3c;H3f3a;Hist2h3b;Hist1h3a;Hist1h3b;Hist1h3i;Hist1h3e	>sp|P02301|H3C_MOUSE Histone H3.3C OS=Mus musculus GN=H3f3c PE=3 SV=3;>sp|P84244|H33_MOUSE Histone H3.3 OS=Mus musculus GN=H3f3a PE=1 SV=2;>tr|F8WI35|F8WI35_MOUSE Histone H3 OS=Mus musculus GN=H3f3a PE=1 SV=1;>tr|E0CZ27|E0CZ27_MOUSE Histone H3 (Fragment) O	12	3	3	3	17.6	17.6	17.6	15.315	136	6.3247e-07	0.69308	0.14564	40208000	39337000	159210000	141660000		1.44283	6.86625	4.15454	2.65952e-31
E9Q496;Q9CQ56;Q5I940;D3Z6D3	E9Q496;Q9CQ56;Q5I940;D3Z6D3	Vesicle transport protein USE1	Use1	>tr|E9Q496|E9Q496_MOUSE Vesicle transport protein USE1 OS=Mus musculus GN=Use1 PE=1 SV=1;>sp|Q9CQ56|USE1_MOUSE Vesicle transport protein USE1 OS=Mus musculus GN=Use1 PE=1 SV=1;>tr|Q5I940|Q5I940_MOUSE Embryonic development factor 2 (Fragment) OS=Mus musculu	4	2	2	2	6.3	6.3	6.3	32.204	284	0.0031419	0.0022569	1.5506	22883000	22221000	9316300	10397000		443.086	0.644912	221.865	0
Q6P6M7;D6RGM2;F6ZFG8	Q6P6M7;D6RGM2;F6ZFG8	O-phosphoseryl-tRNA(Sec) selenium transferase	Sepsecs	>sp|Q6P6M7|SPCS_MOUSE O-phosphoseryl-tRNA(Sec) selenium transferase OS=Mus musculus GN=Sepsecs PE=1 SV=2;>tr|D6RGM2|D6RGM2_MOUSE O-phosphoseryl-tRNA(Sec) selenium transferase OS=Mus musculus GN=Sepsecs PE=4 SV=1;>tr|F6ZFG8|F6ZFG8_MOUSE O-phosphoseryl-tRNA(	3	1	1	1	1.4	1.4	1.4	55.325	504	0.01391	0.44752	0.86635	313230000	423650000	433870000	341690000		2.23454	1.15427	1.6944	3.00475e-05
D3Z4L9;Q3U4L9;Q61333;B2RQW1;G3UXC6;G3UWJ7;G3XA62	D3Z4L9;Q3U4L9;Q61333;B2RQW1	Tumor necrosis factor alpha-induced protein 2	Tnfaip2	>tr|D3Z4L9|D3Z4L9_MOUSE Tumor necrosis factor alpha-induced protein 2 OS=Mus musculus GN=Tnfaip2 PE=1 SV=2;>tr|Q3U4L9|Q3U4L9_MOUSE Putative uncharacterized protein OS=Mus musculus GN=Tnfaip2 PE=2 SV=1;>sp|Q61333|TNAP2_MOUSE Tumor necrosis factor alpha-indu	7	5	5	5	9.6	9.6	9.6	79.933	708	6.9014e-08	0.53698	0.45924	20504000	19755000	27878000	18312000		1.86227	2.17751	2.01989	1.74561e-08
O88939;D3Z4C3;B7ZWA9;D3YVF8;D3YZI8	O88939;D3Z4C3;B7ZWA9	Zinc finger and BTB domain-containing protein 7A	Zbtb7a	>sp|O88939|ZBT7A_MOUSE Zinc finger and BTB domain-containing protein 7A OS=Mus musculus GN=Zbtb7a PE=1 SV=2;>tr|D3Z4C3|D3Z4C3_MOUSE Zinc finger and BTB domain-containing protein 7A OS=Mus musculus GN=Zbtb7a PE=1 SV=1;>tr|B7ZWA9|B7ZWA9_MOUSE Zbtb7a protein	5	3	3	3	9	9	9	60.28	569	0.0014363	0.82021	0.10717	46330000	42624000	19216000	14164000		1.2192	9.33097	5.27508	2.85203e-42
Q80SY5;A0A0G2JEW4;Q8CI29;A0A0G2JGW4	Q80SY5;A0A0G2JEW4;Q8CI29;A0A0G2JGW4	Pre-mRNA-splicing factor 38B	Prpf38b	>sp|Q80SY5|PR38B_MOUSE Pre-mRNA-splicing factor 38B OS=Mus musculus GN=Prpf38b PE=1 SV=1;>tr|A0A0G2JEW4|A0A0G2JEW4_MOUSE Pre-mRNA-splicing factor 38B OS=Mus musculus GN=Prpf38b PE=1 SV=1;>tr|Q8CI29|Q8CI29_MOUSE Putative uncharacterized protein (Fragment) O	4	4	4	4	7.4	7.4	7.4	63.752	542	2.5582e-08	1.0979	0.16855	8779900	9110800	99075000	80032000		0.91083	5.93296	3.42189	1.21065e-23
Q8VBZ0	Q8VBZ0	Dehydrogenase/reductase SDR family member on chromosome X homolog	Dhrsx	>sp|Q8VBZ0|DHRSX_MOUSE Dehydrogenase/reductase SDR family member on chromosome X homolog OS=Mus musculus GN=Dhrsx PE=1 SV=2	1	3	3	3	11.6	11.6	11.6	35.957	335	8.8884e-07	0.38587	0.92494	10938000	15663000	4438000	3594200		2.59155	1.08115	1.83635	1.28117e-06
Q6Q899;A7YY79;A1L0V6;Q05CC6;Q3KQQ7;Q3U1I9;A2AP29;Q8C6Y8	Q6Q899;A7YY79;A1L0V6;Q05CC6;Q3KQQ7;Q3U1I9;A2AP29	Probable ATP-dependent RNA helicase DDX58	Ddx58	>sp|Q6Q899|DDX58_MOUSE Probable ATP-dependent RNA helicase DDX58 OS=Mus musculus GN=Ddx58 PE=1 SV=2;>tr|A7YY79|A7YY79_MOUSE Ddx58 protein (Fragment) OS=Mus musculus GN=Ddx58 PE=2 SV=1;>tr|A1L0V6|A1L0V6_MOUSE Ddx58 protein (Fragment) OS=Mus musculus GN=Ddx5	8	7	7	7	6.9	6.9	6.9	105.97	926	2.8905e-08	0.99829	0.43865	63937000	69016000	8675200	11902000		1.00171	2.27972	1.64072	9.41684e-05
Q8K1E6;A2AKV6;A2AKV7	Q8K1E6;A2AKV6;A2AKV7	Alpha-ketoglutarate-dependent dioxygenase alkB homolog 3	Alkbh3	>sp|Q8K1E6|ALKB3_MOUSE Alpha-ketoglutarate-dependent dioxygenase alkB homolog 3 OS=Mus musculus GN=Alkbh3 PE=1 SV=1;>tr|A2AKV6|A2AKV6_MOUSE Alpha-ketoglutarate-dependent dioxygenase alkB homolog 3 OS=Mus musculus GN=Alkbh3 PE=1 SV=1;>tr|A2AKV7|A2AKV7_MOUSE	3	4	4	4	17.8	17.8	17.8	33.061	286	8.254e-09	0.53546	0.624	42368000	36265000	10993000	11208000		1.86755	1.60256	1.73506	1.23994e-05
Q8C8K1;P54761;Q3V1K8;Q8C7S3;Q91YM0;E9PWK7	Q8C8K1;P54761;Q3V1K8;Q8C7S3;Q91YM0;E9PWK7	Ephrin type-B receptor 4	Ephb4	>tr|Q8C8K1|Q8C8K1_MOUSE Ephrin type-B receptor 4 OS=Mus musculus GN=Ephb4 PE=1 SV=1;>sp|P54761|EPHB4_MOUSE Ephrin type-B receptor 4 OS=Mus musculus GN=Ephb4 PE=1 SV=2;>tr|Q3V1K8|Q3V1K8_MOUSE Putative uncharacterized protein OS=Mus musculus GN=Ephb4 PE=2 SV	6	1	1	1	0.9	0.9	0.9	109.75	996	0.025697	0.40945	0.45717	7332000	5676000	51456000	40299000		2.4423	2.18737	2.31484	1.28934e-11
Q3U5F4;G8JL83	Q3U5F4;G8JL83	YrdC domain-containing protein, mitochondrial	Yrdc	>sp|Q3U5F4|YRDC_MOUSE YrdC domain-containing protein, mitochondrial OS=Mus musculus GN=Yrdc PE=1 SV=1;>tr|G8JL83|G8JL83_MOUSE YrdC domain-containing protein, mitochondrial (Fragment) OS=Mus musculus GN=Yrdc PE=1 SV=1	2	2	2	2	9.6	9.6	9.6	29.454	280	5.1482e-32	0.53052	0.87178	13058000	12617000	4301300	3908000		1.88494	1.14708	1.51601	0.00116532
Q8BK08;E9Q933;Z4YN74	Q8BK08;E9Q933;Z4YN74	Transmembrane protein 11, mitochondrial	Tmem11	>sp|Q8BK08|TMM11_MOUSE Transmembrane protein 11, mitochondrial OS=Mus musculus GN=Tmem11 PE=1 SV=1;>tr|E9Q933|E9Q933_MOUSE Transmembrane protein 11, mitochondrial OS=Mus musculus GN=Tmem11 PE=1 SV=1;>tr|Z4YN74|Z4YN74_MOUSE Transmembrane protein 11, mitocho	3	2	2	2	12.6	12.6	12.6	21.311	190	3.7366e-05	0.39996	0.88926	26780000	13229000	4645700	3353400		2.50025	1.12453	1.81239	2.2084e-06
CON__ENSEMBL:ENSBTAP00000007350;CON__P01030;B2RWX2;B2RXW7;P01029;B9EIU2;V9GZJ5;V9GZQ6;V9GZG9;Q3TAT4;Q3TYN1;Q9QUF7;Q9QUF8;Q9QUF9;Q9Z0D8;Q9Z0J3	CON__ENSEMBL:ENSBTAP00000007350;CON__P01030			>ENSEMBL:ENSBTAP00000007350 (Bos taurus) similar to Complement C4-A precursor;>P01030 SWISS-PROT:P01030 (Bos taurus) similar to Complement C4-A precursor	16	5	5	5	3.7	3.7	3.7	192.99	1742	4.3973e-13	0.27144	0.19902	14777000	13448000	4697100	4489800		3.68406	5.02462	4.35434	2.5219e-33
Q8K273	Q8K273	Membrane magnesium transporter 1	Mmgt1	>sp|Q8K273|MMGT1_MOUSE Membrane magnesium transporter 1 OS=Mus musculus GN=Mmgt1 PE=1 SV=1	1	2	2	2	18.3	18.3	18.3	14.677	131	1.9189e-30	0.4406	0.71024	113810000	92972000	107540000	93930000		2.26963	1.40797	1.8388	1.21136e-06
Q5DTH1;O08759;A0A0J9YUK0;Q3TPQ9;A0A140LHS2	Q5DTH1;O08759	Ubiquitin-protein ligase E3A	Ube3a	>tr|Q5DTH1|Q5DTH1_MOUSE MKIAA4216 protein (Fragment) OS=Mus musculus GN=Ube3a PE=2 SV=1;>sp|O08759|UBE3A_MOUSE Ubiquitin-protein ligase E3A OS=Mus musculus GN=Ube3a PE=1 SV=2	5	9	9	9	11	11	11	103.34	906	5.4752e-13	1.0062	0.40122	24207000	27568000	9001700	8029400		0.993838	2.4924	1.74312	1.03842e-05
Q5CZX6;E9QNH7;Q5XG73;Z4YM84	Q5CZX6;E9QNH7;Q5XG73;Z4YM84	Acyl-CoA-binding domain-containing protein 5	Acbd5	>tr|Q5CZX6|Q5CZX6_MOUSE Acbd5 protein (Fragment) OS=Mus musculus GN=Acbd5 PE=2 SV=1;>tr|E9QNH7|E9QNH7_MOUSE Acyl-CoA-binding domain-containing protein 5 OS=Mus musculus GN=Acbd5 PE=1 SV=1;>sp|Q5XG73|ACBD5_MOUSE Acyl-CoA-binding domain-containing protein 5	4	3	3	3	8.9	8.9	8.9	57.533	516	7.037e-05	1.369	0.069793	11061000	450920000	53914000	334920000		0.73046	14.3281	7.52927	8.79727e-62
P14901;Q3U5U6;Q3U5H8	P14901;Q3U5U6;Q3U5H8	Heme oxygenase 1	Hmox1	>sp|P14901|HMOX1_MOUSE Heme oxygenase 1 OS=Mus musculus GN=Hmox1 PE=1 SV=1;>tr|Q3U5U6|Q3U5U6_MOUSE Putative uncharacterized protein OS=Mus musculus GN=Hmox1 PE=1 SV=1;>tr|Q3U5H8|Q3U5H8_MOUSE Putative uncharacterized protein (Fragment) OS=Mus musculus GN=Hm	3	4	4	4	18.3	18.3	18.3	32.928	289	2.8474e-76	0.3229	0.51753	19534000	21866000	497790000	481880000		3.09693	1.93226	2.51459	8.73689e-14
Q9R0X4;Q32MW3	Q9R0X4;Q32MW3	Acyl-coenzyme A thioesterase 9, mitochondrial;Acyl-coenzyme A thioesterase 10, mitochondrial	Acot9;Acot10	>sp|Q9R0X4|ACOT9_MOUSE Acyl-coenzyme A thioesterase 9, mitochondrial OS=Mus musculus GN=Acot9 PE=1 SV=1;>sp|Q32MW3|ACO10_MOUSE Acyl-coenzyme A thioesterase 10, mitochondrial OS=Mus musculus GN=Acot10 PE=2 SV=1	2	4	4	4	12.1	12.1	12.1	50.56	439	3.3743e-09	0.71167	0.53565	7764400000	6753900000	12618000000	10545000000		1.40515	1.86689	1.63602	0.00010391
Q91WC0;F2Z420;F2Z438;D6RCY6	Q91WC0;F2Z420;F2Z438	Histone-lysine N-methyltransferase setd3	Setd3	>sp|Q91WC0|SETD3_MOUSE Histone-lysine N-methyltransferase setd3 OS=Mus musculus GN=Setd3 PE=1 SV=1;>tr|F2Z420|F2Z420_MOUSE Histone-lysine N-methyltransferase OS=Mus musculus GN=Setd3 PE=1 SV=1;>tr|F2Z438|F2Z438_MOUSE Histone-lysine N-methyltransferase (Fra	4	4	4	4	9.6	9.6	9.6	67.175	594	1.1639e-09	0.78947	0.22862	18980000	15373000	29647000	23787000		1.26667	4.37407	2.82037	3.96954e-17
P19426;Q3UIA1;G3UY39	P19426;Q3UIA1;G3UY39	Negative elongation factor E	Rdbp	>sp|P19426|NELFE_MOUSE Negative elongation factor E OS=Mus musculus GN=Nelfe PE=1 SV=2;>tr|Q3UIA1|Q3UIA1_MOUSE Putative uncharacterized protein OS=Mus musculus GN=Nelfe PE=2 SV=1;>tr|G3UY39|G3UY39_MOUSE Negative elongation factor E (Fragment) OS=Mus muscul	3	2	2	2	8.3	8.3	8.3	42.554	375	4.2427e-13	0.68104	0.36582	13100000	15916000	48554000	36258000		1.46834	2.73358	2.10096	2.47625e-09
Q3U0K9;B9EIA9;Q00322;Q3UE64	Q3U0K9;B9EIA9;Q00322;Q3UE64	CCAAT/enhancer-binding protein delta	Cebpd	>tr|Q3U0K9|Q3U0K9_MOUSE Putative uncharacterized protein OS=Mus musculus GN=Cebpd PE=2 SV=1;>tr|B9EIA9|B9EIA9_MOUSE CCAAT/enhancer binding protein (C/EBP), delta OS=Mus musculus GN=Cebpd PE=2 SV=1;>sp|Q00322|CEBPD_MOUSE CCAAT/enhancer-binding protein delta	4	1	1	1	3.6	3.6	3.6	29.58	277	0.0020211	0.62936	0.42114	18517000	11858000	29928000	22558000		1.58892	2.37451	1.98171	4.33375e-08
E9Q9M1;G3X9J6;Q3V1L4	E9Q9M1;G3X9J6;Q3V1L4	Cytosolic purine 5-nucleotidase	Nt5c2	>tr|E9Q9M1|E9Q9M1_MOUSE Cytosolic purine 5-nucleotidase OS=Mus musculus GN=Nt5c2 PE=1 SV=1;>tr|G3X9J6|G3X9J6_MOUSE 5-nucleotidase, cytosolic II, isoform CRA_b OS=Mus musculus GN=Nt5c2 PE=1 SV=1;>sp|Q3V1L4|5NTC_MOUSE Cytosolic purine 5-nucleotidase OS=Mu	3	5	5	5	11.8	11.8	11.8	67.703	586	3.4106e-09	0.50476	0.78996	5088600	8093900	4011100	2572800		1.98114	1.26589	1.62351	0.000134856
Q542B0;Q921I9	Q542B0;Q921I9	Exosome complex component RRP41	Exosc4	>tr|Q542B0|Q542B0_MOUSE Putative uncharacterized protein OS=Mus musculus GN=Exosc4 PE=1 SV=1;>sp|Q921I9|EXOS4_MOUSE Exosome complex component RRP41 OS=Mus musculus GN=Exosc4 PE=1 SV=3	2	2	2	2	14.3	14.3	14.3	26.249	245	1.247e-14	0.40822	0.98154	196380000	189150000	64764000	72787000		2.44966	1.01881	1.73423	1.26262e-05
G3X9M0;Q9ER88;A0A0R4J1B9;G3UWZ6;G3UWM7;G3UZC0;G3UWJ4;G3UWR5;G3UYP3	G3X9M0;Q9ER88;A0A0R4J1B9	28S ribosomal protein S29, mitochondrial	Dap3	>tr|G3X9M0|G3X9M0_MOUSE 28S ribosomal protein S29, mitochondrial OS=Mus musculus GN=Dap3 PE=1 SV=1;>sp|Q9ER88|RT29_MOUSE 28S ribosomal protein S29, mitochondrial OS=Mus musculus GN=Dap3 PE=1 SV=1;>tr|A0A0R4J1B9|A0A0R4J1B9_MOUSE 28S ribosomal protein S29, m	9	3	3	3	11.1	11.1	11.1	45.287	396	1.054e-06	0.50958	0.92802	146670000	19097000	8483600	5907400		1.9624	1.07756	1.51998	0.00107926
Q8C129;Q3TTA8;Q8BZ14;Q6NY09	Q8C129;Q3TTA8;Q8BZ14;Q6NY09	Leucyl-cystinyl aminopeptidase	Lnpep	>sp|Q8C129|LCAP_MOUSE Leucyl-cystinyl aminopeptidase OS=Mus musculus GN=Lnpep PE=1 SV=1;>tr|Q3TTA8|Q3TTA8_MOUSE Aminopeptidase (Fragment) OS=Mus musculus GN=Lnpep PE=2 SV=1;>tr|Q8BZ14|Q8BZ14_MOUSE Putative uncharacterized protein OS=Mus musculus GN=Lnpep P	4	8	8	8	9.4	9.4	9.4	117.3	1025	5.1694e-22	0.86197	0.46853	13595000	16610000	24952000	22180000		1.16013	2.13434	1.64723	8.21167e-05
Q6R891;Q8C3W4	Q6R891	Neurabin-2	Ppp1r9b	>sp|Q6R891|NEB2_MOUSE Neurabin-2 OS=Mus musculus GN=Ppp1r9b PE=1 SV=1	2	3	3	3	3.9	3.9	3.9	89.519	817	4.7453e-07	0.45908	1.0803	10028000	8281400	66605000	60848000		2.17827	0.925669	1.55197	0.000576717
Q497H4;Q5XJE3;Q7TNS9;Q6NSR1;Q04892;Q3UUP3;S4R1I8	Q497H4;Q5XJE3;Q7TNS9;Q6NSR1;Q04892;Q3UUP3;S4R1I8	Transcription factor SOX-14	Sox14	>tr|Q497H4|Q497H4_MOUSE Sox14 protein (Fragment) OS=Mus musculus GN=Sox14 PE=2 SV=1;>tr|Q5XJE3|Q5XJE3_MOUSE Sox14 protein (Fragment) OS=Mus musculus GN=Sox14 PE=2 SV=1;>tr|Q7TNS9|Q7TNS9_MOUSE Sox14 protein (Fragment) OS=Mus musculus GN=Sox14 PE=2 SV=1;>tr|	7	2	2	2	3.7	3.7	3.7	43.917	402	0.013244	0.10195	0.88783	47104000	41847000	61961000	51411000		9.80873	1.12634	5.46754	4.59066e-44
A0A0R4J0P5;P97814	A0A0R4J0P5;P97814	Proline-serine-threonine phosphatase-interacting protein 1	Pstpip1	>tr|A0A0R4J0P5|A0A0R4J0P5_MOUSE Proline-serine-threonine phosphatase-interacting protein 1 OS=Mus musculus GN=Pstpip1 PE=1 SV=1;>sp|P97814|PPIP1_MOUSE Proline-serine-threonine phosphatase-interacting protein 1 OS=Mus musculus GN=Pstpip1 PE=1 SV=1	2	4	4	4	11.6	11.6	11.6	47.576	415	1.4011e-09	0.20615	0.27266	15656000	18842000	153330000	160790000		4.85084	3.66757	4.2592	2.29819e-32
Q80Y44;Q66JW6;Q8C751;Q8CFS2;Q7TMM1;Q8BRE3;Q3TKX5	Q80Y44;Q66JW6;Q8C751;Q8CFS2;Q7TMM1;Q8BRE3	Probable ATP-dependent RNA helicase DDX10	Ddx10	>sp|Q80Y44|DDX10_MOUSE Probable ATP-dependent RNA helicase DDX10 OS=Mus musculus GN=Ddx10 PE=1 SV=2;>tr|Q66JW6|Q66JW6_MOUSE RNA helicase OS=Mus musculus GN=Ddx10 PE=2 SV=1;>tr|Q8C751|Q8C751_MOUSE RNA helicase (Fragment) OS=Mus musculus GN=Ddx10 PE=2 SV=1;>	7	3	3	3	2.9	2.9	2.9	100.74	875	0.00046638	0.20021	0.054183	447970000	392140000	74294000	59050000		4.99476	18.456	11.7254	2.24659e-91
H9KV00;Q9QX47;H9KV15;H9KV01;H9KV02;Q8BS91;Q8C9T5	H9KV00;Q9QX47;H9KV15;H9KV01	Protein SON	Son	>tr|H9KV00|H9KV00_MOUSE Protein SON OS=Mus musculus GN=Son PE=1 SV=1;>sp|Q9QX47|SON_MOUSE Protein SON OS=Mus musculus GN=Son PE=1 SV=2;>tr|H9KV15|H9KV15_MOUSE Protein SON OS=Mus musculus GN=Son PE=1 SV=1;>tr|H9KV01|H9KV01_MOUSE Protein SON OS=Mus musculus	7	7	7	7	3.1	3.1	3.1	268.82	2477	1.6067e-10	0.47287	0.81023	1389900000	1242100000	2319600000	2028300000		2.11475	1.23422	1.67448	4.60779e-05
Q3U816;Q9Z2G9	Q3U816;Q9Z2G9	Oxidoreductase HTATIP2	Htatip2	>tr|Q3U816|Q3U816_MOUSE Oxidoreductase HTATIP2 OS=Mus musculus GN=Htatip2 PE=1 SV=1;>sp|Q9Z2G9|HTAI2_MOUSE Oxidoreductase HTATIP2 OS=Mus musculus GN=Htatip2 PE=1 SV=3	2	3	3	3	12.4	12.4	12.4	29.965	275	4.1823e-07	0.89122	0.20993	271080000	213490000	242490000	209920000		1.12206	4.76349	2.94277	1.82878e-18
Q9EP97	Q9EP97	Sentrin-specific protease 3	Senp3	>sp|Q9EP97|SENP3_MOUSE Sentrin-specific protease 3 OS=Mus musculus GN=Senp3 PE=1 SV=1	1	2	2	2	3.5	3.5	3.5	64.402	568	0.010691	1.4395	0.29826	39505000	32374000	49585000	43005000		0.694686	3.35278	2.02373	1.59227e-08
Q3URN5;Q9JKX4	Q3URN5;Q9JKX4	Protein AATF	Aatf	>tr|Q3URN5|Q3URN5_MOUSE Putative uncharacterized protein OS=Mus musculus GN=Aatf PE=2 SV=1;>sp|Q9JKX4|AATF_MOUSE Protein AATF OS=Mus musculus GN=Aatf PE=1 SV=1	2	1	1	1	3.4	3.4	3.4	59.48	526	0.0013389	0.49888	0.76245	72815000	73240000	1179200	2339300		2.00449	1.31156	1.65803	6.53848e-05
E9PUJ6;Q7TPH6;F6SMY7	E9PUJ6;Q7TPH6;F6SMY7	Probable E3 ubiquitin-protein ligase MYCBP2	Mycbp2	>tr|E9PUJ6|E9PUJ6_MOUSE E3 ubiquitin-protein ligase MYCBP2 OS=Mus musculus GN=Mycbp2 PE=1 SV=1;>sp|Q7TPH6|MYCB2_MOUSE E3 ubiquitin-protein ligase MYCBP2 OS=Mus musculus GN=Mycbp2 PE=1 SV=2;>tr|F6SMY7|F6SMY7_MOUSE E3 ubiquitin-protein ligase MYCBP2 (Fragmen	3	3	3	3	0.8	0.8	0.8	520.85	4746	0.0013941	0.37452	1.0725	44790000	39175000	53253000	48861000		2.67008	0.932401	1.80124	2.84082e-06
Q5SXY1;A0A0J9YTU3;A0A0J9YUF8;A0A0J9YUR2;A0A0J9YV86;Q3UPB2;A0A0J9YUG8;A0A0J9YV47	Q5SXY1;A0A0J9YTU3;A0A0J9YUF8;A0A0J9YUR2;A0A0J9YV86;Q3UPB2	Cytospin-B	Specc1	>sp|Q5SXY1|CYTSB_MOUSE Cytospin-B OS=Mus musculus GN=Specc1 PE=1 SV=2;>tr|A0A0J9YTU3|A0A0J9YTU3_MOUSE Cytospin-B OS=Mus musculus GN=Specc1 PE=1 SV=1;>tr|A0A0J9YUF8|A0A0J9YUF8_MOUSE Cytospin-B OS=Mus musculus GN=Specc1 PE=1 SV=1;>tr|A0A0J9YUR2|A0A0J9YUR2_MO	8	4	4	4	5	5	5	118.1	1067	1.296e-42	0.60678	0.0063881	5890500	6192300	26816000	18262000		1.64804	156.541	79.0946	2.63812e-286
Q792Z1;Q7M754	Q792Z1;Q7M754		Try10;Gm5409	>tr|Q792Z1|Q792Z1_MOUSE MCG140784 OS=Mus musculus GN=Try10 PE=1 SV=1;>tr|Q7M754|Q7M754_MOUSE Try10-like trypsinogen OS=Mus musculus GN=Gm5409 PE=2 SV=1	2	2	2	2	8.1	8.1	8.1	26.221	246	2.2059e-10	0.03743	0.055711	45900000	42415000	70459000	91249000		26.7165	17.9498	22.3332	6.22024e-145
A0A0B4J1E2;Q9CSN1;Q3TM37;Q9CV75	A0A0B4J1E2;Q9CSN1;Q3TM37	SNW domain-containing protein 1	Snw1	>tr|A0A0B4J1E2|A0A0B4J1E2_MOUSE SNW domain-containing protein 1 OS=Mus musculus GN=Snw1 PE=1 SV=1;>sp|Q9CSN1|SNW1_MOUSE SNW domain-containing protein 1 OS=Mus musculus GN=Snw1 PE=1 SV=3;>tr|Q3TM37|Q3TM37_MOUSE Putative uncharacterized protein (Fragment) OS	4	5	5	5	10.6	10.6	10.6	61.461	536	1.781e-37	0.099848	0.8167	53649000	45896000	82592000	64562000		10.0152	1.22444	5.61983	1.82359e-45
Q3TD71;Q3UY11;Q8K021;Q3TSA8;Q9D577;D3YTP4	Q3TD71;Q3UY11;Q8K021;Q3TSA8;Q9D577;D3YTP4	Secretory carrier-associated membrane protein 1	Scamp1	>tr|Q3TD71|Q3TD71_MOUSE Secretory carrier-associated membrane protein OS=Mus musculus GN=Scamp1 PE=1 SV=1;>tr|Q3UY11|Q3UY11_MOUSE Secretory carrier-associated membrane protein OS=Mus musculus GN=Scamp1 PE=2 SV=1;>sp|Q8K021|SCAM1_MOUSE Secretory carrier-ass	6	2	2	2	10.1	10.1	10.1	38.028	338	3.979e-12	0.59891	0.71474	22088000	21053000	7402200	13107000		1.6697	1.39911	1.53441	0.000815122
D3Z0T5;Q8BQ47	D3Z0T5;Q8BQ47	Protein canopy homolog 4	Cnpy4	>tr|D3Z0T5|D3Z0T5_MOUSE Protein canopy homolog 4 (Fragment) OS=Mus musculus GN=Cnpy4 PE=1 SV=1;>sp|Q8BQ47|CNPY4_MOUSE Protein canopy homolog 4 OS=Mus musculus GN=Cnpy4 PE=1 SV=1	2	2	2	2	13.8	13.8	13.8	18.056	160	0.00046493	1.1291	0.4617	275500000	248350000	49614000	64193000		0.885661	2.16591	1.52578	0.00096437
Q9Z266;Q3UY32;V9GXI0;V9GXT7	Q9Z266;Q3UY32;V9GXI0	SNARE-associated protein Snapin	Snapin	>sp|Q9Z266|SNAPN_MOUSE SNARE-associated protein Snapin OS=Mus musculus GN=Snapin PE=1 SV=1;>tr|Q3UY32|Q3UY32_MOUSE SNARE-associated protein Snapin OS=Mus musculus GN=Snapin PE=2 SV=1;>tr|V9GXI0|V9GXI0_MOUSE SNARE-associated protein Snapin OS=Mus musculus G	4	6	6	6	58.8	58.8	58.8	14.904	136	0	0.073441	0.11868	6360700	3723600	123810000	124440000		13.6164	8.42602	11.0212	6.96847e-87
Q0P5W2;Q8C0L0;A2ARI0	Q0P5W2;Q8C0L0;A2ARI0	Thioredoxin-related transmembrane protein 4	Tmx4	>tr|Q0P5W2|Q0P5W2_MOUSE MCG129075 OS=Mus musculus GN=Tmx4 PE=1 SV=1;>sp|Q8C0L0|TMX4_MOUSE Thioredoxin-related transmembrane protein 4 OS=Mus musculus GN=Tmx4 PE=1 SV=2;>tr|A2ARI0|A2ARI0_MOUSE Thioredoxin-related transmembrane protein 4 OS=Mus musculus GN=T	3	1	1	1	3.6	3.6	3.6	37.131	335	0.0027457	1.168	0.26083	19071000	20630000	11717000	10912000		0.856164	3.83391	2.34504	6.08175e-12
Q99JT9;F7ARY2	Q99JT9;F7ARY2	1,2-dihydroxy-3-keto-5-methylthiopentene dioxygenase	Adi1	>sp|Q99JT9|MTND_MOUSE 1,2-dihydroxy-3-keto-5-methylthiopentene dioxygenase OS=Mus musculus GN=Adi1 PE=1 SV=1;>tr|F7ARY2|F7ARY2_MOUSE 1,2-dihydroxy-3-keto-5-methylthiopentene dioxygenase (Fragment) OS=Mus musculus GN=Adi1 PE=1 SV=1	2	3	3	3	20.1	20.1	20.1	21.523	179	1.0459e-43	0.46918	0.88188	7749800	5796400	30329000	25177000		2.13138	1.13394	1.63266	0.000111466
A0A0N4SW28;Q9DAS9;A0A0N4SVT3	A0A0N4SW28;Q9DAS9;A0A0N4SVT3	Guanine nucleotide-binding protein G(I)/G(S)/G(O) subunit gamma-12	Gng12	>tr|A0A0N4SW28|A0A0N4SW28_MOUSE Guanine nucleotide-binding protein subunit gamma OS=Mus musculus GN=Gng12 PE=1 SV=1;>sp|Q9DAS9|GBG12_MOUSE Guanine nucleotide-binding protein G(I)/G(S)/G(O) subunit gamma-12 OS=Mus musculus GN=Gng12 PE=1 SV=3;>tr|A0A0N4SVT3|	3	3	3	3	41	41	41	9.1815	83	2.5212e-07	0.31905	0.70298	45103000	37375000	21451000	17813000		3.1343	1.42252	2.27841	3.1834e-11
Q6IQY5	Q6IQY5	Centrosomal protein of 70 kDa	Cep70	>sp|Q6IQY5|CEP70_MOUSE Centrosomal protein of 70 kDa OS=Mus musculus GN=Cep70 PE=2 SV=1	1	1	1	1	3.1	3.1	3.1	71.064	616	0.0019754	0.15886	0.52081	87040000	55935000	227500000	160000000		6.29485	1.92009	4.10747	8.04732e-31
P27601;Q3UE40;Q9D034	P27601;Q3UE40;Q9D034	Guanine nucleotide-binding protein subunit alpha-13	Gna13	>sp|P27601|GNA13_MOUSE Guanine nucleotide-binding protein subunit alpha-13 OS=Mus musculus GN=Gna13 PE=1 SV=1;>tr|Q3UE40|Q3UE40_MOUSE Putative uncharacterized protein OS=Mus musculus GN=Gna13 PE=2 SV=1;>tr|Q9D034|Q9D034_MOUSE Guanine nucleotide-binding pro	3	4	4	4	12.7	12.7	12.7	44.054	377	3.592e-09	0.98911	0.36554	90345000	79804000	538530000	527490000		1.01101	2.73568	1.87334	5.48117e-07
E9Q414;E9Q1Y3	E9Q414;E9Q1Y3		Apob	>sp|E9Q414|APOB_MOUSE Apolipoprotein B-100 OS=Mus musculus GN=Apob PE=1 SV=1;>tr|E9Q1Y3|E9Q1Y3_MOUSE Apolipoprotein B-100 (Fragment) OS=Mus musculus GN=Apob PE=1 SV=1	2	3	3	3	0.7	0.7	0.7	509.43	4505	0.0003129	0.28575	0.83251	209510000	151400000	74050000	124710000		3.49956	1.20119	2.35037	5.3249e-12
A2ADY9;Q9DAF3	A2ADY9	Protein DDI1 homolog 2	Ddi2	>sp|A2ADY9|DDI2_MOUSE Protein DDI1 homolog 2 OS=Mus musculus GN=Ddi2 PE=1 SV=1	2	3	3	3	7.8	7.8	7.8	44.59	399	9.4949e-05	0.065362	0.72216	6993200	5020100	20336000	16122000		15.2994	1.38473	8.34207	4.15938e-68
P97452;Q3TJZ5;Q3TIJ5;Q3THV0	P97452;Q3TJZ5;Q3TIJ5;Q3THV0	Ribosome biogenesis protein BOP1	Bop1	>sp|P97452|BOP1_MOUSE Ribosome biogenesis protein BOP1 OS=Mus musculus GN=Bop1 PE=1 SV=1;>tr|Q3TJZ5|Q3TJZ5_MOUSE Ribosome biogenesis protein BOP1 OS=Mus musculus GN=Bop1 PE=2 SV=1;>tr|Q3TIJ5|Q3TIJ5_MOUSE Ribosome biogenesis protein BOP1 OS=Mus musculus GN=	4	5	5	5	12.2	12.2	12.2	82.545	732	6.9519e-11	0.81632	0.5226	38020000	31640000	32548000	25433000		1.22501	1.91351	1.56926	0.00040848
P58468;Q8C2N1;Q8C660;Q3TVF6	P58468;Q8C2N1;Q8C660;Q3TVF6	Protein FAM207A	Fam207a;1810008A18Rik	>sp|P58468|F207A_MOUSE Protein FAM207A OS=Mus musculus GN=Fam207a PE=1 SV=1;>tr|Q8C2N1|Q8C2N1_MOUSE Putative uncharacterized protein OS=Mus musculus GN=Fam207a PE=2 SV=1;>tr|Q8C660|Q8C660_MOUSE Putative uncharacterized protein OS=Mus musculus GN=Fam207a PE	4	4	4	4	24.7	24.7	24.7	24.814	219	3.3659e-09	0.47108	0.83451	21615000	14976000	18690000	20485000		2.12278	1.19831	1.66054	6.19861e-05
Q8K3C3;B1AS04;B1AS03	Q8K3C3;B1AS04	Protein LZIC	Lzic	>sp|Q8K3C3|LZIC_MOUSE Protein LZIC OS=Mus musculus GN=Lzic PE=1 SV=1;>tr|B1AS04|B1AS04_MOUSE Protein LZIC (Fragment) OS=Mus musculus GN=Lzic PE=1 SV=1	3	3	3	3	19.5	19.5	19.5	21.536	190	6.5328e-05	0.48611	0.67646	13714000	11555000	23167000	21366000		2.05715	1.47828	1.76772	6.02143e-06
Q6Y7W8;G3UYG6;G3UWR2;G3UYR9;G3UZX7;Q8C585;E9Q2M5;Q3TUA5;G3UZW5;G3UYH4	Q6Y7W8;G3UYG6;G3UWR2	PERQ amino acid-rich with GYF domain-containing protein 2	Gigyf2	>sp|Q6Y7W8|GGYF2_MOUSE GRB10-interacting GYF protein 2 OS=Mus musculus GN=Gigyf2 PE=1 SV=2;>tr|G3UYG6|G3UYG6_MOUSE GRB10-interacting GYF protein 2 OS=Mus musculus GN=Gigyf2 PE=1 SV=1;>tr|G3UWR2|G3UWR2_MOUSE GRB10-interacting GYF protein 2 OS=Mus musculus G	10	10	10	10	9.9	9.9	9.9	149.19	1291	0	1.1373	0.28274	21356000	19235000	6546200	4730300		0.879275	3.53682	2.20805	1.80884e-10
A0ELI5;Q8K2D3	A0ELI5;Q8K2D3	Enhancer of mRNA-decapping protein 3	Edc3	>tr|A0ELI5|A0ELI5_MOUSE Putative uncharacterized protein OS=Mus musculus GN=Edc3 PE=1 SV=1;>sp|Q8K2D3|EDC3_MOUSE Enhancer of mRNA-decapping protein 3 OS=Mus musculus GN=Edc3 PE=1 SV=1	2	2	2	2	4.3	4.3	4.3	55.957	508	0.00075585	1.8027	0.26217	2719900	2937300	9860600	8285300		0.554723	3.81432	2.18452	3.22408e-10
D3YYI8;O09106;Q58E49	D3YYI8;O09106;Q58E49	Histone deacetylase;Histone deacetylase 1	Gm10093;Hdac1	>tr|D3YYI8|D3YYI8_MOUSE Histone deacetylase OS=Mus musculus GN=Gm10093 PE=3 SV=1;>sp|O09106|HDAC1_MOUSE Histone deacetylase 1 OS=Mus musculus GN=Hdac1 PE=1 SV=1;>tr|Q58E49|Q58E49_MOUSE Histone deacetylase OS=Mus musculus GN=Hdac1 PE=2 SV=1	3	4	4	3	10.8	10.8	8.1	55.047	482	7.014e-33	0.8274	0.52135	144330000	84149000	73009000	53360000		1.20861	1.9181	1.56335	0.000459791
Q60770;Q45Z54;A0A0G2JEI5;A0A0G2JEQ3;A2AEC9	Q60770;Q45Z54;A0A0G2JEI5	Syntaxin-binding protein 3	Stxbp3;Stxbp3b	>sp|Q60770|STXB3_MOUSE Syntaxin-binding protein 3 OS=Mus musculus GN=Stxbp3 PE=1 SV=1;>tr|Q45Z54|Q45Z54_MOUSE Syntaxin-binding protein 3-1 OS=Mus musculus GN=Stxbp3-ps PE=2 SV=1;>tr|A0A0G2JEI5|A0A0G2JEI5_MOUSE Syntaxin-binding protein 3 (Fragment) OS=Mus m	5	3	3	3	4.6	4.6	4.6	67.942	592	4.914e-05	0.95719	0.34195	6177800	8888000	3170300	2302100		1.04472	2.9244	1.98456	4.05006e-08
H9KV04;Q8R3C0	H9KV04;Q8R3C0	Mini-chromosome maintenance complex-binding protein	Mcmbp	>tr|H9KV04|H9KV04_MOUSE Mini-chromosome maintenance complex-binding protein OS=Mus musculus GN=Mcmbp PE=1 SV=1;>sp|Q8R3C0|MCMBP_MOUSE Mini-chromosome maintenance complex-binding protein OS=Mus musculus GN=Mcmbp PE=1 SV=1	2	6	6	6	10.2	10.2	10.2	74.575	660	8.4921e-15	1.2098	0.197	51290000	46091000	11757000	9698800		0.826583	5.07614	2.95136	1.47409e-18
B2RWW2;E9PVZ8;E9QAH1;Q571K1;B7ZNF9;Q8CGE5;Q6PAK0;Q80UY9	B2RWW2;E9PVZ8;E9QAH1;Q571K1;B7ZNF9;Q8CGE5;Q6PAK0;Q80UY9		Golgb1	>tr|B2RWW2|B2RWW2_MOUSE Golgb1 protein OS=Mus musculus GN=Golgb1 PE=2 SV=1;>tr|E9PVZ8|E9PVZ8_MOUSE Golgi autoantigen, golgin subfamily b, macrogolgin 1 OS=Mus musculus GN=Golgb1 PE=1 SV=1;>tr|E9QAH1|E9QAH1_MOUSE Golgi autoantigen, golgin subfamily b, macro	8	4	4	4	1.7	1.7	1.7	370.11	3238	6.9953e-07	0.96547	0.38105	6780800	5126800	7515800	7857000		1.03576	2.62433	1.83005	1.4791e-06
O88286;F6ZBR8;G5E8J8	O88286;F6ZBR8;G5E8J8	Protein Wiz	Wiz	>sp|O88286|WIZ_MOUSE Protein Wiz OS=Mus musculus GN=Wiz PE=1 SV=2;>tr|F6ZBR8|F6ZBR8_MOUSE Protein Wiz (Fragment) OS=Mus musculus GN=Wiz PE=1 SV=1;>tr|G5E8J8|G5E8J8_MOUSE MCG14253, isoform CRA_a OS=Mus musculus GN=Wiz PE=1 SV=1	3	2	2	2	0.9	0.9	0.9	184.29	1684	0.0091157	1.0028	0.041418	10110000	5037900	54436000	50731000		0.997208	24.1441	12.5706	1.4649e-96
Q3TFU8;Q9CZL0;Q3U7N8;Q6PDC2;Q99KF1;Q8BLM5	Q3TFU8;Q9CZL0;Q3U7N8;Q6PDC2;Q99KF1;Q8BLM5	Transmembrane emp24 domain-containing protein 9	Tmed9	>tr|Q3TFU8|Q3TFU8_MOUSE Putative uncharacterized protein OS=Mus musculus GN=Tmed9 PE=2 SV=1;>tr|Q9CZL0|Q9CZL0_MOUSE Putative uncharacterized protein OS=Mus musculus GN=Tmed9 PE=2 SV=1;>tr|Q3U7N8|Q3U7N8_MOUSE Putative uncharacterized protein OS=Mus musculus	6	2	2	2	10	10	10	31.259	269	0.0033232	0.73229	0.43439	16625000	15641000	23445000	20461000		1.36558	2.30208	1.83383	1.35696e-06
Q1H9T6;A0A0A0MQG8;F6ZA56	Q1H9T6;A0A0A0MQG8;F6ZA56	Zinc finger and BTB domain-containing protein 48	Zbtb48	>sp|Q1H9T6|TZAP_MOUSE Telomere zinc finger-associated protein OS=Mus musculus GN=Zbtb48 PE=1 SV=1;>tr|A0A0A0MQG8|A0A0A0MQG8_MOUSE Telomere zinc finger-associated protein (Fragment) OS=Mus musculus GN=Zbtb48 PE=1 SV=1;>tr|F6ZA56|F6ZA56_MOUSE Telomere zinc f	3	2	2	2	4.4	4.4	4.4	76.8	681	0.0046049	0.029811	0.098554	147900000	138440000	70277000	57529000		33.5447	10.1467	21.8457	6.82979e-143
P97930;D3Z3R3;Q6GRA7	P97930;D3Z3R3	Thymidylate kinase	Dtymk	>sp|P97930|KTHY_MOUSE Thymidylate kinase OS=Mus musculus GN=Dtymk PE=1 SV=2;>tr|D3Z3R3|D3Z3R3_MOUSE Thymidylate kinase OS=Mus musculus GN=Dtymk PE=1 SV=1	3	3	3	3	13.2	13.2	13.2	23.914	212	2.5523e-05	0.034503	1.1072	163440000	146340000	69170000	60460000		28.983	0.903179	14.9431	4.54387e-110
O35690	O35690	Paired mesoderm homeobox protein 2B	Phox2b	>sp|O35690|PHX2B_MOUSE Paired mesoderm homeobox protein 2B OS=Mus musculus GN=Phox2b PE=1 SV=1	1	1	1	1	3.2	3.2	3.2	31.621	314	8.2382e-30	0.31235	0.2562	40777000	29774000	3564700	4332500		3.20154	3.9032	3.55237	4.93498e-25
Q68FF6;Q5F258	Q68FF6;Q5F258	ARF GTPase-activating protein GIT1	Git1	>sp|Q68FF6|GIT1_MOUSE ARF GTPase-activating protein GIT1 OS=Mus musculus GN=Git1 PE=1 SV=1;>tr|Q5F258|Q5F258_MOUSE ARF GTPase-activating protein GIT1 OS=Mus musculus GN=Git1 PE=1 SV=1	2	4	3	3	6.2	5.1	5.1	85.299	770	1.2795e-20	0.58518	0.71283	52891000	48813000	32059000	28260000		1.70888	1.40286	1.55587	0.000533765
Q61838	Q61838	Alpha-2-macroglobulin;Alpha-2-macroglobulin 165 kDa subunit;Alpha-2-macroglobulin 35 kDa subunit	A2m	>sp|Q61838|PZP_MOUSE Pregnancy zone protein OS=Mus musculus GN=Pzp PE=1 SV=3	1	3	2	2	1.7	1.2	1.2	165.85	1495	1.3634e-05	0.36941	0.12482	11452000	7403300	3593000	3669700		2.70702	8.01154	5.35928	4.65004e-43
Q9R061	Q9R061	Cytosolic Fe-S cluster assembly factor NUBP2	Nubp2	>sp|Q9R061|NUBP2_MOUSE Cytosolic Fe-S cluster assembly factor NUBP2 OS=Mus musculus GN=Nubp2 PE=1 SV=1	1	2	2	2	6.2	6.2	6.2	29.518	275	0.0028528	1.0282	0.42642	108070000	10810000	16730000	13446000		0.972573	2.34511	1.65884	6.42674e-05
Q3UV17	Q3UV17	Keratin, type II cytoskeletal 2 oral	Krt76	>sp|Q3UV17|K22O_MOUSE Keratin, type II cytoskeletal 2 oral OS=Mus musculus GN=Krt76 PE=1 SV=1	1	4	1	1	5.2	1.5	1.5	62.844	594	1.5946e-09	0.076078	0.022395	9647300	9267600	39445000	74281000		13.1444	44.6528	28.8986	7.59271e-170
Q9CPS7	Q9CPS7	RNA-binding protein PNO1	Pno1	>sp|Q9CPS7|PNO1_MOUSE RNA-binding protein PNO1 OS=Mus musculus GN=Pno1 PE=1 SV=1	1	4	4	4	25	25	25	27.453	248	3.3001e-92	0.27024	0.28429	28466000	23949000	4747500	5685300		3.70041	3.51753	3.60897	1.24055e-25
Q3UDE2;F2Z423	Q3UDE2	Tubulin--tyrosine ligase-like protein 12	Ttll12	>sp|Q3UDE2|TTL12_MOUSE Tubulin--tyrosine ligase-like protein 12 OS=Mus musculus GN=Ttll12 PE=1 SV=1	2	5	5	5	10.8	10.8	10.8	74.042	639	2.4002e-18	1.0024	0.4647	11011000	7578200	33790000	29027000		0.997606	2.15193	1.57477	0.000365671
B7ZWC0;Q3TD08;Q3TSR4;Q545R3;Q62433;E9PVF3;E9Q3F9;E9Q5I8;E9Q514;E9Q7V2;E9Q147;E9Q7G8;E9PZC7;E9Q0J8	B7ZWC0;Q3TD08;Q3TSR4;Q545R3;Q62433	Protein NDRG1	Ndrg1	>tr|B7ZWC0|B7ZWC0_MOUSE N-myc downstream regulated gene 1 OS=Mus musculus GN=Ndrg1 PE=2 SV=1;>tr|Q3TD08|Q3TD08_MOUSE Putative uncharacterized protein OS=Mus musculus GN=Ndrg1 PE=2 SV=1;>tr|Q3TSR4|Q3TSR4_MOUSE Putative uncharacterized protein OS=Mus musculu	14	3	3	3	11.9	11.9	11.9	42.998	394	1.1424e-52	0.54712	0.5892	12139000	13403000	66041000	64409000		1.82775	1.69722	1.76248	6.76442e-06
G5E8U5;G5E8U8;Q501J4;D3Z6K5;E9QJS0;Q80ZK0	G5E8U5;G5E8U8;Q501J4;D3Z6K5;E9QJS0;Q80ZK0	28S ribosomal protein S10, mitochondrial	Mrps10	>tr|G5E8U5|G5E8U5_MOUSE 28S ribosomal protein S10, mitochondrial OS=Mus musculus GN=Mrps10 PE=1 SV=1;>tr|G5E8U8|G5E8U8_MOUSE 28S ribosomal protein S10, mitochondrial OS=Mus musculus GN=Mrps10 PE=1 SV=1;>tr|Q501J4|Q501J4_MOUSE Mrps10 protein (Fragment) OS=M	6	1	1	1	9	9	9	22.858	201	9.5263e-14	2.13	3.0328	7854600	5229500	14112000	9433900		0.469484	0.329728	0.399606	4.64625e-18
A9Z1V5;B1AZ81	A9Z1V5;B1AZ81	von Willebrand factor A domain-containing protein 5B1	Vwa5b1	>sp|A9Z1V5|VW5B1_MOUSE von Willebrand factor A domain-containing protein 5B1 OS=Mus musculus GN=Vwa5b1 PE=2 SV=1;>tr|B1AZ81|B1AZ81_MOUSE MCG14536 OS=Mus musculus GN=Vwa5b1 PE=2 SV=1	2	1	1	1	0.8	0.8	0.8	133.97	1215	0.019679	1.446	1.5785	12082000	11519000	8881300	11406000		0.691563	0.633513	0.662538	5.85476e-05
Q8K4F5;D3YYK0;A0A0J9YU40;A0A0J9YV94;A0A0J9YVC2	Q8K4F5;D3YYK0;A0A0J9YU40	Abhydrolase domain-containing protein 11	Abhd11	>sp|Q8K4F5|ABHDB_MOUSE Protein ABHD11 OS=Mus musculus GN=Abhd11 PE=1 SV=1;>tr|D3YYK0|D3YYK0_MOUSE Abhydrolase domain containing 11, isoform CRA_b OS=Mus musculus GN=Abhd11 PE=1 SV=1;>tr|A0A0J9YU40|A0A0J9YU40_MOUSE Protein ABHD11 OS=Mus musculus GN=Abhd11 P	5	3	3	3	8.8	8.8	8.8	33.56	307	9.1032e-05	2.2672	1.2609	14281000	11348000	53243000	32945000		0.441073	0.793084	0.617078	2.99207e-06
P56380;Q3V1C8	P56380;Q3V1C8	Bis(5-nucleosyl)-tetraphosphatase [asymmetrical]	Nudt2	>sp|P56380|AP4A_MOUSE Bis(5-nucleosyl)-tetraphosphatase [asymmetrical] OS=Mus musculus GN=Nudt2 PE=1 SV=3;>tr|Q3V1C8|Q3V1C8_MOUSE Putative uncharacterized protein OS=Mus musculus GN=Nudt2 PE=2 SV=1	2	4	4	4	38.1	38.1	38.1	16.989	147	1.9822e-12	4.65	1.2056	104930000	105440000	33530000	27300000		0.215054	0.829463	0.522258	5.52282e-10
P05480;Q04736;Q3TJI7;Q8C762;Q8CBP1;P39688;F8WI90;Q3UKD6;D3YZ57;E9Q696;P06240;Q3TLX4	P05480;Q04736;Q3TJI7;Q8C762;Q8CBP1;P39688;F8WI90;Q3UKD6;D3YZ57;E9Q696;P06240;Q3TLX4	Neuronal proto-oncogene tyrosine-protein kinase Src;Tyrosine-protein kinase Yes;Tyrosine-protein kinase Fyn;Proto-oncogene tyrosine-protein kinase LCK	Src;Yes1;Fyn;Lck	>sp|P05480|SRC_MOUSE Neuronal proto-oncogene tyrosine-protein kinase Src OS=Mus musculus GN=Src PE=1 SV=4;>sp|Q04736|YES_MOUSE Tyrosine-protein kinase Yes OS=Mus musculus GN=Yes1 PE=1 SV=3;>tr|Q3TJI7|Q3TJI7_MOUSE Tyrosine-protein kinase OS=Mus musculus GN=	12	2	1	1	3.3	1.8	1.8	60.644	541	1.2101e-06	2.4643	2.3844	24797000	15002000	27975000	16840000		0.405795	0.419393	0.412594	5.85996e-17
A0A0A0MQ93;B7ZN59;Q6IEE6	A0A0A0MQ93;B7ZN59;Q6IEE6	Transmembrane protein 132E	Tmem132e	>tr|A0A0A0MQ93|A0A0A0MQ93_MOUSE Transmembrane protein 132E OS=Mus musculus GN=Tmem132e PE=1 SV=1;>tr|B7ZN59|B7ZN59_MOUSE Tmem132e protein OS=Mus musculus GN=Tmem132e PE=2 SV=1;>sp|Q6IEE6|T132E_MOUSE Transmembrane protein 132E OS=Mus musculus GN=Tmem132e PE	3	1	1	1	0.7	0.7	0.7	116.23	1074	0.020831	66.474	30.246	31139000	23027000	20809000	18054000		0.0150435	0.0330622	0.0240528	2.31071e-260
Q4FK29;Q9R0Q8	Q4FK29;Q9R0Q8	C-type lectin domain family 4 member E	Clec4e	>tr|Q4FK29|Q4FK29_MOUSE C-type lectin domain family 4, member e, isoform CRA_a OS=Mus musculus GN=Clec4e PE=2 SV=1;>sp|Q9R0Q8|CLC4E_MOUSE C-type lectin domain family 4 member E OS=Mus musculus GN=Clec4e PE=1 SV=1	2	2	2	2	12.1	12.1	12.1	24.431	214	1.1537e-05	2.3783	1.4309	5956100	7477400	16534000	17713000		0.420468	0.698861	0.559665	2.57374e-08
O89116	O89116	Vesicle transport through interaction with t-SNAREs homolog 1A	Vti1a	>sp|O89116|VTI1A_MOUSE Vesicle transport through interaction with t-SNAREs homolog 1A OS=Mus musculus GN=Vti1a PE=1 SV=1	1	1	1	1	6.9	6.9	6.9	24.986	217	4.7752e-07	18.347	28.595	28689000	25650000	17981000	12565000		0.0545048	0.0349711	0.044738	5.03846e-182
Q9D1H8	Q9D1H8	39S ribosomal protein L53, mitochondrial	Mrpl53	>sp|Q9D1H8|RM53_MOUSE 39S ribosomal protein L53, mitochondrial OS=Mus musculus GN=Mrpl53 PE=1 SV=1	1	1	1	1	8.5	8.5	8.5	12.737	118	0.0083705	2.5267	1.7878	72181000	75937000	216210000	280040000		0.395773	0.559347	0.47756	2.13843e-12
P63087;Q3U7K1;Q6ZWM8;A0A0G2JGC1;A0A0J9YUU8;A0A0J9YUG2	P63087;Q3U7K1;Q6ZWM8;A0A0G2JGC1	Serine/threonine-protein phosphatase PP1-gamma catalytic subunit;Serine/threonine-protein phosphatase	Ppp1cc	>sp|P63087|PP1G_MOUSE Serine/threonine-protein phosphatase PP1-gamma catalytic subunit OS=Mus musculus GN=Ppp1cc PE=1 SV=1;>tr|Q3U7K1|Q3U7K1_MOUSE Serine/threonine-protein phosphatase OS=Mus musculus PE=2 SV=1;>tr|Q6ZWM8|Q6ZWM8_MOUSE Serine/threonine-prote	6	10	1	1	37.8	4.3	4.3	36.983	323	1.9387e-172	3.1125	3.721	158610000	115000000	253240000	218390000		0.321285	0.268745	0.295015	2.39293e-30
O88653;Q3TX23;Q542I7	O88653;Q3TX23;Q542I7	Ragulator complex protein LAMTOR3	Lamtor3;Mapksp1	>sp|O88653|LTOR3_MOUSE Ragulator complex protein LAMTOR3 OS=Mus musculus GN=Lamtor3 PE=1 SV=1;>tr|Q3TX23|Q3TX23_MOUSE Putative uncharacterized protein OS=Mus musculus GN=Lamtor3 PE=2 SV=1;>tr|Q542I7|Q542I7_MOUSE MCG121084 OS=Mus musculus GN=Lamtor3 PE=1 SV	3	2	2	2	31.5	31.5	31.5	13.553	124	5.0739e-12	2.1089	1.3902	41285000	32527000	106850000	89586000		0.474181	0.719321	0.596751	6.39213e-07
L7N1Y0;A0A087WR13;E9Q0T8;Q3V0G9	L7N1Y0;A0A087WR13;E9Q0T8		Dnahc7b	>tr|L7N1Y0|L7N1Y0_MOUSE Dynein, axonemal, heavy chain 7B OS=Mus musculus GN=Dnah7b PE=1 SV=1;>tr|A0A087WR13|A0A087WR13_MOUSE Dynein, axonemal, heavy chain 7C OS=Mus musculus GN=Dnah7c PE=1 SV=1;>tr|E9Q0T8|E9Q0T8_MOUSE Dynein, axonemal, heavy chain 7A OS=Mu	4	3	3	3	0.8	0.8	0.8	466.69	4068	0.00044224	3.6076	1.4132	25704000	17318000	21463000	18884000		0.277193	0.707614	0.492403	1.54026e-11
O88532;B2RUG7;F6QJP7;D3Z5G4	O88532;B2RUG7	Zinc finger RNA-binding protein	Zfr	>sp|O88532|ZFR_MOUSE Zinc finger RNA-binding protein OS=Mus musculus GN=Zfr PE=1 SV=2;>tr|B2RUG7|B2RUG7_MOUSE Zinc finger RNA binding protein OS=Mus musculus GN=Zfr PE=2 SV=1	4	3	3	3	4.4	4.4	4.4	116.86	1074	2.8154e-15	1.2714	1.846	12847000	11917000	223740000	209120000		0.786535	0.541712	0.664123	6.42475e-05
Q78IS1	Q78IS1	Transmembrane emp24 domain-containing protein 3	Tmed3	>sp|Q78IS1|TMED3_MOUSE Transmembrane emp24 domain-containing protein 3 OS=Mus musculus GN=Tmed3 PE=1 SV=1	1	2	2	2	4.1	4.1	4.1	25.465	221	0.0037243	1.3518	1.8385	69552000	59376000	65229000	53146000		0.739754	0.543922	0.641838	1.63189e-05
Q99NE5;Q3UYL2	Q99NE5;Q3UYL2	Regulating synaptic membrane exocytosis protein 1	Rims1	>sp|Q99NE5|RIMS1_MOUSE Regulating synaptic membrane exocytosis protein 1 OS=Mus musculus GN=Rims1 PE=1 SV=2;>tr|Q3UYL2|Q3UYL2_MOUSE Putative uncharacterized protein (Fragment) OS=Mus musculus GN=Rims1 PE=2 SV=1	2	1	1	1	0.6	0.6	0.6	163.16	1463	0.006622	1.9405	1.2536	13962000	9512800	18473000	14877000		0.515331	0.797703	0.656517	4.08836e-05
Q8QZY9	Q8QZY9	Splicing factor 3B subunit 4	Sf3b4	>sp|Q8QZY9|SF3B4_MOUSE Splicing factor 3B subunit 4 OS=Mus musculus GN=Sf3b4 PE=1 SV=1	1	3	3	3	8.3	8.3	8.3	44.355	424	2.4527e-08	1.0867	16.322	40318000	40410000	117290000	100150000		0.920217	0.061267	0.490742	1.2433e-11
Q9JHS9;A0A1L1SVD8	Q9JHS9;A0A1L1SVD8	Protein CWC15 homolog	Cwc15	>sp|Q9JHS9|CWC15_MOUSE Spliceosome-associated protein CWC15 homolog OS=Mus musculus GN=Cwc15 PE=1 SV=1;>tr|A0A1L1SVD8|A0A1L1SVD8_MOUSE Spliceosome-associated protein CWC15 homolog (Fragment) OS=Mus musculus GN=Cwc15 PE=1 SV=1	2	2	2	2	10.5	10.5	10.5	26.624	229	0.00052465	1.0209	39.959	711860000	591200000	1447500000	1228100000		0.979528	0.0250257	0.502277	5.3186e-11
Q8R3N1;Q3TSX5;Q9CSY8;Q8C539	Q8R3N1;Q3TSX5;Q9CSY8;Q8C539	Nucleolar protein 14	Nop14	>sp|Q8R3N1|NOP14_MOUSE Nucleolar protein 14 OS=Mus musculus GN=Nop14 PE=1 SV=2;>tr|Q3TSX5|Q3TSX5_MOUSE Putative uncharacterized protein (Fragment) OS=Mus musculus GN=Nop14 PE=2 SV=1;>tr|Q9CSY8|Q9CSY8_MOUSE Putative uncharacterized protein (Fragment) OS=Mus	4	5	5	5	5.9	5.9	5.9	98.768	860	9.811e-07	3.7054	1.2944	403450000	365130000	507000000	474150000		0.269876	0.772559	0.521218	4.91498e-10
P97287	P97287	Induced myeloid leukemia cell differentiation protein Mcl-1 homolog	Mcl1	>sp|P97287|MCL1_MOUSE Induced myeloid leukemia cell differentiation protein Mcl-1 homolog OS=Mus musculus GN=Mcl1 PE=1 SV=3	1	2	2	2	10.3	10.3	10.3	35.217	331	2.6333e-05	13.668	1.9056	187340000	172130000	230460000	201640000		0.0731636	0.524769	0.298966	9.72242e-30
P10922;Q3U4Y0;Q8C1Y3	P10922;Q3U4Y0;Q8C1Y3	Histone H1.0	H1f0	>sp|P10922|H10_MOUSE Histone H1.0 OS=Mus musculus GN=H1f0 PE=2 SV=4;>tr|Q3U4Y0|Q3U4Y0_MOUSE Putative uncharacterized protein OS=Mus musculus GN=H1f0 PE=2 SV=1;>tr|Q8C1Y3|Q8C1Y3_MOUSE Putative uncharacterized protein OS=Mus musculus GN=H1f0 PE=2 SV=1	3	6	6	6	27.3	27.3	27.3	20.861	194	2.1075e-35	1.3577	1.8211	768060000	618960000	1212500000	972450000		0.73654	0.549119	0.642829	1.73972e-05
Q91WK5;Q9CV53	Q91WK5;Q9CV53	Glycine cleavage system H protein, mitochondrial	Gcsh	>sp|Q91WK5|GCSH_MOUSE Glycine cleavage system H protein, mitochondrial OS=Mus musculus GN=Gcsh PE=1 SV=2;>tr|Q9CV53|Q9CV53_MOUSE Glycine cleavage system H protein (Fragment) OS=Mus musculus GN=Gcsh PE=2 SV=1	2	1	1	1	5.9	5.9	5.9	18.637	170	0.0068223	1.8395	1.362	90881000	72411000	17322000	13937000		0.543626	0.734214	0.63892	1.34943e-05
P26883;Q3ULN5;F6X9I3;Q3UKJ3;Q3UBA0;Q1JUQ6;Q1JUQ8;Q1JUQ7	P26883;Q3ULN5;F6X9I3;Q3UKJ3;Q3UBA0;Q1JUQ6;Q1JUQ8;Q1JUQ7	Peptidyl-prolyl cis-trans isomerase FKBP1A;Peptidyl-prolyl cis-trans isomerase	Fkbp1a	>sp|P26883|FKB1A_MOUSE Peptidyl-prolyl cis-trans isomerase FKBP1A OS=Mus musculus GN=Fkbp1a PE=1 SV=2;>tr|Q3ULN5|Q3ULN5_MOUSE Peptidylprolyl isomerase OS=Mus musculus GN=Fkbp1a PE=2 SV=1;>tr|F6X9I3|F6X9I3_MOUSE Peptidylprolyl isomerase (Fragment) OS=Mus mu	8	2	2	2	25	25	25	11.922	108	1.0265e-07	1.2415	2.2624	14973000	17119000	10414000	10322000		0.805477	0.442008	0.623743	4.81446e-06
Q07417	Q07417	Short-chain specific acyl-CoA dehydrogenase, mitochondrial	Acads	>sp|Q07417|ACADS_MOUSE Short-chain specific acyl-CoA dehydrogenase, mitochondrial OS=Mus musculus GN=Acads PE=1 SV=2	1	3	3	3	7.8	7.8	7.8	44.889	412	1.4704e-11	1.639	1.4434	14040000	7230300	49955000	34688000		0.610128	0.692809	0.651468	3.00193e-05
P51670;Q3U3N8;Q3U9T8;Q2M4I0	P51670;Q3U3N8;Q3U9T8;Q2M4I0	C-C motif chemokine 9;CCL9(29-101);CCL9(30-101);CCL9(31-101)	Ccl9	>sp|P51670|CCL9_MOUSE C-C motif chemokine 9 OS=Mus musculus GN=Ccl9 PE=1 SV=1;>tr|Q3U3N8|Q3U3N8_MOUSE C-C motif chemokine OS=Mus musculus GN=Ccl9 PE=2 SV=1;>tr|Q3U9T8|Q3U9T8_MOUSE C-C motif chemokine OS=Mus musculus GN=Ccl9 PE=2 SV=1;>tr|Q2M4I0|Q2M4I0_MOUS	4	2	2	2	12.3	12.3	12.3	13.871	122	0.0017003	4.292	1.7849	87539000	75809000	51961000	48203000		0.232992	0.560255	0.396624	2.53473e-18
Q62261;A0A0A0MQG2;Q3TTX2;Q5DTR4;Q8BQ35;Q3TZN6	Q62261;A0A0A0MQG2;Q3TTX2	Spectrin beta chain, brain 1	Sptbn1;Spnb2	>sp|Q62261|SPTB2_MOUSE Spectrin beta chain, non-erythrocytic 1 OS=Mus musculus GN=Sptbn1 PE=1 SV=2;>tr|A0A0A0MQG2|A0A0A0MQG2_MOUSE Spectrin beta chain, non-erythrocytic 1 (Fragment) OS=Mus musculus GN=Sptbn1 PE=1 SV=1;>tr|Q3TTX2|Q3TTX2_MOUSE Putative uncha	6	9	9	9	5	5	5	274.22	2363	2.7335e-14	1.2672	2.0053	184400000	147970000	340300000	270630000		0.789141	0.498679	0.64391	1.86481e-05
Q9Z0H4;E9QA47;S4R1S7;S4R2U7;V9GX43;A0A0R4J2B0;S4R2L5;S4R2S7;A3KGT0;S4R2J2;A0A0R4J0T5;P28659	Q9Z0H4;E9QA47;S4R1S7;S4R2U7;V9GX43;A0A0R4J2B0;S4R2L5;S4R2S7;A3KGT0;S4R2J2	CUGBP Elav-like family member 2	Celf2	>sp|Q9Z0H4|CELF2_MOUSE CUGBP Elav-like family member 2 OS=Mus musculus GN=Celf2 PE=1 SV=1;>tr|E9QA47|E9QA47_MOUSE CUGBP Elav-like family member 2 OS=Mus musculus GN=Celf2 PE=1 SV=1;>tr|S4R1S7|S4R1S7_MOUSE CUGBP Elav-like family member 2 OS=Mus musculus GN=	12	4	4	4	5.7	5.7	5.7	54.27	508	4.9252e-08	1.179	9.0455	295190000	259870000	403890000	365750000		0.848176	0.110552	0.479364	2.73883e-12
P11157;Q3THV8;F6RUC3;D3Z0D8	P11157;Q3THV8;F6RUC3;D3Z0D8	Ribonucleoside-diphosphate reductase subunit M2	Rrm2	>sp|P11157|RIR2_MOUSE Ribonucleoside-diphosphate reductase subunit M2 OS=Mus musculus GN=Rrm2 PE=1 SV=1;>tr|Q3THV8|Q3THV8_MOUSE Putative uncharacterized protein OS=Mus musculus GN=Rrm2 PE=2 SV=1;>tr|F6RUC3|F6RUC3_MOUSE Ribonucleoside-diphosphate reductase	4	4	4	4	12.3	12.3	12.3	45.095	390	4.6837e-10	1.8229	2.0516	1512900000	1333400000	3019500000	2564700000		0.548576	0.487424	0.518	3.41515e-10
Q9QZH3	Q9QZH3	Peptidyl-prolyl cis-trans isomerase E	Ppie	>sp|Q9QZH3|PPIE_MOUSE Peptidyl-prolyl cis-trans isomerase E OS=Mus musculus GN=Ppie PE=1 SV=2	1	3	3	3	18.3	18.3	18.3	33.448	301	1.2552e-26	5.0093	0.93616	863100000	753100000	1562900000	1432400000		0.199629	1.06819	0.633911	9.67941e-06
Q9CQD1	Q9CQD1	Ras-related protein Rab-5A	Rab5a	>sp|Q9CQD1|RAB5A_MOUSE Ras-related protein Rab-5A OS=Mus musculus GN=Rab5a PE=1 SV=1	1	6	4	4	36.7	27	27	23.598	215	2.005e-12	3.9747	1.8147	97236000	106580000	44274000	49832000		0.251591	0.551055	0.401323	6.55905e-18
Q148S3;Q8BW10;Q8BW77;E9PW56	Q148S3;Q8BW10	RNA-binding protein NOB1	Nob1	>tr|Q148S3|Q148S3_MOUSE NIN1/RPN12 binding protein 1 homolog (S. cerevisiae) OS=Mus musculus GN=Nob1 PE=2 SV=1;>sp|Q8BW10|NOB1_MOUSE RNA-binding protein NOB1 OS=Mus musculus GN=Nob1 PE=1 SV=1	4	3	3	3	7.2	7.2	7.2	45.463	403	9.8103e-07	1.6315	1.4885	520960000	461170000	939210000	811700000		0.612933	0.671817	0.642375	1.68952e-05
Q8BHG9	Q8BHG9	CGG triplet repeat-binding protein 1	Cggbp1	>sp|Q8BHG9|CGBP1_MOUSE CGG triplet repeat-binding protein 1 OS=Mus musculus GN=Cggbp1 PE=1 SV=1	1	4	4	4	29.3	29.3	29.3	18.761	167	1.6548e-08	5.4618	1.1674	72160000	59100000	60353000	80168000		0.18309	0.856604	0.519847	4.21167e-10
P43276;Q1WWK3	P43276;Q1WWK3	Histone H1.5	Hist1h1b	>sp|P43276|H15_MOUSE Histone H1.5 OS=Mus musculus GN=Hist1h1b PE=1 SV=2;>tr|Q1WWK3|Q1WWK3_MOUSE Hist1h1b protein (Fragment) OS=Mus musculus GN=Hist1h1b PE=2 SV=1	2	9	7	7	29.6	22.4	22.4	22.576	223	2.626e-46	1.3923	1.6638	369260000	308940000	111970000	102500000		0.718236	0.601034	0.659635	4.93011e-05
A2ARZ3;F7BGZ6;Q8R4I8	A2ARZ3	Fibrous sheath-interacting protein 2	Fsip2	>sp|A2ARZ3|FSIP2_MOUSE Fibrous sheath-interacting protein 2 OS=Mus musculus GN=Fsip2 PE=1 SV=3	3	4	4	4	0.7	0.7	0.7	784.85	6995	6.0752e-05	1.3793	4.3558	14647000	16561000	1201500	1297200		0.725005	0.229579	0.477292	2.06096e-12
Q497T6;Q8BXC6	Q497T6;Q8BXC6	COMM domain-containing protein 2	Commd2	>tr|Q497T6|Q497T6_MOUSE COMM domain containing 2 OS=Mus musculus GN=Commd2 PE=1 SV=1;>sp|Q8BXC6|COMD2_MOUSE COMM domain-containing protein 2 OS=Mus musculus GN=Commd2 PE=1 SV=1	2	1	1	1	4.5	4.5	4.5	22.848	199	0.022787	3.5226	3.4645	3598600	6925000	9026300	10776000		0.283881	0.288642	0.286262	9.47967e-32
O88983;Q9D0J1	O88983	Syntaxin-8	Stx8	>sp|O88983|STX8_MOUSE Syntaxin-8 OS=Mus musculus GN=Stx8 PE=1 SV=1	2	5	5	5	22.5	22.5	22.5	26.925	236	3.9935e-09	11.048	1.421	237330000	213840000	346980000	312060000		0.0905141	0.70373	0.397122	2.80664e-18
F8WIP8;P10923;Q3TND2;Q547B5;Q3UBR1;Q3UZY3;Q3TLP1;Q66JX3;D3Z4N2;D3Z513	F8WIP8;P10923;Q3TND2;Q547B5;Q3UBR1;Q3UZY3	Osteopontin	Spp1	>tr|F8WIP8|F8WIP8_MOUSE Osteopontin OS=Mus musculus GN=Spp1 PE=1 SV=1;>sp|P10923|OSTP_MOUSE Osteopontin OS=Mus musculus GN=Spp1 PE=1 SV=1;>tr|Q3TND2|Q3TND2_MOUSE Putative uncharacterized protein OS=Mus musculus GN=Spp1 PE=2 SV=1;>tr|Q547B5|Q547B5_MOUSE Ost	10	5	5	5	30.8	30.8	30.8	32.587	295	3.3223e-65	1.9298	1.8015	123860000	103420000	227200000	217550000		0.518188	0.555093	0.536641	2.61675e-09
Q8CBY8;Q3TQY2	Q8CBY8;Q3TQY2	Dynactin subunit 4	Dctn4	>sp|Q8CBY8|DCTN4_MOUSE Dynactin subunit 4 OS=Mus musculus GN=Dctn4 PE=1 SV=1;>tr|Q3TQY2|Q3TQY2_MOUSE Putative uncharacterized protein OS=Mus musculus GN=Dctn4 PE=2 SV=1	2	2	2	2	5.1	5.1	5.1	53.056	467	8.1743e-06	2.4543	19.39	26223000	22361000	34659000	29905000		0.407448	0.051573	0.229511	4.80277e-43
G5E8C4;Q8BRH0;A0A0R4J173	G5E8C4;Q8BRH0;A0A0R4J173	Transmembrane and TPR repeat-containing protein 3	Tmtc3	>tr|G5E8C4|G5E8C4_MOUSE MCG142017, isoform CRA_a OS=Mus musculus GN=Tmtc3 PE=1 SV=1;>sp|Q8BRH0|TMTC3_MOUSE Transmembrane and TPR repeat-containing protein 3 OS=Mus musculus GN=Tmtc3 PE=1 SV=2;>tr|A0A0R4J173|A0A0R4J173_MOUSE Transmembrane and TPR repeat-con	3	2	2	2	2.4	2.4	2.4	104.21	920	0.00033785	2.3821	1.4468	4046700	2686400	1836700	1743600		0.419798	0.691181	0.555489	1.73059e-08
Q8CHW4;F6T9C3	Q8CHW4	Translation initiation factor eIF-2B subunit epsilon	Eif2b5	>sp|Q8CHW4|EI2BE_MOUSE Translation initiation factor eIF-2B subunit epsilon OS=Mus musculus GN=Eif2b5 PE=1 SV=1	2	7	7	7	16.5	16.5	16.5	80.085	717	4.9207e-22	1.4822	2.1351	585570000	504530000	816190000	748190000		0.674673	0.468362	0.571517	7.62661e-08
G3UXL2;Q3TI27;Q3UPD5;Q9D7G0;Q3UYQ0	G3UXL2;Q3TI27;Q3UPD5;Q9D7G0;Q3UYQ0	Ribose-phosphate pyrophosphokinase;Ribose-phosphate pyrophosphokinase 1	Prps1l3;Prps1	>tr|G3UXL2|G3UXL2_MOUSE Phosphoribosyl pyrophosphate synthetase 1-like 3 OS=Mus musculus GN=Prps1l3 PE=3 SV=1;>tr|Q3TI27|Q3TI27_MOUSE Putative uncharacterized protein OS=Mus musculus GN=Prps1 PE=2 SV=1;>tr|Q3UPD5|Q3UPD5_MOUSE Putative uncharacterized prote	5	6	3	2	26.4	13.5	9.4	34.824	318	5.8495e-26	3.3544	1.0775	9414800	6218300	32423000	28587000		0.298116	0.928074	0.613095	2.23596e-06
